# Supplementary material for: Comparative transcriptome analysis reveals cadmium tolerance mechanisms in two Amaranthus varieties
Source: Front Plant Sci. 2026 Feb 12;17:1724716. doi: 10.3389/fpls.2026.1724716 (PMC12935918; doi:10.3389/fpls.2026.1724716)
Supplement: Supplementary file 2 [file Table1.xlsx]

## Sheet: S.Table 1
Supplementary Table 1 The results of Two-way ANOVA
		Df	Sum Sq	Mean Sq	F value	Pr(>F)	Significance
Plant height	Conc	3	178.11	59.37	78.53	< 2e-16	***
Plant height	variety	1	185.09	185.09	244.83	< 2e-16	***
Plant height	Conc:variety	3	38.45	12.82	16.95	8.94e-09	***
Plant height	Residuals	88	66.53	0.76
Aboveground fresh weight	Conc	3	25.822	8.607	53.38	< 2e-16	***
Aboveground fresh weight	variety	1	9.455	9.455	58.634	2.31e-11	***
Aboveground fresh weight	Conc:variety	3	2.159	0.72	4.464	0.00576	**
Aboveground fresh weight	Residuals	88	14.19	0.161
SPAD	Conc	3	3441	1146.9	384.77	< 2e-16	***
SPAD	variety	1	272	271.7	91.15	3.06e-15	***
SPAD	Conc:variety	3	166	55.3	18.57	2.04e-09	***
SPAD	Residuals	88	262	3
Root fresh weight	Conc	3	0.688	0.229	7.801	0.000116	***
Root fresh weight	variety	1	6.422	6.422	218.545	< 2e-16	***
Root fresh weight	Conc:variety	3	0.36	0.12	4.085	0.009242	**
Root fresh weight	Residuals	85	2.498	0.029

## Sheet: S. Table 2
Supplementary Table 2 Summary table of sample data quality
sample	library	raw_reads	raw_bases	clean_reads	clean_bases	error_rate	Q20	Q30	GC_pct
CZ074_CK_R_1	FRAS240062388-2r	23578679	7.07	22943829	6.88	0.01	98.48	95.54	41.7
CZ074_CK_R_2	FRAS240062389-1r	26055761	7.82	25313308	7.59	0.01	97.65	93.47	42.03
CZ074_CK_R_3	FRAS240062390-1r	26428708	7.93	25098298	7.53	0.01	98.04	94.41	41.88
CZ074_Cd_R_1	FRAS240062404-2r	23715050	7.11	22989463	6.9	0.01	98.54	95.78	41.78
CZ074_Cd_R_2	FRAS240062405-1r	27359327	8.21	24962835	7.49	0.01	97.78	93.79	45.18
CZ074_Cd_R_3	FRAS240062406-1r	23525100	7.06	22234136	6.67	0.01	98.12	94.62	43.4
CZ074_CK_S_1	FRAS240062396-1r	23238605	6.97	20992622	6.3	0.01	97.68	93.52	42.11
CZ074_CK_S_2	FRAS240062397-1r	24353565	7.31	22774473	6.83	0.01	98.18	94.83	41.88
CZ074_CK_S_3	FRAS240062398-1r	23143668	6.94	21461688	6.44	0.01	97.65	93.46	41.96
CZ074_Cd_S_1	FRAS240062412-1r	23432498	7.03	21156296	6.35	0.01	98.11	94.57	41.87
CZ074_Cd_S_2	FRAS240062413-1r	22709457	6.81	21176414	6.35	0.01	98.29	95.02	41.93
CZ074_Cd_S_3	FRAS240062414-1r	24251817	7.28	22829561	6.85	0.01	98.22	94.85	41.71
CZ074_CK_L_1	FRAS240062384-1r	23962600	7.19	22796555	6.84	0.01	98.19	94.81	42.17
CZ074_CK_L_2	FRAS240062385-1r	23997514	7.2	21811961	6.54	0.01	98.59	95.88	42.17
CZ074_CK_L_3	FRAS240062386-2r	24041064	7.21	23054107	6.92	0.01	98.59	95.83	41.94
CZ074_Cd_L_1	FRAS240062400-1r	23586274	7.08	22671384	6.8	0.01	98.07	94.48	42.24
CZ074_Cd_L_2	FRAS240062401-1r	24028312	7.21	23541552	7.06	0.01	98.18	94.75	42.28
CZ074_Cd_L_3	FRAS240062402-2r	25296840	7.59	24901920	7.47	0.01	98.36	95.2	41.84
CZ081_CK_R_1	FRAS240062420-2r	25908409	7.77	23758339	7.13	0.01	98.96	96.89	41.9
CZ081_CK_R_2	FRAS240062421-2r	23050759	6.92	21614719	6.48	0.01	98.98	96.96	41.9
CZ081_CK_R_3	FRAS240062422-2r	22780462	6.83	22062378	6.62	0.01	98.94	96.87	42.34
CZ081_Cd_R_1	FRAS240062436-2r	22875997	6.86	21279447	6.38	0.01	98.98	96.95	42.47
CZ081_Cd_R_2	FRAS240062437-2r	22186935	6.66	20343293	6.1	0.01	98.97	96.88	42.43
CZ081_Cd_R_3	FRAS240062438-2r	18358952	5.51	17808807	5.34	0.01	98.97	96.93	42.49
CZ081_CK_S_1	FRAS240062428-2r	26904174	8.07	25091724	7.53	0.01	99.01	97	41.97
CZ081_CK_S_2	FRAS240062429-2r	23420527	7.03	22142770	6.64	0.01	99.02	96.99	41.97
CZ081_CK_S_3	FRAS240062430-2r	23214481	6.96	21101135	6.33	0.01	99.03	97.06	41.99
CZ081_Cd_S_1	FRAS240062444-2r	22071202	6.62	20381846	6.11	0.01	98.99	96.96	42.06
CZ081_Cd_S_2	FRAS240062445-2r	23800088	7.14	22204078	6.66	0.01	98.96	96.92	42.02
CZ081_Cd_S_3	FRAS240062446-2r	23682329	7.1	21437759	6.43	0.01	99.01	97.03	42.06
CZ081_CK_L_1	FRAS240062416-1r	27346884	8.2	25071793	7.52	0.01	98.01	94.35	41.87
CZ081_CK_L_2	FRAS240062417-1r	22759975	6.83	20637338	6.19	0.01	98.46	95.49	41.71
CZ081_CK_L_3	FRAS240062418-2r	26370557	7.91	24340652	7.3	0.01	98.74	96.22	41.66
CZ081_Cd_L_1	FRAS240062432-2r	22710940	6.81	21597098	6.48	0.01	99.05	97.12	41.94
CZ081_Cd_L_2	FRAS240062433-2r	23548270	7.06	21613310	6.48	0.01	99.06	97.13	41.93
CZ081_Cd_L_3	FRAS240062434-2r	23061100	6.92	20949167	6.28	0.01	98.99	96.96	42.06

## Sheet: S. Table 3
Supplementary Table 3 Differentially expressed genes in CZ074 roots under cadmium treatment
gene_id	CZ074_CK_R_1	CZ074_CK_R_2	CZ074_CK_R_3	CZ074_Cd_R_1	CZ074_Cd_R_2	CZ074_Cd_R_3	LOG2FC(Cd/CK)
Cluster-9112.61240	0.04	0.16	0.03	2.58	83.55	1.89	8.58005
Cluster-9112.65524	0.11	0.1	0.13	2.1	88.98	3.08	8.11344
Cluster-9112.68633	0.38	0.52	0.42	2.86	301.59	9.3	7.89293
Cluster-9112.69164	0.68	1.01	0.65	1.55	541.38	6.32	7.87481
Cluster-9112.94520	0.03	0.09	0.06	0.36	23.14	11.76	7.61389
Cluster-9112.59229	0.08	0.11	0.26	10.62	27.67	45.73	7.54466
Cluster-9112.24307	0.1	1.32	1.09	9.27	348.01	39.3	7.30378
Cluster-9112.48963	0.29	0.92	0.45	4.64	246.34	9.43	7.29346
Cluster-9112.46665	0.82	0.66	0.38	39.43	205.07	26.39	7.18626
Cluster-9112.23356	0.04	0.03	0.03	0.24	9.54	4.75	7.18289
Cluster-9112.23107	0.1	0.69	0.09	0.61	79.02	41.32	7.10269
Cluster-9112.93477	0.08	0.07	0.15	19.09	3.86	17.12	7.06142
Cluster-9112.24575	0.04	0.18	0.09	0.15	29.22	11.93	7.05773
Cluster-9112.33850	0.08	0.22	0.04	3.03	38.33	1.45	6.97627
Cluster-9112.22113	0.79	2.15	2.73	1.96	486.69	215.65	6.9567
Cluster-9112.27563	0.07	0.07	0.07	3.23	21.06	0.04	6.8562
Cluster-9112.20321	0.1	0.13	0.26	0.25	35.08	19.14	6.79654
Cluster-9112.24563	0.13	0.5	0.32	0.07	76.04	29.37	6.79483
Cluster-9112.18859	0.01	0.04	0.02	0.19	4.84	2.63	6.77385
Cluster-9112.65345	0.67	0.24	1.05	5.85	196.3	11.09	6.76548
Cluster-9112.95236	0.27	0.48	0.16	1.9	90.3	6.24	6.75723
Cluster-9112.50082	0.03	0.1	0.13	10.33	9.66	7.68	6.73367
Cluster-9112.23771	0.03	0.09	0.05	0.11	11.69	5.94	6.70533
Cluster-9112.18604	0.03	0.05	0.05	0.15	7.94	5.04	6.65821
Cluster-9112.43707	0.04	0.01	0.06	5.51	0.96	4.38	6.62405
Cluster-9112.93621	0.28	2.17	1.84	14.95	350.61	50.95	6.60123
Cluster-9112.21016	0.03	0.17	0.03	0.29	14.3	7.39	6.57841
Cluster-9112.27921	0.13	0.64	0.09	0.53	80.1	1.1	6.57039
Cluster-9112.29347	0.46	4.03	1.72	2.61	373.31	209.03	6.55758
Cluster-9112.61241	0.15	0.21	0.48	2.61	70.51	5.99	6.55733
Cluster-9112.95553	0.02	0.04	0.02	0.29	4.7	2.54	6.55651
Cluster-64178.0	0.05	0.04	0.04	0.1	7.31	4.53	6.52115
Cluster-9112.95396	0.07	0.02	0.04	0.1	7.07	4.69	6.51145
Cluster-9112.94732	0.17	0.3	0.15	0.72	35.85	19.62	6.5019
Cluster-72913.0	0.02	0.02	0.02	0.12	3.33	1.97	6.49719
Cluster-9112.27850	0.04	0.44	0.17	1.06	35.51	21.9	6.49111
Cluster-9112.94363	0.05	0.23	0.05	0.11	20.2	8.99	6.47229
Cluster-78116.0	0.25	0.22	0.22	0.83	39.56	20.28	6.45824
Cluster-9112.44409	0.35	0.27	0.78	66.77	19.18	37.06	6.4572
Cluster-9112.23106	0.07	0.38	0.13	0.04	34.81	16	6.45405
Cluster-9112.29675	5.33	4.8	3.6	10.9	779.63	402.33	6.44095
Cluster-9112.19803	0.06	0.06	0.03	0.23	7.31	5.48	6.43962
Cluster-9112.21620	0.04	0.04	0.07	0.47	7.3	5.02	6.41391
Cluster-9112.23426	0.05	0.37	0.13	0.14	31.78	14.97	6.4137
Cluster-64534.0	0.03	0.13	0.03	0.03	10.56	5.6	6.41296
Cluster-9112.24528	0.07	0.6	0.29	1.25	55.25	24.69	6.40212
Cluster-9112.23855	0.02	0.03	0.02	0.13	3.94	1.84	6.39966
Cluster-9112.23481	0.03	0.19	0.06	0.1	16.59	6.9	6.3966
Cluster-9112.30389	0.06	0.61	0.11	52.13	9.78	3.14	6.38193
Cluster-9112.86013	0.34	0.68	0.32	3.69	105.18	2.79	6.38074
Cluster-9112.93475	0.01	0.39	0.23	0.76	36.97	14.7	6.3789
Cluster-75942.0	0.2	0.71	0.18	0.22	56.01	33.97	6.37073
Cluster-70064.0	0.02	0.04	0.02	0.04	4.12	2.35	6.34651
Cluster-9112.48113	1.2	0.99	1.09	146.48	34.2	85.99	6.34522
Cluster-9112.23316	0.01	0.26	0.12	0.1	22.2	9.35	6.34259
Cluster-9112.26177	0.03	0.42	0.17	0.4	32.36	17.48	6.34042
Cluster-9112.46992	0.11	0.05	0.1	0.77	19.14	0.88	6.32123
Cluster-9112.15522	0.02	0.08	0.05	0.18	8.45	3.35	6.31952
Cluster-9112.82270	0.06	0.25	0.35	6.25	37.95	8.29	6.31343
Cluster-9112.21387	0.05	0.05	0.09	0.54	9.7	4.57	6.28443
Cluster-9112.95568	0.03	0.23	0.06	0.2	16.94	7.67	6.27671
Cluster-9112.56131	0.28	0.87	0.44	2.23	115.23	5.68	6.27513
Cluster-66530.0	0.02	0.02	0.02	0.04	2.85	1.7	6.25739
Cluster-74271.0	0.1	0.09	0.09	1.97	13.8	5.47	6.24521
Cluster-72044.0	0.1	0.09	0.18	0.44	15.53	11.9	6.23504
Cluster-9112.88554	0.63	2.9	0.42	18.8	274.73	2.4	6.22726
Cluster-9112.57282	0.2	0.14	0.1	0.91	29.68	2.37	6.22707
Cluster-25442.2	0.02	0.02	0.02	0.13	2.78	1.58	6.22561
Cluster-9112.26801	0.12	0.11	0.11	1.03	16.65	7.6	6.21632
Cluster-9112.23386	0.06	0.17	0.15	0.07	20.15	8	6.21457
Cluster-9112.30393	0.18	0.76	0.54	32.52	53.46	22.73	6.19874
Cluster-9112.26862	0.07	0.04	0.11	0.31	10.62	5.19	6.1952
Cluster-9112.94830	0.03	0.08	0.03	0.28	6.2	3.75	6.19124
Cluster-9112.95087	0.01	0.11	0.02	0.04	7.17	3.02	6.19124
Cluster-9112.24228	0.19	0.72	0.58	0.03	78.9	29.5	6.18531
Cluster-9112.89263	0.62	0.56	0.54	22.96	60.13	41.83	6.18245
Cluster-9112.19104	0.02	0.04	0.01	0.11	3.21	1.75	6.17849
Cluster-63517.0	0.02	0.02	0.02	0.04	2.76	1.54	6.17659
Cluster-9112.29778	0.02	0.07	0.02	0.27	5.32	2.32	6.1681
Cluster-9112.88553	2.16	4.4	0.94	77.8	456.29	5.16	6.16792
Cluster-9112.95799	0.04	0.13	0.03	0.35	8.55	5.45	6.16491
Cluster-73602.0	0.22	0.39	0.19	4.58	28.85	23.69	6.15785
Cluster-9112.20011	0.04	0.29	0.18	0.06	25.12	11.08	6.15174
Cluster-9112.24544	0.05	0.13	0.13	0.21	14.34	7.36	6.14318
Cluster-9112.23790	0.04	0.58	0.31	0.18	42.49	22.83	6.13812
Cluster-9112.29857	0.89	2.4	1.3	139.49	132.86	50.72	6.13721
Cluster-65121.0	0.05	0.19	0.09	0.72	14.23	8.23	6.13427
Cluster-9112.35479	0.08	0.17	0.55	15.16	27.99	12.6	6.12283
Cluster-9112.15864	0.03	0.08	0.03	0.06	6.42	3.27	6.1219
Cluster-9112.18279	0.04	0.08	0.04	0.18	7.03	3.92	6.12024
Cluster-9112.22066	0.06	0.06	0.34	0.13	20.05	11.8	6.11939
Cluster-9112.26798	0.1	0.54	0.54	0.16	50.21	30.39	6.09678
Cluster-9112.21875	0.02	0.09	0.05	0.23	6.88	3.77	6.08746
Cluster-9112.37546	0.02	0.11	0.06	0.06	8.99	3.84	6.08411
Cluster-9112.23385	0.04	0.4	0.14	0.17	25.7	13.29	6.07718
Cluster-9112.53376	0.56	2	2.81	95.14	171.78	95.29	6.07576
Cluster-9112.89276	0.15	0.61	0.27	3	61.32	5.08	6.07422
Cluster-9112.25161	0.01	0.09	0.06	0.21	7.01	3.54	6.07146
Cluster-9112.83755	0.02	0.17	0.04	4.66	5.72	5.06	6.0689
Cluster-9112.18179	0.03	0.05	0.05	0.29	5.37	3.05	6.06609
Cluster-9112.21481	0.04	0.15	0.08	0.41	11.66	6.02	6.06609
Cluster-9112.25749	0.04	0.02	0.04	0.2	3.92	2.55	6.05961
Cluster-9112.20365	0.07	0.16	0.1	0.91	12.4	8.68	6.05824
Cluster-9112.64236	0.19	0.79	0.76	33.07	50.16	31.71	6.04565
Cluster-9112.23260	0.03	0.21	0.18	0.36	18.39	8.99	6.04543
Cluster-76007.0	0.04	0.08	0.04	0.61	6.3	3.61	6.03892
Cluster-9112.19493	0.02	0.1	0.04	0.12	6.86	3.39	6.0182
Cluster-9112.28485	0.02	0.33	0.16	0.34	23.43	9.11	6.01057
Cluster-9112.20772	0.02	0.15	0.02	0.65	7.18	4.4	6.00828
Cluster-9112.20296	0.03	0.05	0.03	0.22	4.42	2.42	6.00409
Cluster-68771.0	0.02	0.09	0.02	0.05	5.17	3.08	5.99653
Cluster-76804.0	0.04	0.03	0.03	0.41	4.35	1.62	5.99548
Cluster-9112.95635	0.01	0.4	0.13	0.12	23.31	10.95	5.99247
Cluster-9112.18873	0.02	0.04	0.08	0.43	5.08	3.37	5.98706
Cluster-9112.95091	0.05	0.05	0.01	0.11	4.24	2.62	5.98558
Cluster-9112.17696	0.01	0.07	0.03	0.27	4.44	2.23	5.97936
Cluster-9112.91014	0.96	0.38	0.09	15.87	67.72	6.59	5.97872
Cluster-9112.17733	0.06	0.12	0.14	0.34	13.18	6.56	5.97154
Cluster-9112.24971	0.06	0.02	0.04	0.24	4.52	2.76	5.96963
Cluster-9112.20924	0.04	0.08	0.08	0.25	6.73	5.51	5.96463
Cluster-9112.21994	0.07	0.67	0.24	0.36	44.35	16.43	5.96319
Cluster-9112.22561	0.01	0.05	0.02	0.18	3.21	1.59	5.96
Cluster-9112.20036	0.04	0.15	0.05	0.08	10.27	4.57	5.95807
Cluster-9112.24686	0.02	0.14	0.08	0.12	10.23	4.56	5.9571
Cluster-9112.23924	0.01	0.06	0.01	0.27	3.86	0.84	5.9571
Cluster-9112.54103	0.14	0.04	0.04	4.65	5.94	3.07	5.95631
Cluster-9112.24466	0.01	0.41	0.09	0.05	20.37	11.17	5.95283
Cluster-9112.28871	0.16	8.36	2.33	5.21	395.5	269.34	5.9485
Cluster-9112.39285	0.04	0.21	0.1	0.74	12.68	8.14	5.94486
Cluster-9112.25301	1.79	5.75	3.97	3.55	447.7	256.86	5.94301
Cluster-9112.17081	0.03	0.21	0.09	0.14	13.29	6.86	5.94216
Cluster-9112.48185	0.34	0.38	0.19	2.21	48.38	5.33	5.94135
Cluster-9112.93563	0.17	1.1	0.31	77.68	12.95	5.69	5.92984
Cluster-62571.0	0.04	0.06	0.09	0.07	7.51	3.93	5.92074
Cluster-9112.17195	0.01	0.11	0.05	0.22	6.77	3.3	5.91956
Cluster-9112.24513	0.05	0.2	0.12	0.02	14.91	7.38	5.91402
Cluster-74683.0	0.03	0.05	0.03	0.36	3.9	2.37	5.91343
Cluster-9112.21274	0.02	0.09	0.07	0.08	7.15	3.61	5.91222
Cluster-9112.91547	1.27	0.76	0.06	1.2	104.17	20.37	5.9108
Cluster-9112.20021	0.25	0.44	0.15	0.61	34.52	15.21	5.90517
Cluster-63611.0	0.03	0.15	0.07	0.75	7.54	6.69	5.90497
Cluster-9112.20968	0.04	0.07	0.08	0.78	8.42	2.18	5.90436
Cluster-9112.95578	0.29	1.06	0.65	1.28	80.32	38.03	5.90244
Cluster-9112.94814	0.04	0.23	0.05	0.18	12.05	6.89	5.90087
Cluster-9112.37345	0.52	2.88	1.52	26.38	263.46	3.87	5.89959
Cluster-78086.0	0.06	0.06	0.06	0.46	6.95	3.33	5.89885
Cluster-9112.22218	0.02	0.09	0.02	0.24	4.83	2.67	5.89575
Cluster-9112.77899	0.07	0.16	0.04	5.99	2.36	7.66	5.88987
Cluster-75105.0	0.02	0.04	0.04	0.21	3.86	1.83	5.88264
Cluster-9112.20639	0.45	3.04	0.2	0.74	119.4	97.27	5.88065
Cluster-9112.21956	0.03	0.2	0.11	0.47	12.7	6.83	5.87832
Cluster-9112.52389	0.07	0.35	0.19	2.95	30.57	2.18	5.87097
Cluster-9112.22657	0.04	0.03	0.03	0.27	3.55	2.03	5.87036
Cluster-9112.77253	0.22	0.03	0.26	1.15	27.92	0.69	5.86673
Cluster-9112.39408	0.06	1.29	0.32	2.03	65.95	29.34	5.86482
Cluster-9112.94598	0.09	0.18	0.17	0.45	15.84	9.35	5.86475
Cluster-9112.22236	0.06	0.31	0.11	0.07	18.96	8.84	5.85953
Cluster-9112.94424	0.08	0.28	0.28	0.9	23.07	13.06	5.85448
Cluster-9112.47978	0.17	0.13	0.34	1.27	34.42	1.26	5.85136
Cluster-9112.94951	0.04	0.03	0.03	0.11	3.53	2.13	5.8505
Cluster-9112.29130	0.15	1.98	1.05	1.09	115.62	66.56	5.8488
Cluster-9112.22914	0.05	0.79	0.44	0.62	46.65	26.47	5.84823
Cluster-9112.21021	0.02	0.13	0.05	0.49	6.63	4.4	5.848
Cluster-9112.93450	0.09	0.28	0.16	0.38	19.5	10.62	5.84667
Cluster-9112.22124	0.04	0.15	0.04	0.31	9.02	3.84	5.83948
Cluster-9112.18262	0.1	0.88	0.17	2.41	38.03	25.09	5.83245
Cluster-9112.24247	0.02	0.11	0.01	0.14	5.29	2.54	5.83108
Cluster-9112.94072	0.02	0.26	0.14	0.5	15.8	7.51	5.82503
Cluster-9112.58729	0.26	0.06	0.47	31.67	3.38	9.73	5.82486
Cluster-9112.30388	0.04	1.02	0.07	50.08	11.75	2.04	5.82074
Cluster-9112.25524	0.15	0.53	0.13	3.7	33.23	8.66	5.81465
Cluster-9112.94586	0.06	0.2	0.1	0.43	12.8	7.01	5.81307
Cluster-9112.22898	0.08	0.18	0.07	0.77	14.33	3.41	5.8097
Cluster-9112.95851	0.05	0.25	0.18	0.71	23.93	2.26	5.80843
Cluster-9112.62049	0.3	0.33	0.27	1.93	45.86	2.64	5.80821
Cluster-9112.24042	0.02	0.14	0.07	0.32	8.38	4.15	5.80399
Cluster-9112.29858	0.91	1.26	1.7	86.54	81.31	48.34	5.80382
Cluster-9112.23695	0.03	0.05	0.01	0.08	3.3	1.64	5.80162
Cluster-9112.23245	0.02	0.03	0.02	0.17	2.53	1.19	5.79627
Cluster-9112.27238	0.36	1.79	0.75	0.83	104.38	55.79	5.79486
Cluster-78217.0	0.06	0.11	0.05	0.68	6.27	5.23	5.79087
Cluster-9112.25615	0.03	0.17	0.08	0.43	9.16	5.88	5.7879
Cluster-78034.0	0.05	0.14	0.05	0.33	7.9	5.02	5.78681
Cluster-9112.53377	1.48	3.48	2.69	120.13	197.21	101.64	5.77528
Cluster-9112.43836	0.78	0.13	0.13	1.05	50.3	5.45	5.77124
Cluster-9112.28552	0.43	0.51	0.75	24.51	42.83	24.58	5.76528
Cluster-77843.0	0.09	0.15	0.08	0.64	10.38	6.37	5.76404
Cluster-9112.19538	0.08	0.15	0.07	0.27	10.09	5.92	5.76199
Cluster-9112.24600	0.05	1.08	0.37	0.15	52.21	28.53	5.75293
Cluster-77011.0	0.02	0.03	0.03	0.19	2.82	1.3	5.75154
Cluster-9112.94525	0.09	0.21	0.04	0.36	10.83	7.12	5.75095
Cluster-9112.24154	0.15	0.76	0.55	0.38	52.53	25.61	5.74902
Cluster-9112.24591	0.02	0.06	0.02	0.09	3.12	2.16	5.74685
Cluster-9112.21525	0.03	0.16	0.03	0.21	7.54	4.04	5.74392
Cluster-9112.23966	0.03	0.36	0.14	0.09	19.06	9.17	5.73969
Cluster-9112.62984	1	1.28	1.25	16.6	150.51	20.97	5.73553
Cluster-9112.94056	0.1	0.63	0.23	2.8	32.68	15.52	5.73132
Cluster-9112.21555	0.24	1.51	0.21	3.19	66.58	33.86	5.72444
Cluster-9112.53767	0.88	0.84	0.81	15.13	101.55	16.65	5.71972
Cluster-9112.25394	0.04	0.37	0.15	0.74	17.43	11.26	5.71572
Cluster-9112.28705	0.08	0.22	0.1	0.93	14.4	5.66	5.71356
Cluster-9112.47884	0.68	0.77	1.29	76.61	25.23	41.71	5.71123
Cluster-64734.0	0.07	0.39	0.32	1.3	25.74	13.72	5.70754
Cluster-9112.19065	0.02	0.19	0.13	0.38	10.55	6.83	5.70695
Cluster-9112.21848	0.04	0.25	0.11	0.17	13.27	7.42	5.7046
Cluster-9112.46260	1.36	2.24	2.09	118.52	92.99	84.47	5.70093
Cluster-9112.95223	0.12	0.17	0.49	1.54	35.07	3.88	5.69795
Cluster-9112.20112	0.02	0.04	0.12	0.14	6.32	2.88	5.69735
Cluster-9112.29846	1.48	1.67	1.3	37.04	125.1	68.48	5.69557
Cluster-9112.26735	0.04	0.1	0.07	0.36	6.8	3.71	5.69382
Cluster-9112.26335	0.04	0.12	0.04	0.28	6.15	3.88	5.6879
Cluster-9112.22808	0.07	0.33	0.2	0.23	18.68	12	5.68697
Cluster-9112.37672	0.23	3.94	1.65	0.96	196.06	101.37	5.68004
Cluster-9112.22172	0.1	0.54	0.45	1.18	35.27	19.29	5.67631
Cluster-9112.23004	0.21	0.09	0.18	1.32	13.67	9.53	5.67478
Cluster-78211.0	0.04	0.1	0.07	0.19	6.86	3.63	5.66838
Cluster-83575.0	0.1	0.05	0.14	3.96	6.69	4.06	5.6646
Cluster-9112.39771	0.04	0.24	0.14	0.6	13.45	7.22	5.66229
Cluster-9112.95389	0.07	0.03	0.03	0.18	4.14	2.26	5.6615
Cluster-9112.23093	0.06	1.32	0.85	0.36	76.58	35.88	5.66084
Cluster-9112.30126	1.64	1.62	0.91	47.27	91.75	71.3	5.65639
Cluster-9112.67540	0.36	0.91	0.45	29.7	31.49	25.55	5.65622
Cluster-9112.28956	0.73	32.97	12.57	33.82	982.11	1315.86	5.65522
Cluster-9112.19340	0.02	0.06	0.01	0.07	2.8	1.66	5.65344
Cluster-9112.95127	0.08	0.07	0.14	0.33	9.24	5	5.6508
Cluster-21281.1	0.03	0.02	0.02	0.09	2.28	1.14	5.64797
Cluster-9112.93785	0.07	1.06	0.4	1.04	54.01	21.64	5.64743
Cluster-63155.0	0.01	0.11	0.02	0.17	4.58	2.26	5.64592
Cluster-9112.21475	0.05	0.08	0.11	0.42	7.41	4.18	5.64506
Cluster-9112.36051	0.08	0.25	0.07	0.68	13.26	6.07	5.64458
Cluster-77186.0	0.04	0.08	0.19	0.13	8.67	6.69	5.64293
Cluster-9112.20595	0.04	0.15	0.08	0.4	8.14	4.94	5.64172
Cluster-74853.0	0.05	0.04	0.04	0.14	3.87	2.48	5.64163
Cluster-9112.25458	0.03	0.03	0.03	3.45	0.9	0.14	5.64065
Cluster-9112.15360	0.04	0.16	0.06	0.54	7.34	5.07	5.6383
Cluster-9112.37376	0.03	0.7	0.34	0.14	36.12	16.98	5.63683
Cluster-9112.22643	0.26	0.58	0.23	0.28	31.4	21.47	5.63439
Cluster-9112.67350	0.46	0.14	0.14	9.47	10.14	17.13	5.63368
Cluster-65273.0	0.02	0.07	0.02	0.08	3.45	1.93	5.63333
Cluster-9112.29301	0.28	1.52	1.14	2.39	89.72	53.5	5.63015
Cluster-9112.21314	0.01	0.25	0.17	0.08	13.92	7.2	5.62358
Cluster-9112.27714	0.13	0.37	0.04	0.92	15.98	9.68	5.62124
Cluster-9112.22888	0.06	0.11	0.22	0.8	9.41	8.98	5.62074
Cluster-9112.35079	0.38	0.04	0.27	1.62	31.42	0.89	5.61982
Cluster-9112.19989	0.02	0.08	0.02	0.21	3.66	2.03	5.61961
Cluster-9112.87825	0.34	0.96	0.48	3.69	79.91	3.86	5.61867
Cluster-9112.24999	0.01	0.23	0.07	0.19	10.58	4.4	5.61281
Cluster-9112.35513	0.33	0.51	0.29	1.14	35.08	19	5.6108
Cluster-9112.23923	0.19	0.43	0.34	1.02	27.72	18.14	5.60979
Cluster-9112.28594	0.02	0.03	0.02	0.09	2.88	0.44	5.60627
Cluster-9112.28699	0.52	0.28	0.15	9.12	27.49	9.6	5.60413
Cluster-73626.0	0.05	0.1	0.1	0.28	7.31	4.57	5.60407
Cluster-9112.22062	0.04	0.31	0.2	0.09	18.01	8.65	5.60396
Cluster-9112.24541	0.09	0.78	0.08	0.09	31.01	14.99	5.60038
Cluster-9112.16684	0.03	0.14	0.06	0.23	6.95	3.95	5.59668
Cluster-9112.16887	0.18	0.08	0.08	0.09	10.08	6.26	5.59465
Cluster-9112.23909	0.01	0.12	0.03	0.2	5.35	2.18	5.59432
Cluster-77606.0	0.01	0.03	0.05	0.07	2.81	1.44	5.58496
Cluster-9112.25338	0.44	1.18	0.38	5.04	52.35	38.25	5.57954
Cluster-9112.38656	0.02	0.26	0.06	1.19	11.54	3.52	5.57876
Cluster-68144.0	0.09	0.08	0.11	0.48	7.7	5.19	5.57743
Cluster-74672.0	0.04	0.17	0.03	0.12	7.73	3.61	5.57743
Cluster-9112.63824	3.6	3.11	2.49	49.15	282.5	107.43	5.57671
Cluster-9112.23618	0.01	0.04	0.02	0.12	2.16	1.06	5.57635
Cluster-9112.18309	0.02	0.06	0.02	0.36	3.77	0.64	5.57592
Cluster-78187.0	0.1	0.09	0.09	0.65	7.38	5.31	5.57419
Cluster-9112.26038	0.01	0.12	0.09	0.28	7.22	2.98	5.57399
Cluster-62924.0	0.05	0.17	0.25	0.68	11.71	9.96	5.57147
Cluster-9112.43149	0.04	0.48	0.14	0.68	19.37	11.05	5.5583
Cluster-9112.26930	0.02	0.06	0.02	0.21	2.71	1.78	5.55459
Cluster-9112.21317	0.13	0.36	0.12	1.29	15.31	12	5.55106
Cluster-9112.23778	0.04	0.36	0.22	0.11	20.84	8.03	5.54665
Cluster-9112.15455	0.03	0.11	0.08	0.25	6.94	3.09	5.54619
Cluster-9112.15660	0.02	0.23	0.04	0.29	9.15	4.11	5.5461
Cluster-9112.26681	0.07	0.77	0.26	0.94	36.59	13.85	5.54563
Cluster-9112.95075	0.02	0.11	0.02	0.24	4.86	1.9	5.54432
Cluster-9112.24431	0.11	0.19	0.05	1.85	11.4	3.06	5.54226
Cluster-9112.24937	0.03	0.52	0.15	0.79	20.65	11.15	5.54093
Cluster-9112.30069	0.1	0.66	0.19	2.12	25.51	16.57	5.53998
Cluster-9112.23378	0.24	0.96	0.85	0.9	64.5	29.88	5.53848
Cluster-9112.93799	0.04	0.72	0.31	0.8	32.82	16.11	5.53843
Cluster-9112.30360	0.51	6.95	3.58	21.04	319.9	172.16	5.53843
Cluster-9112.17102	0.04	0.19	0.02	0.23	7.79	3.59	5.5373
Cluster-9112.22682	0.89	0.4	1.16	53.28	30.65	29.55	5.53351
Cluster-9112.27291	0.04	0.04	0.04	0.04	3.23	2.27	5.52878
Cluster-74581.0	0.06	0.46	0.34	0.34	24.96	14.38	5.52793
Cluster-9112.36805	0.09	1.42	0.25	0.79	49.23	31.17	5.52765
Cluster-9112.25135	0.04	0.04	0.04	0.55	3.57	1.41	5.52617
Cluster-9112.19840	0.04	0.36	0.18	0.42	16.51	9.77	5.52464
Cluster-9112.24621	0.06	0.22	0.16	0.52	13.2	6.5	5.52214
Cluster-9112.23709	0.09	2.78	0.8	5.69	97.31	65.55	5.52125
Cluster-9112.18472	0.05	0.04	0.04	0.25	3.43	2.29	5.52115
Cluster-9112.18381	0.05	0.14	0.18	0.16	10.85	5.97	5.52017
Cluster-9112.34590	0.15	0.45	0.36	11.92	21.66	10.46	5.51964
Cluster-9112.21704	0.07	0.42	0.06	1.89	15.26	8.08	5.51956
Cluster-9112.15079	0.04	0.04	0.04	0.09	3.35	2.06	5.51833
Cluster-9112.25817	0.02	0.38	0.16	0.64	16.67	8.23	5.51119
Cluster-9112.29018	0.43	3.1	0.64	3.9	123.72	62.39	5.50988
Cluster-71550.0	0.02	0.02	0.02	0.05	1.7	0.98	5.50779
Cluster-9112.21367	0.45	3.25	0.39	9.38	104.97	71.7	5.50745
Cluster-9112.25444	0.12	0.22	0.11	0.57	11.87	8.03	5.50744
Cluster-9112.29981	0.02	0.08	0.02	0.18	3.04	2.23	5.50515
Cluster-9112.94444	0.09	0.34	0.42	0.15	25.53	12.82	5.50125
Cluster-9112.23156	0.09	0.51	0.22	0.26	24.51	12.34	5.50004
Cluster-9112.19032	0.02	0.03	0.03	0.11	2.53	0.98	5.49985
Cluster-9112.23537	0.04	0.2	0.1	1.05	8.95	5.34	5.49562
Cluster-9112.27507	0.37	0.42	0.08	2.09	25.43	11.7	5.49443
Cluster-9112.15487	0.01	0.08	0.05	0.2	4.05	2.06	5.49414
Cluster-9112.25076	0.13	1.77	1.3	0.74	96.12	47.04	5.49085
Cluster-9112.24648	0.01	0.15	0.16	0.25	9.86	4.26	5.48884
Cluster-9112.22527	0.02	0.19	0.14	0.29	9.9	5.52	5.48818
Cluster-9112.19222	0.52	8.88	3.61	12.14	350.24	220.34	5.48511
Cluster-9112.28256	0.36	1.42	0.76	2.22	66.23	45.06	5.48185
Cluster-9112.54425	0.03	0.05	0.12	0.37	8.06	0.5	5.48059
Cluster-9112.15752	0.07	0.42	0.03	0.08	15.19	7.92	5.47885
Cluster-9112.95214	0.07	0.15	0.04	0.07	7.21	4.3	5.47698
Cluster-9112.25050	0.04	0.2	0.07	0.56	8.27	4.91	5.46997
Cluster-9112.29581	0.02	0.34	0.02	0.65	10.91	5.26	5.46803
Cluster-62447.0	0.04	0.39	0.08	0.69	15.27	6.57	5.46521
Cluster-9112.23632	0.07	1.52	0.66	0.48	67.3	31.47	5.46307
Cluster-9112.17147	0.03	0.12	0.05	0.17	5.51	3.14	5.46271
Cluster-9112.17412	0.02	0.2	0.04	0.2	7.41	3.85	5.46195
Cluster-9112.23295	0.07	0.15	0.01	0.39	6.53	3.21	5.46086
Cluster-9112.24172	0.09	0.51	0.2	0.5	22.71	11.97	5.45861
Cluster-9112.22375	0.01	0.1	0.06	0.13	5.09	2.24	5.45557
Cluster-9112.29765	0.04	0.22	0.15	0.09	10.87	7.02	5.45463
Cluster-9112.95633	0.05	0.21	0.17	0.29	12.25	6.31	5.45408
Cluster-9112.94275	0.05	0.15	0.04	0.33	6.08	4.11	5.45396
Cluster-9112.24015	0.2	1.39	0.66	1.35	63.92	33.24	5.45227
Cluster-9112.23650	0.04	0.28	0.03	0.53	10.15	4.64	5.45192
Cluster-9112.27175	0.1	0.8	0.3	0.42	30.48	21.54	5.44956
Cluster-9112.22347	0.18	0.2	0.04	0.23	11.21	6.87	5.4461
Cluster-76977.0	0.01	0.05	0.07	0.03	3.66	1.97	5.44422
Cluster-9112.83031	0.31	0.3	0.23	30.3	1.68	4.58	5.44373
Cluster-9112.15689	0.06	0.05	0.02	0.09	3.68	1.88	5.44167
Cluster-9112.23304	0.02	0.12	0.02	0.13	4.77	2.02	5.43463
Cluster-9112.94775	0.26	1	0.15	0.37	39.9	20.68	5.43386
Cluster-9112.24631	0.02	0.13	0.05	0.21	5.55	2.88	5.43296
Cluster-9112.22504	0.03	0.12	0.02	0.22	4.73	2.39	5.43217
Cluster-9112.24636	0.08	0.19	0.04	0.66	8.14	4.58	5.43167
Cluster-73000.0	0.08	0.15	0.26	0.53	13.1	7.44	5.42626
Cluster-77636.0	0.02	0.07	0.01	0.1	2.7	1.5	5.42626
Cluster-9112.26756	0.03	0.2	0.03	0.3	6.88	3.98	5.42368
Cluster-9112.40594	0.19	0.39	0.22	1.06	21.46	11.8	5.42291
Cluster-9112.25994	0.02	0.21	0.07	0.75	8.39	3.72	5.42178
Cluster-9112.21446	0.02	0.1	0.03	0.15	3.97	2.31	5.42178
Cluster-9112.29133	0.25	0.22	0.05	1.11	13.04	8.14	5.42174
Cluster-9112.15321	0.07	0.24	0.02	0.47	9.19	4.47	5.42015
Cluster-9112.17612	0.02	0.02	0.05	0.1	2.42	1.33	5.41879
Cluster-9112.24016	0.02	0.31	0.16	0.56	16.58	3.81	5.41802
Cluster-9112.23944	0.03	0.03	0.05	0.19	3.73	0.78	5.41709
Cluster-9112.67333	0.06	0.2	0.12	6.43	5.15	4.62	5.41385
Cluster-9112.21563	0.03	0.13	0.06	0.34	5.63	3.39	5.41093
Cluster-9112.40677	0.05	0.71	0.18	2.08	22.26	15.64	5.41047
Cluster-9112.15667	0.01	0.1	0.01	0.15	4.17	0.78	5.40939
Cluster-69996.0	0.08	0.22	0.05	0.17	9.64	5.05	5.40794
Cluster-9112.15988	0.03	0.23	0.08	0.3	8.91	5.21	5.40639
Cluster-9112.28234	0.03	0.35	0.14	0.28	15.16	6.6	5.40547
Cluster-9112.39222	0.05	0.37	0.05	1.04	10.65	8.23	5.40541
Cluster-9112.17058	0.06	0.38	0.11	0.65	13.29	9.24	5.39731
Cluster-75525.0	0.04	0.23	0.03	0.62	7.69	4.32	5.39575
Cluster-9112.29676	0.01	0.14	0.06	0.19	5.99	2.65	5.39395
Cluster-9112.33262	0.11	0.17	0.1	4.36	4.1	7.5	5.39232
Cluster-9112.26310	0.01	0.09	0.05	0.17	3.75	2.37	5.39003
Cluster-9112.30260	0.07	0.87	0.5	1.26	34.3	24.78	5.38897
Cluster-9112.26518	0.04	0.08	0.08	0.15	5.49	2.71	5.3837
Cluster-9112.22247	0.21	3.44	1.2	0.36	130.3	71.76	5.38322
Cluster-9112.21856	0.03	0.02	0.05	0.23	3.15	0.79	5.38198
Cluster-77479.0	0.02	0.11	0.03	0.17	4.19	2.31	5.38154
Cluster-9112.66633	0.07	0.26	0.04	6.38	4.42	4.62	5.38113
Cluster-9112.27890	0.02	0.12	0.14	0.09	7.73	3.84	5.38
Cluster-9112.25747	0.02	0.2	0.06	0.33	8.95	2.38	5.38
Cluster-9112.16931	0.15	0.55	0.14	0.33	18.32	16.18	5.3738
Cluster-9112.17991	0.07	0.19	0.25	0.37	11.54	9.23	5.37333
Cluster-63238.0	0.05	0.09	0.04	0.26	4.21	2.99	5.37311
Cluster-9112.55259	0.45	0.52	0.58	19.92	19.15	25.02	5.36976
Cluster-9112.21685	0.05	0.3	0.13	0.32	13.28	6.24	5.36923
Cluster-9112.23292	0.15	1.91	1.05	0.68	83.06	44.3	5.36354
Cluster-9112.23370	0.53	2.62	0.47	6.47	75.99	66.24	5.36027
Cluster-9112.21664	0.01	0.14	0.05	0.26	5.39	2.56	5.35931
Cluster-9112.27116	0.28	0.62	0.29	1.32	32.53	14.92	5.35696
Cluster-9112.20713	0.01	0.06	0.05	0.14	3.13	1.64	5.35462
Cluster-9112.93459	0.4	2.16	0.53	10.08	74.21	42.12	5.35436
Cluster-72979.0	0.03	0.05	0.03	0.08	3.17	1.25	5.35435
Cluster-9112.23769	0.08	0.45	0.26	0.98	20.48	10.82	5.35264
Cluster-9112.25116	0.01	0.13	0.05	0.27	5.25	2.24	5.35199
Cluster-9112.25491	0.03	0.09	0.06	0.36	4.68	2.31	5.35168
Cluster-9112.26283	0.06	0.08	0.03	0.27	5.15	1.5	5.34717
Cluster-9112.24366	0.04	0.17	0.08	0.12	8.07	3.61	5.34659
Cluster-9112.20747	0.08	0.36	0.21	1.78	14.87	9.76	5.3445
Cluster-9112.36682	0.04	0.94	0.25	0.16	34.21	15.57	5.34347
Cluster-9112.27818	0.01	0.05	0.05	0.05	3.13	1.28	5.34147
Cluster-9112.27966	0.06	0.17	0.11	0.48	8.92	4.38	5.3409
Cluster-9112.21945	0.1	0.19	0.09	0.89	8.2	6.3	5.33985
Cluster-9112.28315	0.04	0.44	0.23	1.54	16.72	10.46	5.33809
Cluster-9112.23903	0.03	0.16	0.05	0.35	5.88	3.47	5.33688
Cluster-9112.24668	0.06	0.33	0.05	0.51	11.55	5.72	5.33661
Cluster-9112.95471	0.02	0.06	0.02	0.07	2.53	1.43	5.33271
Cluster-9112.21637	0.02	0.08	0.12	0.78	6.82	1.25	5.3301
Cluster-9112.57106	5.44	3.8	6.66	306.6	95.62	236.14	5.32727
Cluster-74555.0	0.1	0.9	0.27	1.5	30.58	18.89	5.32675
Cluster-9112.18210	0.05	0.18	0.02	0.21	5.63	4.19	5.32625
Cluster-9112.19144	0.18	0.58	0.08	0.69	19.05	13.91	5.32407
Cluster-9112.21231	0.02	0.16	0.05	0.19	5.77	3.25	5.3235
Cluster-9112.26131	0.02	0.15	0.11	0.13	7.51	3.57	5.32322
Cluster-9112.21668	0.21	0.19	0.18	1.35	13.93	7.91	5.32131
Cluster-9112.18111	0.05	0.16	0.11	0.34	7.96	4.49	5.3208
Cluster-9112.26775	0.17	0.05	0.1	1.35	7.37	4.07	5.3208
Cluster-9112.20896	0.02	0.17	0.02	0.34	5.09	2.96	5.32021
Cluster-9112.21561	0.01	0.11	0.01	0.07	3.31	1.8	5.31637
Cluster-9112.23853	0.05	1.25	0.1	0.57	35.37	19.81	5.31547
Cluster-65844.0	0.03	0.11	0.06	0.1	5.5	2.36	5.3147
Cluster-9112.38266	0.04	0.21	0.02	0.36	6.28	4.1	5.31389
Cluster-9112.19892	0.12	0.49	0.16	0.45	18.46	11.68	5.31206
Cluster-9112.29975	0.04	0.39	0.19	1.09	14.8	8.62	5.30496
Cluster-9112.22627	0.02	0.1	0.08	0.28	4.84	2.78	5.30378
Cluster-9112.23776	0.04	0.3	0.07	0.63	9.92	5.64	5.30334
Cluster-9112.38458	0.02	0.14	0.02	0.32	4.8	1.98	5.30175
Cluster-63000.0	0.02	0.07	0.03	0.18	2.85	1.7	5.30073
Cluster-9112.22883	0.07	0.3	0.21	0.69	15.43	6.71	5.29873
Cluster-9112.25538	0.02	0.16	0.14	0.28	8.29	4.01	5.29692
Cluster-9112.23354	0.04	0.42	0.13	0.64	14.55	8	5.29664
Cluster-9112.20216	0.05	0.08	0.04	0.25	4.09	2.34	5.29624
Cluster-78102.0	0.02	0.1	0.02	0.17	3.47	1.86	5.29593
Cluster-9112.21936	0.06	0.08	0.03	0.2	4.44	2.03	5.29408
Cluster-9112.19489	0.09	0.64	0.16	0.66	21.06	13.19	5.29369
Cluster-9112.45120	0.05	0.19	0.05	5.85	1.4	4.12	5.29304
Cluster-9112.19604	0.28	0.25	0.5	2.53	25.4	12.39	5.29078
Cluster-9112.28873	0.09	0.08	0.08	6.42	0.24	3.12	5.28983
Cluster-9112.36620	0.05	0.19	0.05	0.46	6.87	4.01	5.28922
Cluster-9112.21776	0.03	0.24	0.05	0.4	7.51	4.6	5.28887
Cluster-9112.25906	0.05	0.07	0.11	0.31	5.72	2.95	5.28701
Cluster-9112.23139	0.24	0.11	0.11	0.76	11.25	5.94	5.28621
Cluster-9112.22478	0.09	0.33	0.08	0.3	12.66	6.54	5.2854
Cluster-9112.26238	0.04	0.34	0.1	0.48	10.83	7.39	5.28386
Cluster-9112.60976	0.66	1	0.64	38.45	24.51	26.56	5.2825
Cluster-9112.25948	0.22	0.39	0.23	0.69	21.71	10.26	5.28099
Cluster-9112.20486	0.09	0.08	0.08	0.3	6.25	3.17	5.28096
Cluster-9112.21826	0.08	0.35	0.1	0.78	12.78	7.04	5.28051
Cluster-9112.18996	0.03	0.06	0.01	0.09	2.54	1.25	5.27798
Cluster-65590.0	0.13	0.58	0.23	4.7	26.25	5.51	5.27751
Cluster-65862.0	0.08	0.25	0.14	0.68	12.01	5.53	5.27672
Cluster-77494.0	0.03	0.15	0.03	0.65	4.32	3.17	5.27657
Cluster-9112.21933	0.01	0.11	0.07	0.17	4.68	2.51	5.27563
Cluster-9112.16475	0.03	0.08	0.05	0.41	3.67	2.11	5.2738
Cluster-9112.24857	0.01	0.16	0.05	0.27	5.58	2.66	5.27358
Cluster-9112.38070	0.05	0.34	0.04	0.35	10.77	5.49	5.27157
Cluster-9112.23165	0.11	0.15	0.05	0.3	7.42	4.25	5.27101
Cluster-9112.23415	0.02	0.32	0.01	0.36	8.96	4.19	5.27053
Cluster-9112.18703	0.07	0.12	0.19	0.37	7.73	6.56	5.26974
Cluster-74954.0	0.03	0.28	0.03	0.36	7.58	5.17	5.26899
Cluster-9112.20887	0.08	0.27	0.2	0.56	13.57	7.07	5.26849
Cluster-9112.28178	0.02	0.26	0.09	0.61	8.14	5.51	5.2683
Cluster-9112.16217	0.17	0.45	0.44	0.54	23.01	17.23	5.26573
Cluster-9112.21869	0.01	0.13	0.01	0.18	3.76	1.83	5.26554
Cluster-9112.28306	0.01	0.08	0.02	0.08	2.73	1.42	5.26508
Cluster-9112.89654	0.02	0.15	0.03	0.15	4.4	3.14	5.26491
Cluster-9112.19798	1.23	2.95	1.79	11.73	121.95	95.43	5.26217
Cluster-70424.0	0.06	0.11	0.08	0.16	5.7	3.72	5.26003
Cluster-9112.37645	0.02	0.1	0.02	0.16	3.7	1.49	5.25604
Cluster-9112.18624	0.03	0.09	0.02	0.35	4.33	0.67	5.25604
Cluster-9112.19115	0.03	0.15	0.08	0.09	6.47	3.37	5.25521
Cluster-9112.17420	0.05	0.12	0.05	0.34	5.93	2.13	5.25481
Cluster-9112.16833	0.06	0.03	0.03	0.1	3.11	1.37	5.25424
Cluster-9112.50148	0.35	0.16	0.2	0.3	25.57	1.19	5.2522
Cluster-9112.30179	0.13	0.68	0.68	2.46	32.91	21.39	5.25149
Cluster-9112.87651	0.03	0.22	0.12	0.4	9.59	4.1	5.251
Cluster-9112.25249	0.02	0.41	0.09	0.26	12.49	6.98	5.24574
Cluster-9112.26432	0.02	0.08	0.06	0.16	4.01	1.9	5.24555
Cluster-9112.38201	0.12	1.11	0.48	0.36	44.86	19.6	5.24437
Cluster-9112.26868	0.02	0.56	0.18	0.65	18.53	9.55	5.24041
Cluster-9112.18991	0.02	0.33	0.06	0.61	9.97	4.9	5.23864
Cluster-63673.0	0.05	0.29	0.1	0.35	9.15	7.1	5.23754
Cluster-9112.24858	0.04	0.44	0.03	0.97	11.92	6.34	5.23672
Cluster-9112.27439	0.07	0.33	0.22	0.27	16.32	6.78	5.23625
Cluster-9112.52238	0.34	0.35	0.1	14.22	4.85	10.7	5.23586
Cluster-76389.0	0.02	0.07	0.05	0.23	3.55	1.48	5.23156
Cluster-9112.19734	0.07	0.26	0.26	7.32	7.95	6.89	5.2311
Cluster-9112.94582	1.07	0.96	2.19	5.25	89.9	63.27	5.23037
Cluster-9112.22217	0.04	0.48	0.22	0.79	18.15	8.82	5.22934
Cluster-9112.89480	0.03	0.23	0.05	0.09	7.65	3.86	5.22571
Cluster-9112.23425	0.14	0.39	0.13	1.61	14.67	8.39	5.22415
Cluster-9112.27520	0.05	0.08	0.03	0.19	3.86	1.93	5.224
Cluster-78125.0	0.06	0.16	0.05	0.32	6.67	3.1	5.22382
Cluster-9112.23338	0.07	0.28	0.17	0.49	13.12	5.8	5.22214
Cluster-9112.20224	0.21	1.11	0.92	2.1	45.19	36.07	5.21778
Cluster-9112.20409	0.24	0.22	0.21	0.27	15.59	9.07	5.21758
Cluster-9112.94052	0.06	0.05	0.11	1.4	5.32	1.45	5.21476
Cluster-9112.20742	0.03	0.22	0.02	0.31	6.12	3.59	5.21378
Cluster-66090.0	0.05	0.05	0.05	0.05	3.3	2.21	5.21205
Cluster-9112.95027	0.09	0.48	0.4	0.09	24.57	11.28	5.21146
Cluster-9112.15960	0.23	0.48	0.07	1.15	15	12.72	5.20995
Cluster-76817.0	0.01	0.09	0.04	0.4	3.84	0.94	5.20945
Cluster-9112.30099	0.17	4.78	1.31	5.35	144.04	81.94	5.20765
Cluster-9112.93755	0.05	0.09	0.09	0.11	4.72	3.66	5.20606
Cluster-9112.26157	0.2	0.57	0.18	0.17	22.46	12.38	5.2037
Cluster-9112.95575	0.1	0.24	0.27	1.5	13.76	7.21	5.20305
Cluster-9112.94815	0.02	0.8	0.25	0.59	24.44	14.38	5.20288
Cluster-9112.24263	0.09	0.76	0.08	2.01	20.45	11.78	5.20231
Cluster-74591.0	0.06	0.23	0.06	0.73	7.85	4.3	5.20163
Cluster-9112.27694	0.25	0.56	0.55	6.4	33.74	9.83	5.19938
Cluster-9112.23915	0.03	0.3	0.08	0.41	9.67	4.98	5.19895
Cluster-9112.29509	0.46	14.44	4.11	19.5	404.89	273.1	5.19734
Cluster-9112.20051	0.01	0.39	0.04	0.24	10.34	5.56	5.19699
Cluster-9112.15068	0.06	0.15	0.03	0.33	5.04	3.43	5.1964
Cluster-9112.21611	0.01	0.11	0.01	0.1	3.42	1.24	5.19438
Cluster-9112.24348	0.04	0.52	0.43	1.34	23	11.78	5.18923
Cluster-9112.24390	0.03	0.33	0.11	0.45	10.41	6.27	5.18772
Cluster-9112.27160	0.02	0.33	0.2	0.66	13.22	6.14	5.18587
Cluster-9112.19293	0.08	0.43	0.19	0.05	21.3	4.12	5.1853
Cluster-9112.23322	0.04	0.95	0.14	1.23	28.75	11.13	5.18509
Cluster-9112.17954	0.02	0.2	0.1	0.38	7.48	3.76	5.18239
Cluster-9112.19446	0.02	0.06	0.08	0.33	3.47	2.01	5.18239
Cluster-9112.23162	0.02	0.16	0.16	0.53	7.46	4.34	5.18049
Cluster-9112.94984	0.01	0.3	0.08	0.29	9.46	4.38	5.17914
Cluster-9112.20299	0.15	0.28	0.05	0.49	10.04	6.84	5.17742
Cluster-9112.27244	0.06	0.61	0.05	20.04	4.14	1.86	5.17659
Cluster-65163.0	0.08	0.22	0.57	1.53	18.58	11.32	5.17498
Cluster-9112.48182	0.06	0.16	0.26	3.46	7.45	6.43	5.17493
Cluster-9112.21629	0.04	0.34	0.31	1.01	15.66	8.25	5.17456
Cluster-9112.37209	0.23	1.46	0.73	0.35	58.65	28.36	5.17389
Cluster-9112.24612	0.03	0.25	0.15	0.32	10.35	4.84	5.17272
Cluster-9112.66450	0.66	0.61	0.62	2.22	62.17	3.75	5.17204
Cluster-9112.60776	0.17	0.15	0.26	10.51	6.61	3.79	5.172
Cluster-9112.29978	0.07	0.19	0.09	0.51	8.1	4	5.17107
Cluster-9112.94452	0.1	0.46	0.36	1.2	20.25	11.66	5.16949
Cluster-9112.22693	0.17	5.63	1.65	2.21	163.65	102.06	5.16842
Cluster-9112.95284	0.07	0.1	0.1	0.31	6.16	3.23	5.16695
Cluster-9112.23644	0.08	0.51	0.24	1.28	17.97	10.56	5.16654
Cluster-9112.26253	0.06	0.26	0.09	0.57	8.62	5.53	5.16601
Cluster-9112.24053	0.06	0.36	0.14	0.67	12.9	6.53	5.16562
Cluster-9112.25827	0.13	0.3	0.21	0.63	14.25	8.04	5.16239
Cluster-9112.17004	0.07	0.26	0.1	0.54	9.51	5.34	5.16151
Cluster-9112.94662	0.02	0.03	0.04	0.05	2.01	1.16	5.16099
Cluster-9112.65582	0.21	0.73	0.9	20.64	26.13	18.89	5.15724
Cluster-66833.0	0.08	0.17	0.07	0.36	6.46	4.58	5.15482
Cluster-9112.19252	0.04	0.16	0.13	0.81	7.3	3.63	5.15282
Cluster-9112.26950	0.02	0.16	0.03	0.55	4.25	2.67	5.15265
Cluster-9112.27746	0.23	1.65	0.2	2.67	45.34	25.75	5.14818
Cluster-9112.95169	0.06	0.05	0.05	0.19	5.23	0.25	5.1472
Cluster-9112.16568	0.05	0.14	0.04	0.21	5.2	2.74	5.14709
Cluster-9112.24302	0.06	0.08	0.03	0.06	3.91	2.05	5.14616
Cluster-9112.27591	0.02	0.15	0.04	0.11	5.14	2.18	5.1449
Cluster-77294.0	0.12	0.26	0.12	1.01	10.94	5.73	5.14405
Cluster-9112.95310	0.14	0.86	0.49	3.41	30.12	19.08	5.14195
Cluster-74757.0	0.05	0.04	0.04	0.1	2.71	1.78	5.14191
Cluster-9112.25896	0.1	0.65	0.13	1.33	18.48	11.25	5.14141
Cluster-9112.32444	0.09	0.45	0.05	11.38	2.54	6.89	5.14042
Cluster-9112.27381	0.03	0.13	0.05	0.19	4.55	2.65	5.13711
Cluster-9112.22556	0.02	0.17	0.08	0.27	6.14	3.09	5.1369
Cluster-72471.0	0.02	0.12	0.1	0.36	5.03	3.05	5.13614
Cluster-9112.46161	0.49	1.24	0.96	28.79	37.18	28.41	5.1328
Cluster-9112.29815	0.5	5.4	2.02	9.31	177.54	90.86	5.13193
Cluster-9112.17547	0.04	0.1	0.02	0.09	3.65	1.87	5.13186
Cluster-9112.66006	2.42	2.38	1.55	24.51	146.82	51.19	5.13103
Cluster-9112.17494	0.03	0.19	0.06	0.32	7.71	1.78	5.13075
Cluster-9112.24207	0.02	0.35	0.06	0.43	9.44	5.16	5.12736
Cluster-9112.22526	0.08	0.34	0.07	0.62	11.2	5.28	5.12507
Cluster-9112.16270	0.02	0.22	0.09	0.58	6.64	4.29	5.12428
Cluster-9112.36216	0.08	1.03	0.13	0.66	26.18	16.39	5.12362
Cluster-9112.28324	0.01	0.1	0.03	0.13	3.12	1.63	5.12338
Cluster-9112.21117	0.02	0.16	0.02	0.3	4.24	2.43	5.12309
Cluster-9112.22282	0.01	0.4	0.13	0.36	12.31	6.13	5.12163
Cluster-9112.27905	0.04	0.08	0.08	0.18	4.44	2.34	5.12102
Cluster-78074.0	0.05	0.19	0.1	0.51	7.04	4.28	5.12077
Cluster-9112.15053	0.03	0.19	0.05	0.33	6.21	2.85	5.12009
Cluster-9112.21073	0.03	0.73	0.28	0.86	23.86	11.44	5.11974
Cluster-9112.18962	0.18	0.29	0.04	0.44	10.62	6.66	5.11874
Cluster-9112.21389	0.06	0.84	0.05	0.87	19.06	13.03	5.11664
Cluster-69168.0	0.12	0.22	0.11	0.93	7.31	7.37	5.1164
Cluster-9112.25418	0.07	0.25	0.12	0.87	9.45	4.92	5.11422
Cluster-9112.18974	0.03	0.4	0.03	0.47	10.01	5.43	5.11216
Cluster-9112.41110	0.04	0.17	0.13	0.36	7.75	3.64	5.11098
Cluster-9112.29781	0.02	0.08	0.1	0.3	4.73	1.88	5.11061
Cluster-9112.23961	0.04	0.49	0.26	0.39	16.01	10.89	5.11038
Cluster-24455.1	0.04	0.08	0.08	0.24	4.08	2.57	5.10643
Cluster-63045.0	0.35	0.32	0.31	2.77	26.19	4.8	5.10639
Cluster-9112.24936	0.04	0.47	0.12	0.93	12.81	7.95	5.10553
Cluster-55856.1	0.05	0.51	0.28	0.49	17.54	10.87	5.10454
Cluster-9112.63409	0.71	0.78	0.49	17	18.81	32.17	5.10154
Cluster-9112.26278	1.31	7.73	1.49	8.58	204.13	148.67	5.10094
Cluster-9112.27170	0.13	1.83	1.13	4.26	57.95	43.81	5.10059
Cluster-9112.22810	0.05	0.39	0.15	0.64	13.25	6.34	5.09964
Cluster-9112.40760	0.13	1.27	0.32	2.39	34.81	21.74	5.09877
Cluster-9112.19875	0.02	0.36	0.09	0.35	10.66	5.08	5.09736
Cluster-9112.19599	0.06	0.28	0.03	0.61	8.11	3.94	5.09661
Cluster-9112.21111	0.07	0.13	0.13	1.12	6.06	4.11	5.09644
Cluster-68100.0	0.02	0.17	0.14	0.29	7.48	3.5	5.09388
Cluster-9112.94642	0.03	0.37	0.1	0.41	9.93	6.73	5.09339
Cluster-9112.19072	0.02	0.31	0.11	0.62	9.83	4.57	5.09324
Cluster-9112.28613	0.1	0.18	0.05	7.23	2.5	1.53	5.0926
Cluster-9112.70121	0.07	0.07	0.07	1.77	3.68	1.71	5.0915
Cluster-9112.29749	0.02	0.1	0.02	3.29	1.13	0.35	5.09049
Cluster-62693.0	0.09	0.08	0.04	0.49	3.92	2.74	5.08948
Cluster-9112.22562	0.07	0.38	0.25	0.6	15.47	7.76	5.08928
Cluster-9112.16242	0.03	0.2	0.06	0.53	5.58	3.76	5.08893
Cluster-9112.29020	0.13	2.67	1.16	3.51	81.75	49.47	5.08843
Cluster-9112.20439	0.06	0.31	0.26	0.6	14.02	6.8	5.08746
Cluster-73277.0	0.11	0.2	0.16	0.39	9.85	5.74	5.08746
Cluster-9112.22193	0.11	0.3	0.2	2.54	13.01	5.19	5.08746
Cluster-9112.16671	0.33	0.44	0.59	1.61	29.6	15.01	5.08684
Cluster-9112.18915	0.06	0.18	0.03	0.34	5.49	3.34	5.08589
Cluster-75268.0	0.21	0.57	0.65	0.34	29.51	18.71	5.08568
Cluster-9112.22348	0.13	0.82	0.35	0.98	24.61	18.55	5.0855
Cluster-9112.23190	0.1	1.02	0.55	3.31	33.42	19.97	5.08543
Cluster-9112.94891	0.17	1.39	0.3	2.24	32.74	28.12	5.08427
Cluster-9112.18208	0.02	0.34	0.16	0.59	10.74	6.31	5.0842
Cluster-9112.28737	0.1	3.21	0.72	6.4	107.97	22.3	5.08377
Cluster-9112.29624	0.7	1.41	0.1	26.31	43.85	4.76	5.08323
Cluster-9112.31993	0.73	0.22	0.14	18.59	6.24	12.05	5.08044
Cluster-9112.27194	0.02	0.26	0.06	0.21	7.42	3.87	5.07996
Cluster-9112.20585	0.08	0.36	0.29	0.68	15.43	8.56	5.07872
Cluster-70386.0	0.06	0.16	0.08	0.29	5.73	4.1	5.0761
Cluster-9112.23584	0.09	0.15	0.08	0.83	6.49	3.47	5.07548
Cluster-9112.95178	0.06	0.13	0.05	0.2	5.89	2	5.07503
Cluster-9112.22870	0.25	1.03	0.29	2.1	30.42	20.39	5.0747
Cluster-9112.20622	0.04	0.9	0.26	0.74	25.06	14.61	5.07361
Cluster-68166.0	0.22	0.6	0.1	0.83	17.45	12.69	5.07309
Cluster-9112.29304	0.05	0.37	0.04	12.08	2.37	1.02	5.0717
Cluster-9112.21121	0.02	0.02	0.04	0.24	1.89	0.56	5.07146
Cluster-9112.21129	0.11	1.14	0.75	2.6	39.43	25.2	5.07103
Cluster-9112.19255	0.23	2.94	1.46	4.15	92.78	58.61	5.07013
Cluster-9112.19374	0.21	0.37	0.28	0.55	16.79	11.55	5.07009
Cluster-9112.23461	0.05	0.44	0.04	0.62	11.19	5.99	5.06974
Cluster-9112.95801	0.05	0.22	0.17	1.37	8.35	5.05	5.06902
Cluster-9112.22866	0.15	0.8	0.33	1.03	26.65	15.28	5.06878
Cluster-9112.24436	0.01	0.1	0.08	0.05	4.59	1.73	5.06722
Cluster-9112.26673	0.16	0.57	0.28	1.2	19.65	13	5.06673
Cluster-9112.23849	0.32	1.09	0.57	1.84	36.83	27.65	5.06587
Cluster-9112.70710	0.27	0.25	0.08	2.54	13.09	4.46	5.06537
Cluster-9112.28403	0.11	1.3	1.09	20.63	44.04	18.98	5.06437
Cluster-9112.28779	0.17	1.24	0.64	3.27	42.07	23.24	5.06409
Cluster-9112.23042	1.29	1.17	0.56	3.1	54.94	42.98	5.06395
Cluster-67099.0	0.03	0.18	0.03	0.25	4.95	2.82	5.0625
Cluster-9112.20831	0.04	0.16	0.11	0.25	6.24	3.86	5.06122
Cluster-9112.15586	0.05	0.31	0.09	0.36	8.78	5.86	5.05889
Cluster-9112.66525	0.11	0.37	0.29	0.59	19.23	5.82	5.05739
Cluster-9112.16333	0.04	0.27	0.03	0.2	7.02	4.09	5.05592
Cluster-9112.94349	0.15	0.22	0.35	0.79	14.98	8.16	5.05468
Cluster-78171.0	0.02	0.12	0.03	0.3	3.11	2.24	5.05464
Cluster-9112.2006	0.04	0.17	0.07	0.32	5.33	3.65	5.05373
Cluster-9112.16639	0.08	0.21	0.17	0.66	9.27	5.34	5.05292
Cluster-9112.23363	0.03	0.29	0.14	0.25	10.36	4.66	5.05292
Cluster-9112.77823	0.2	0.32	0.38	15.03	6.07	8.76	5.05215
Cluster-9112.29294	0.1	1.49	0.19	45.33	9.28	4.43	5.05174
Cluster-9112.26246	0.01	0.11	0.06	0.18	3.91	1.88	5.05166
Cluster-9112.29885	0.09	0.16	0.08	0.27	6.45	4.22	5.051
Cluster-65451.0	0.04	0.07	0.04	0.31	2.97	1.69	5.05021
Cluster-9112.21739	0.12	1.39	0.8	1.55	49.26	25.72	5.05006
Cluster-9112.95016	0.06	0.47	0.22	1.43	15.31	8.08	5.04847
Cluster-9112.19972	0.06	0.26	0.06	0.64	7.65	4.26	5.04554
Cluster-9112.18980	0.02	0.07	0.09	0.23	3.84	1.87	5.04439
Cluster-9112.26402	0.55	3.98	0.97	2.61	111.7	66.75	5.04089
Cluster-9112.17491	0.02	0.1	0.08	0.23	4.33	2.02	5.04002
Cluster-9112.66844	0.84	2.11	1.23	41.46	59.06	36.96	5.03958
Cluster-9112.18732	0.06	0.99	0.16	1.6	23.98	14.2	5.03896
Cluster-9112.94866	0.02	0.05	0.09	0.04	3.72	1.5	5.03892
Cluster-9112.22220	0.09	0.39	0.15	2.03	13.62	5.05	5.03814
Cluster-9112.23038	0.03	0.62	0.31	0.98	19.05	11.5	5.03755
Cluster-9112.23939	0.35	0.84	0.16	1.43	27.84	15	5.0353
Cluster-9112.95607	0.07	0.93	0.33	1.02	27.58	14.9	5.03152
Cluster-9112.52237	0.12	0.37	0.2	10.15	4.09	8.32	5.03103
Cluster-9112.93372	0.04	0.38	0.17	0.93	12.33	6.03	5.03099
Cluster-9112.21730	0.48	2.8	0.53	3.09	72.33	49.11	5.03056
Cluster-9112.94828	0.78	6.68	4.79	7.57	245.16	147.29	5.02922
Cluster-72491.0	0.15	0.68	0.27	0.99	24.71	10.19	5.02801
Cluster-9112.17330	0.16	0.14	0.14	0.68	7.56	6.11	5.0274
Cluster-63432.0	0.05	0.13	0.09	0.15	5	3.65	5.02647
Cluster-9112.23111	0.02	0.05	0.02	0.04	1.86	1.03	5.02483
Cluster-9112.94634	0.06	0.63	0.1	0.67	16.95	8.08	5.02377
Cluster-9112.22601	0.05	0.7	0.23	1.38	17.84	12.66	5.02373
Cluster-9112.23335	0.05	0.77	0.63	1.12	29.17	16.86	5.02313
Cluster-9112.30161	0.06	1.31	0.22	1.87	31.57	18.21	5.02167
Cluster-9112.23240	0.04	0.3	0.16	0.57	10.95	4.7	5.0197
Cluster-77605.0	0.07	0.18	0.12	0.49	8.79	2.71	5.01816
Cluster-9112.38280	0.33	1.49	0.74	1.81	62.81	18.23	5.01629
Cluster-9112.94306	0.07	0.09	0.12	0.48	5.6	2.98	5.01601
Cluster-9112.21622	0.21	0.88	0.19	1.18	22.96	17.27	5.01576
Cluster-9112.21580	0.05	0.49	0.19	0.23	13.46	9.92	5.01536
Cluster-9112.22614	0.03	0.34	0.09	0.4	8.96	5.5	5.01366
Cluster-9112.28493	0.06	0.31	0.15	0.8	9.94	6.05	5.01295
Cluster-9112.29588	0.1	0.35	0.23	0.64	12.53	8.78	5.01254
Cluster-9112.17927	0.26	1.85	0.23	1.64	46.9	26.92	5.01113
Cluster-9112.22865	0.13	0.41	0.29	0.34	16.83	9.59	5.01082
Cluster-9112.25587	0.29	11.09	4.13	14.09	290.16	195.69	5.01048
Cluster-9112.30013	0.01	0.24	0.08	0.15	6.31	4.17	5.00953
Cluster-9112.19665	0.03	0.32	0.35	0.65	12.81	9.08	5.00899
Cluster-9112.18337	0.07	0.07	0.13	0.39	5.05	3.25	5.00832
Cluster-9112.30376	0.03	0.93	0.19	1.06	28.5	7.45	5.00821
Cluster-9112.16362	0.15	0.93	0.13	2.08	21.18	15.68	5.00817
Cluster-9112.23908	0.03	0.09	0.06	0.07	4.63	1.09	5.00749
Cluster-9112.25550	0.04	1.17	0.58	3.86	32.77	20.94	5.00729
Cluster-9112.27489	0.06	0.23	0.06	8.05	2.28	0.92	5.00643
Cluster-9112.94962	0.05	0.14	0.04	0.11	3.65	3.63	5.00587
Cluster-9112.24338	0.05	0.45	0.08	0.63	11.63	6.36	5.00466
Cluster-9112.27968	0.21	0.28	0.18	5.81	9.07	6.6	5.00269
Cluster-9112.18140	0.05	0.12	0.1	0.15	5.16	3.34	5.00167
Cluster-67615.0	0.03	0.22	0.08	0.26	7.24	3.07	5.00137
Cluster-64234.0	0.08	0.14	0.28	0.33	10.6	5.07	5
Cluster-9112.21315	0.07	0.43	0.24	0.65	13.69	9.33	4.99939
Cluster-9112.26843	0.18	0.81	0.48	1.58	22.34	23.1	4.99939
Cluster-9112.27830	0.08	0.48	0.27	1.63	15.9	8.99	4.99783
Cluster-9112.65021	0.32	0.71	1.65	17.13	29.04	39.37	4.99629
Cluster-9112.20641	0.05	0.21	0.07	0.55	6.43	3.55	4.9959
Cluster-9112.95194	0.07	0.18	0.06	0.36	5.88	3.65	4.99563
Cluster-9112.24939	0.04	0.24	0.1	0.24	7.22	4.66	4.99525
Cluster-73845.0	0.02	0.15	0.07	0.2	4.77	2.68	4.99435
Cluster-75646.0	0.04	0.07	0.11	0.09	4.12	2.8	4.99384
Cluster-9112.23393	0.02	0.17	0.02	0.18	4.41	2.1	4.99354
Cluster-9112.35839	0.17	1.79	0.59	3.71	46.98	30.47	4.9922
Cluster-63960.1	0.02	0.04	0.06	0.15	2.18	1.48	4.98868
Cluster-9112.28913	0.06	0.14	0.03	0.24	4.41	2.65	4.98819
Cluster-9112.24361	0.03	0.57	0.11	1.27	13.73	7.53	4.98788
Cluster-9112.90556	0.1	0.37	0.18	11.56	2.51	6.55	4.98746
Cluster-9112.25589	0.07	0.2	0.4	3.5	13.94	3.8	4.98648
Cluster-9112.19338	0.04	0.36	0.15	0.64	11.22	5.57	4.986
Cluster-62252.0	0.05	0.23	0.19	0.55	9.17	5.16	4.98457
Cluster-9112.17168	0.16	0.81	0.15	1.04	22.4	12.01	4.98421
Cluster-9112.21918	0.02	0.09	0.06	0.05	3.41	1.92	4.984
Cluster-9112.30303	1.09	13.77	5.68	11.77	428.8	209.19	4.9834
Cluster-9112.23346	0.06	0.61	0.08	0.58	15.16	7.98	4.98307
Cluster-9112.72442	0.22	0.53	0.42	12.07	16.5	8.43	4.98294
Cluster-9112.21733	0.05	0.42	0.17	0.53	12.38	7.32	4.98228
Cluster-9112.30101	0.76	2.05	0.33	3.9	58.56	36.75	4.98165
Cluster-9112.55010	0.16	0.79	0.6	11.61	24.28	13.08	4.98156
Cluster-9112.21506	0.03	0.13	0.03	0.12	3.59	2.29	4.98089
Cluster-78220.0	0.02	0.05	0.02	0.06	1.81	0.97	4.97982
Cluster-9112.23092	0.03	0.65	0.17	0.8	22.35	3.67	4.9797
Cluster-9112.30396	0.6	4.86	1.15	4.75	131.55	72.26	4.97967
Cluster-9112.27028	0.03	0.58	0.2	0.89	13.92	10.74	4.97926
Cluster-9112.24553	0.13	2.3	0.23	2.34	51.07	30.46	4.97866
Cluster-9112.20404	0.02	0.1	0.05	0.15	3.17	2.04	4.97863
Cluster-9112.20473	0.02	0.15	0.06	0.1	4.43	2.72	4.97828
Cluster-9112.26546	0.16	0.48	0.29	1.43	18.84	9.04	4.97802
Cluster-9112.25650	0.02	0.18	0.11	0.4	5.69	3.68	4.97802
Cluster-9112.95662	0.02	0.15	0.03	0.19	4.38	1.73	4.97728
Cluster-9112.16782	0.09	0.29	0.03	0.44	7.87	4.6	4.97672
Cluster-9112.91113	0.53	1.01	1.07	13.8	44.7	23.58	4.97491
Cluster-9112.22402	0.04	0.3	0.04	0.35	9.26	2.33	4.97366
Cluster-9112.94753	0.15	0.96	0.27	1.3	26.31	15.71	4.97229
Cluster-64125.0	0.04	0.15	0.03	0.08	4.62	2.2	4.97102
Cluster-9112.28806	1.57	9.9	1.66	14.46	231.32	165.96	4.97079
Cluster-9112.21037	0.07	0.06	0.12	0.41	4.13	3.29	4.96901
Cluster-9112.19716	0.04	0.03	0.06	0.23	2.56	1.28	4.96845
Cluster-9112.27803	0.2	2.77	1	3	81.37	39.91	4.96831
Cluster-9112.69027	0.83	1.15	0.55	12.04	59.48	7.46	4.96428
Cluster-9112.19343	0.04	0.32	0.04	1.29	9.34	1.85	4.96347
Cluster-9112.19887	0.07	0.43	0.26	0.39	13.08	10.23	4.96274
Cluster-9112.28538	0.06	0.2	0.15	0.12	7.91	4.75	4.96212
Cluster-9112.27061	0.11	1.4	0.8	4.44	36.14	31.39	4.96143
Cluster-9112.42948	0.02	0.37	0.1	0.58	11.19	3.49	4.96083
Cluster-9112.29731	0.01	0.12	0.01	0.14	2.6	1.62	4.96083
Cluster-9112.16134	0.04	0.49	0.04	0.88	10.68	6.18	4.9599
Cluster-9112.26535	0.08	0.89	0.43	1.05	26.71	15.8	4.95951
Cluster-69382.0	0.06	0.06	0.06	0.34	2.91	2.35	4.95936
Cluster-62527.0	0.04	0.03	0.03	0.23	1.57	1.31	4.95884
Cluster-9112.95995	0.06	0.31	0.04	0.18	7.92	4.65	4.95873
Cluster-9112.17021	0.03	0.16	0.03	0.15	4.49	2.2	4.95842
Cluster-9112.26058	0.54	1.33	0.24	3.63	44.47	17.5	4.95838
Cluster-9112.24058	0.03	0.71	0.14	1.2	17.24	8.9	4.95737
Cluster-9112.93909	0.75	0.43	1.39	1.31	76.43	2.03	4.95601
Cluster-9112.20009	0.02	0.25	0.05	1.16	7.14	1.62	4.9542
Cluster-9112.22484	0.08	0.22	0.07	0.37	6.82	4.27	4.95294
Cluster-9112.19553	0.05	0.23	0.08	0.54	6.52	4.09	4.9529
Cluster-9112.23516	0.06	0.5	0.13	1.33	12.89	7.14	4.95217
Cluster-9112.20242	0.03	0.2	0.29	0.77	9.66	5.66	4.95151
Cluster-9112.27472	0.13	0.36	0.12	2.89	13.68	2.3	4.95114
Cluster-9112.21272	0.23	1.76	0.41	3.83	42.8	27.58	4.95051
Cluster-9112.21612	0.06	1.1	0.59	1.5	34.81	17.78	4.94994
Cluster-9112.23405	0.04	0.11	0.04	0.52	3.98	1.37	4.94929
Cluster-9112.16966	0.08	0.26	0.14	0.36	9.08	5.38	4.94837
Cluster-9112.22997	0.01	0.22	0.11	0.33	6.61	3.55	4.94734
Cluster-72838.0	0.05	0.11	0.02	0.19	3.49	1.87	4.94642
Cluster-9112.25108	0.15	0.55	0.27	0.86	19.13	9.91	4.94602
Cluster-9112.17095	0.13	0.4	0.17	0.9	14.67	5.99	4.94486
Cluster-9112.21391	0.03	0.06	0.06	0.1	3.13	1.39	4.94486
Cluster-77854.0	0.04	0.04	0.11	0.13	3.89	1.83	4.94437
Cluster-68235.0	0.05	0.16	0.02	0.18	4.68	2.22	4.94404
Cluster-9112.24478	0.03	0.03	0.03	0.07	1.41	1.29	4.94382
Cluster-9112.35966	6.94	43.83	12.32	72.94	1022.27	846.37	4.94368
Cluster-9112.93829	0.09	0.38	0.18	0.92	12.18	6.86	4.94053
Cluster-9112.24249	0.07	0.66	0.07	1.08	15.73	7.74	4.93958
Cluster-77874.0	0.04	0.15	0.04	0.14	3.85	3.06	4.93792
Cluster-9112.26909	0.5	2.01	0.22	2.2	45.15	36.23	4.93618
Cluster-9112.44988	0.66	1.69	0.94	27.26	48.99	24.42	4.9354
Cluster-9112.23669	0.11	0.45	0.25	0.47	16.02	8.29	4.93511
Cluster-9112.22407	0.09	0.03	0.05	0.13	2.47	2.6	4.9349
Cluster-9112.23572	0.05	0.59	0.11	1.11	14.21	7.61	4.9342
Cluster-9112.27539	0.18	1.14	0.28	1.07	31.86	15.97	4.93369
Cluster-9112.22312	0.06	0.17	0.06	1.15	5.42	2.29	4.93318
Cluster-9112.23043	0.04	0.24	0.13	0.26	7.86	4.39	4.93131
Cluster-77331.0	0.04	0.08	0.12	0.56	5.56	1.2	4.93074
Cluster-9112.27268	0.03	0.35	0.16	0.31	10.3	5.85	4.92986
Cluster-9112.24808	0.19	0.66	0.17	1.92	17.87	11.3	4.92981
Cluster-9112.16407	0.09	0.12	0.04	0.19	4.43	3	4.92979
Cluster-9112.15503	0.03	0.13	0.04	0.26	3.98	1.85	4.92837
Cluster-9112.22612	0.01	0.15	0.11	0.23	4.98	3.01	4.92811
Cluster-9112.26555	0.02	0.41	0.17	0.96	14.43	2.87	4.92758
Cluster-9112.44456	0.85	0.84	1.06	30.57	37.93	15.19	4.92755
Cluster-9112.94913	0.02	0.14	0.05	0.23	4.32	1.84	4.92735
Cluster-9112.29979	0.03	0.25	0.03	0.24	6.32	2.87	4.92692
Cluster-9112.20547	0.03	0.24	0.06	0.27	6.88	2.88	4.92571
Cluster-9112.22540	0.05	2.29	0.86	0.51	59.38	37.34	4.92526
Cluster-9112.16153	0.15	0.97	0.21	0.25	24.65	15.51	4.92521
Cluster-9112.23971	0.03	0.1	0.1	0.12	4.83	2.03	4.92352
Cluster-9112.26410	0.01	0.1	0.07	0.12	3.73	1.61	4.92283
Cluster-9112.23308	0.05	0.09	0.18	0.38	5.42	3.9	4.92184
Cluster-9112.22092	0.02	1.01	0.49	1.72	30	14.32	4.92074
Cluster-9112.29246	0.07	0.86	0.26	1.64	21.65	12.75	4.92057
Cluster-9112.30302	0.15	4.94	0.88	2.73	116.9	61.17	4.92052
Cluster-9112.29774	0.1	0.28	0.09	0.94	10.39	2.9	4.92013
Cluster-9112.19216	0.02	0.38	0.02	0.28	8.11	4.32	4.91943
Cluster-9112.20402	0.02	0.24	0.13	0.47	7.42	3.91	4.91917
Cluster-9112.19341	0.04	0.1	0.02	0.13	2.86	1.85	4.91886
Cluster-9112.21518	0.1	0.71	0.15	1.31	17.65	10.07	4.91837
Cluster-9112.22881	0.02	0.33	0.07	0.43	7.15	5.12	4.9183
Cluster-9112.27759	0.02	0.2	0.23	0.25	8.74	4.61	4.91754
Cluster-9112.23619	0.35	1.57	0.93	7.81	42.69	35.61	4.91715
Cluster-9112.22697	0.35	2.53	0.63	2.52	64.63	38.9	4.91713
Cluster-9112.27229	0.21	1.11	1.09	11.29	48.18	13.33	4.91683
Cluster-9112.30463	0.09	0.9	0.48	1.42	27.59	15.38	4.91635
Cluster-9112.26872	0.03	0.03	0.13	0.28	3.48	1.97	4.91446
Cluster-9112.23587	0.03	0.65	0.25	0.36	17.78	9.87	4.91257
Cluster-9112.26066	0.04	0.22	0.21	0.42	8.4	5.32	4.91098
Cluster-9112.18595	0.81	2.44	1.2	4.82	73.25	55.8	4.91088
Cluster-9112.25053	0.04	0.22	0.11	0.27	7.22	3.64	4.91078
Cluster-74224.0	0.02	0.11	0.04	0.24	3.21	1.66	4.90972
Cluster-9112.21784	0.05	0.37	0.16	0.63	10.15	6.65	4.90938
Cluster-9112.22237	0.08	0.12	0.05	0.14	4.93	2.44	4.90881
Cluster-9112.27153	0.35	6.94	3.17	6.88	179.7	127.58	4.90854
Cluster-9112.21523	0.01	0.22	0.11	0.13	6.7	3.38	4.9083
Cluster-9112.24021	0.08	0.3	0.19	0.4	11.6	5.11	4.90773
Cluster-9112.94244	0.08	1.03	0.75	2.69	43.36	9.78	4.90767
Cluster-9112.95704	0.02	0.39	0.11	0.39	10.01	5.2	4.90689
Cluster-65010.0	0.05	0.23	0.09	0.71	6.11	4.28	4.90689
Cluster-9112.25968	0.05	0.13	0.02	0.26	3.28	2.46	4.90689
Cluster-9112.17583	0.1	0.59	0.26	0.66	19.06	8.77	4.90638
Cluster-9112.25034	0.24	0.16	0.21	6.35	6.69	5.24	4.90531
Cluster-9112.20100	0.04	0.39	0.08	0.37	9.45	5.46	4.905
Cluster-9112.19952	0.46	5.96	1.78	4.68	137.67	102.55	4.90043
Cluster-68465.0	0.06	0.11	0.03	0.09	3.95	1.93	4.89966
Cluster-9112.26140	0.13	0.5	0.17	0.22	15.51	8.13	4.89845
Cluster-9112.24161	0.02	0.56	0.2	1.14	18.21	3.9	4.89761
Cluster-9112.26993	0.08	0.56	0.07	1.06	13	7.08	4.89601
Cluster-9112.17294	0.02	0.2	0.03	0.25	4.28	2.91	4.8953
Cluster-9112.25982	0.04	0.84	0.12	1.6	18.13	10.02	4.89482
Cluster-76641.0	0.03	0.17	0.03	0.17	4.33	2.34	4.89429
Cluster-9112.94567	0.15	0.71	0.29	0.83	22.89	10.44	4.8926
Cluster-9112.27026	0.15	0.7	0.41	3.53	28.35	5.53	4.89193
Cluster-9112.93608	0.24	3.45	1.52	2.74	102.6	49.31	4.89158
Cluster-9112.18327	0.1	0.09	0.09	0.38	4.44	3.49	4.89135
Cluster-9112.25401	0.04	0.72	0.14	1.05	16.54	9.1	4.89023
Cluster-69159.0	0.16	1.47	0.22	1.13	31.32	22.4	4.88989
Cluster-9112.22263	0.05	0.97	0.37	1.04	25.57	14.56	4.88844
Cluster-64785.0	0.02	0.08	0.03	0.09	2.52	1.24	4.88827
Cluster-9112.30325	0.85	2.22	1.56	31.2	71.94	33.9	4.88744
Cluster-9112.30460	0.06	1.79	0.1	43.03	11.68	2.99	4.88703
Cluster-9112.21689	0.23	1.02	0.41	1.38	31.75	15.98	4.88676
Cluster-9112.30213	0.34	6.15	1.78	5.56	153.13	85.77	4.88557
Cluster-9112.22569	0.02	0.1	0.06	0.17	3.62	1.53	4.88536
Cluster-9112.17389	0.09	0.47	0.27	0.91	15.74	7.88	4.88529
Cluster-9112.30100	0.34	4.22	1.62	4.92	118.43	59.24	4.88486
Cluster-9112.24732	0.32	2.01	0.63	2.78	53.92	30.75	4.88479
Cluster-9112.16795	0.08	0.81	0.37	1.84	23.16	12.22	4.88458
Cluster-9112.19756	0.18	0.37	0.08	1.63	13.28	3.7	4.88458
Cluster-9112.28720	0.06	1.19	0.45	2.75	27.9	19.53	4.88351
Cluster-9112.24369	0.05	0.66	0.22	0.52	16.42	10.5	4.88291
Cluster-9112.16780	0.05	0.7	0.19	0.66	15.93	11.14	4.88264
Cluster-9112.64195	0.17	0.05	0.16	7.21	2.98	1.02	4.88264
Cluster-9112.19496	0.02	0.15	0.06	0.33	3.89	2.56	4.88158
Cluster-9112.93395	0.3	4.62	1.74	3.97	128.17	64.17	4.88147
Cluster-9112.14947	0.06	0.28	0.06	0.74	6.53	4.52	4.88142
Cluster-9112.21751	0.05	0.09	0.04	0.1	2.98	2.22	4.87992
Cluster-9112.19559	0.02	0.21	0.02	0.32	4.54	2.5	4.87971
Cluster-9112.93626	0.03	0.06	0.19	0.04	4.83	3.37	4.87915
Cluster-9112.29170	0.52	9.35	6.76	22.46	291.71	175.04	4.87859
Cluster-9112.36845	0.04	0.36	0.24	0.84	11.34	6.64	4.87805
Cluster-62739.0	0.09	0.12	0.04	0.24	4.46	2.64	4.87578
Cluster-9112.26613	0.14	3.42	1.03	2.55	81.56	50.61	4.87533
Cluster-9112.15606	0.06	0.99	0.38	1.04	28.53	12.4	4.87527
Cluster-9112.28499	0.06	2.28	1.04	3.1	77.24	18.76	4.87379
Cluster-9112.27633	0.26	8.35	1.14	7.43	164.13	114.3	4.87376
Cluster-9112.25447	0.1	0.47	0.14	0.61	12.08	8.12	4.87331
Cluster-9112.20284	0.02	0.29	0.14	0.55	7.5	5.13	4.87228
Cluster-9112.28070	1.56	8.49	3.18	19.61	212.16	155.64	4.87198
Cluster-9112.24923	0.04	0.4	0.03	0.49	8.49	4.78	4.87168
Cluster-9112.17804	0.03	0.11	0.19	0.29	6.45	2.92	4.87149
Cluster-9112.27836	0.01	0.14	0.01	0.1	3.03	1.55	4.87036
Cluster-9112.28012	1.83	23.74	10.37	42.04	602.81	405.92	4.86971
Cluster-9112.22285	0.11	0.88	0.24	1.44	21.97	12.52	4.86846
Cluster-9112.23337	0.01	0.15	0.06	0.24	3.91	2.27	4.867
Cluster-9112.19320	0.05	0.34	0.03	0.29	8	3.96	4.86625
Cluster-9112.69552	10.01	10.35	6.26	172.83	316.6	286.42	4.8652
Cluster-9112.16786	0.05	0.16	0.13	0.13	6.17	3.6	4.86382
Cluster-9112.17939	0.02	0.15	0.02	0.16	3.36	2.01	4.86321
Cluster-9112.28740	0.11	6.93	2.45	12.3	169.56	94.27	4.8628
Cluster-9112.30144	0.37	1.06	0.98	9.94	27.61	32.56	4.86252
Cluster-9112.28073	0.03	0.79	0.16	1.02	16.69	10.79	4.86204
Cluster-69223.0	0.26	0.11	0.23	1.52	10.57	5.35	4.86129
Cluster-9112.18971	0.37	1.66	0.33	7.05	48.45	13.09	4.86114
Cluster-64720.0	0.2	1.06	0.17	0.86	24.7	16	4.86111
Cluster-9112.23491	0.02	0.08	0.06	0.1	2.73	1.82	4.86109
Cluster-62371.0	0.02	0.11	0.07	0.08	3.86	1.87	4.86047
Cluster-9112.15509	0.33	1.56	1.35	3.73	49.03	41.2	4.85798
Cluster-9112.24935	0.04	0.6	0.17	1.15	14.21	8.12	4.85737
Cluster-9112.24614	0.05	0.38	0.21	0.85	11.59	6.11	4.8572
Cluster-9112.21750	0.03	0.22	0.07	0.35	6.04	2.88	4.85643
Cluster-9112.30415	0.04	0.73	0.08	0.63	14.88	9.11	4.85622
Cluster-9112.18563	0.04	0.13	0.09	0.25	6.13	1.15	4.85607
Cluster-9112.28525	0.18	1.17	0.33	1.19	31.19	16.25	4.85531
Cluster-9112.23283	0.04	0.07	0.14	0.58	5.98	0.66	4.852
Cluster-9112.19342	0.04	0.2	0.07	0.21	5.82	2.92	4.85155
Cluster-9112.44379	1.41	0.25	0.05	17.7	17.67	13.95	4.8501
Cluster-9112.17821	0.03	0.48	0.16	0.82	11.09	7.41	4.84979
Cluster-49051.1	0.06	0.81	0.4	2.18	27.32	7.11	4.84934
Cluster-9112.17597	0.04	0.33	0.19	1.15	12.03	2.96	4.84907
Cluster-9112.29803	0.03	0.7	0.05	17.79	3.9	0.79	4.84902
Cluster-9112.55542	2.42	8.03	6.98	134.19	216.71	150.97	4.84767
Cluster-72978.0	0.06	0.4	0.09	1.36	10.94	3.53	4.84709
Cluster-9112.19390	0.03	0.03	0.03	0.13	1.46	1	4.84688
Cluster-9112.17057	0.05	0.58	0.04	0.54	11.56	7.15	4.84455
Cluster-9112.42047	1.06	0.59	0.08	3.28	22.29	24.13	4.8444
Cluster-76758.0	0.11	0.28	0.05	0.49	7.56	4.59	4.84435
Cluster-9112.22869	0.09	0.09	0.04	0.1	3.84	2.38	4.84435
Cluster-9112.94710	0.07	0.45	0.13	0.54	11.84	6.26	4.84182
Cluster-9112.17253	0.05	0.14	0.15	0.19	6.71	2.85	4.8418
Cluster-9112.95715	0.13	0.45	0.45	1.53	17.09	10.91	4.84147
Cluster-9112.30196	0.05	1.88	0.15	45.43	11.51	2.69	4.84138
Cluster-9112.29698	0.18	0.25	0.08	0.49	10.21	3.92	4.8413
Cluster-9112.24003	0.03	0.1	0.05	0.12	3.47	1.57	4.8413
Cluster-71917.0	0.05	0.37	0.05	0.32	7.57	5.57	4.83987
Cluster-9112.24711	0.04	0.52	0.13	0.54	12.75	6.47	4.83984
Cluster-9112.95595	0.07	0.22	0.09	0.18	6.98	3.72	4.83954
Cluster-9112.94694	0.03	0.48	0.23	0.66	13.08	7.44	4.83903
Cluster-9112.22709	0.01	0.14	0.03	0.21	3.11	1.83	4.8385
Cluster-9112.88002	0.5	2.41	0.75	49.11	2.34	53.24	4.83814
Cluster-9112.18167	0.05	0.85	0.51	1.1	24.41	14.8	4.83737
Cluster-9112.15602	0.04	0.13	0.02	0.09	3.51	1.83	4.83688
Cluster-9112.22576	0.04	0.35	0.06	0.41	7.5	4.95	4.83682
Cluster-9112.15485	0.07	0.28	0.02	0.25	6.32	4	4.83631
Cluster-9112.24113	0.03	0.05	0.08	0.26	2.56	1.75	4.83605
Cluster-74304.0	0.08	0.14	0.03	0.16	3.99	2.99	4.83592
Cluster-9112.95014	0.03	0.17	0.1	0.29	5.1	3.17	4.83458
Cluster-9112.24295	0.02	0.11	0.02	0.12	2.57	1.59	4.83458
Cluster-9112.30050	0.09	0.85	0.39	1.54	22.54	13.83	4.83308
Cluster-9112.24291	0.04	0.45	0.13	0.5	10.9	6.27	4.83289
Cluster-69426.0	0.02	0.11	0.05	0.31	2.96	1.86	4.83289
Cluster-9112.17761	0.05	0.63	0.22	1.16	15.35	9.13	4.83233
Cluster-9112.20720	0.07	0.18	0.12	0.31	5.92	4.31	4.83221
Cluster-9112.76648	1.99	0.76	2.72	17.46	127.87	10.48	4.8321
Cluster-67328.0	0.03	0.28	0.08	0.27	7.92	2.91	4.83094
Cluster-9112.15269	0.03	0.12	0.09	0.38	3.73	2.72	4.83078
Cluster-9112.22516	0.08	0.8	0.34	2.46	23.55	8.68	4.82957
Cluster-9112.27653	1.17	14.81	6.09	21.46	351.47	254.53	4.82936
Cluster-9112.36719	0.31	6.27	1.85	5.33	155.09	79.17	4.82889
Cluster-9112.24832	0.02	0.41	0.21	0.38	13.14	4.65	4.82734
Cluster-9112.16188	0.06	0.48	0.11	0.53	11.11	6.8	4.82626
Cluster-20194.0	0.1	1.41	0.23	1.5	27.14	20.67	4.82472
Cluster-9112.24644	0.03	0.29	0.02	0.23	5.47	3.93	4.82393
Cluster-9112.21818	0.16	0.58	0.11	1.58	14.05	8.43	4.82303
Cluster-9112.16186	0.07	0.15	0.08	0.27	5.32	2.9	4.82273
Cluster-77577.0	0.15	1.36	0.54	3.77	43.12	11.12	4.82261
Cluster-9112.30028	0.14	0.69	0.09	1.12	14.4	10.49	4.82129
Cluster-9112.26686	0.85	8	2.7	9.33	192.1	125.1	4.82125
Cluster-9112.94823	0.03	0.13	0.1	0.11	4.75	2.49	4.82116
Cluster-74127.0	0.04	0.25	0.07	0.42	5.67	4.08	4.82018
Cluster-9112.22885	0.02	0.47	0.13	0.61	11.11	5.79	4.81977
Cluster-9112.26426	0.39	4.42	1.63	3.35	116.73	61.69	4.81891
Cluster-9112.93296	0.58	1.92	0.96	20.54	50.34	26.77	4.81878
Cluster-9112.94853	0.05	0.39	0.02	1.87	6.38	4.73	4.81851
Cluster-9112.24590	0.17	1.47	0.45	2.4	35.04	21.53	4.81841
Cluster-9112.35313	0.3	1.57	0.94	3.38	47.67	28.23	4.81831
Cluster-9112.24520	0.16	0.53	0.07	0.78	12.69	7.97	4.81816
Cluster-9112.16287	0.03	0.09	0.12	0.53	3.77	2.47	4.81805
Cluster-9112.95118	0.03	0.19	0.09	0.22	5	3.52	4.81729
Cluster-9112.26377	0.08	0.68	0.49	1.72	20.12	13.4	4.81721
Cluster-9112.22506	0.07	0.74	0.35	0.65	20.72	11.33	4.81709
Cluster-9112.16643	0.05	0.13	0.04	0.1	4.05	2.05	4.81669
Cluster-9112.21858	0.07	0.26	0.1	0.33	7.9	3.88	4.81572
Cluster-9112.88572	0.09	2.11	0.55	0.57	56.3	20.56	4.81539
Cluster-64192.0	0.27	0.49	0.12	0.44	11.88	12.45	4.81495
Cluster-9112.19006	1.02	7.34	0.86	10.35	164.51	84.61	4.81466
Cluster-66127.0	0.18	0.16	0.16	0.95	10.4	2.71	4.81352
Cluster-9112.93796	0.4	5.13	1.87	4.64	142.05	61.29	4.81278
Cluster-9112.39872	0.34	3.25	1.31	1.15	77.81	58.73	4.8125
Cluster-9112.18488	0.04	0.11	0.07	0.08	3.84	2.26	4.81203
Cluster-9112.28212	0.04	0.39	0.08	0.88	8.77	4.67	4.81139
Cluster-9112.93645	0.91	0.84	1.1	7.06	62.8	10.11	4.81043
Cluster-9112.37147	0.24	0.03	0.21	2.73	3.67	7.05	4.80843
Cluster-9112.35763	0.53	4.95	2.67	7.56	133.57	87.11	4.80761
Cluster-9112.25641	0.04	0.5	0.33	1.09	14.06	9.21	4.80735
Cluster-9112.21775	0.08	1.28	0.38	1.51	38.08	9.07	4.80558
Cluster-9112.18094	0.02	0.13	0.04	0.31	3.03	1.97	4.80464
Cluster-74318.0	0.07	0.55	0.48	0.79	17.85	12.1	4.80454
Cluster-9112.21791	0.07	0.36	0.07	0.65	8.4	4.92	4.80426
Cluster-9112.40866	0.06	2.1	0.48	2.48	55.43	15.84	4.80403
Cluster-73386.0	0.05	0.36	0.04	0.48	7.42	4.67	4.80392
Cluster-9112.20939	0.08	0.14	0.04	0.17	4.52	2.57	4.80339
Cluster-9112.74027	0.24	0.17	0.04	4.07	2.86	5.63	4.80277
Cluster-9112.22495	0.03	0.38	0.12	0.48	10.02	4.29	4.80249
Cluster-9112.28976	0.28	1.77	0.38	3.04	41.85	22.91	4.80226
Cluster-9112.15005	0.04	0.12	0.04	0.33	3.29	1.96	4.80219
Cluster-69093.0	0.03	0.17	0.19	0.17	6.74	3.97	4.80206
Cluster-9112.21181	0.06	0.85	0.4	1.18	20.95	14.4	4.80144
Cluster-15172.1	0.12	0.05	0.16	0.44	5.36	3.4	4.8011
Cluster-9112.15747	0.05	0.41	0.12	0.29	8.72	7.15	4.80023
Cluster-9112.26324	0.2	0.06	0.12	0.57	5.16	4.84	4.79783
Cluster-9112.28721	0.06	0.08	0.13	0.57	4.18	2.76	4.79778
Cluster-9112.15793	0.1	0.57	0.13	0.41	13.85	7.99	4.79766
Cluster-9112.25120	0.02	0.35	0.07	0.41	7.1	4.72	4.79678
Cluster-9112.93473	0.02	0.25	0.02	0.34	5.29	2.43	4.79666
Cluster-9112.29819	0.2	1.9	0.54	2.35	45.59	25.36	4.7952
Cluster-9112.30135	0.02	0.38	0.08	0.15	8.48	4.69	4.79442
Cluster-66476.0	0.03	0.11	0.05	0.06	3	2.21	4.79373
Cluster-9112.15651	0.03	0.17	0.14	0.03	6.03	3.37	4.79365
Cluster-67576.0	0.19	0.55	0.17	0.92	13.58	10.73	4.79313
Cluster-9112.26235	0.08	0.53	0.15	0.91	11.14	9	4.79168
Cluster-9112.35347	0.7	7.3	1.86	15.96	158.76	98.28	4.79117
Cluster-71920.0	0.07	0.43	0.12	0.88	10.3	5.98	4.79064
Cluster-9112.27264	0.06	1.22	0.43	1.25	29.79	16.26	4.78977
Cluster-9112.37352	0.02	0.18	0.03	0.24	4.13	1.99	4.78932
Cluster-9112.29307	0.13	2.91	1.08	4.51	62.73	46.55	4.78759
Cluster-9112.24395	0.02	0.3	0.07	0.48	6.61	3.68	4.7874
Cluster-9112.94187	0.04	0.45	0.13	0.63	11.22	5.27	4.78727
Cluster-9112.30337	0.01	0.19	0.11	0.24	5.76	2.56	4.78727
Cluster-9112.22281	0.02	0.11	0.02	0.02	2.3	1.82	4.7866
Cluster-9112.44588	0.19	0.32	0.84	2.86	28.22	6.17	4.78621
Cluster-73449.0	0.03	0.02	0.09	0.08	2.53	1.25	4.7851
Cluster-9112.25588	0.04	0.23	0.19	0.04	8.27	4.37	4.78478
Cluster-9112.29828	0.06	0.65	0.21	0.8	15.86	8.69	4.78421
Cluster-9112.25922	0.04	0.9	0.2	1.53	18.38	11.5	4.78412
Cluster-9112.29701	0.05	0.32	0.27	0.45	10.26	6.92	4.78382
Cluster-9112.95817	0.06	0.44	0.11	0.9	8.85	7.05	4.78351
Cluster-9112.20039	0.07	0.22	0.21	0.41	8.68	4.68	4.78346
Cluster-9112.23896	0.05	1.6	0.43	1.2	34.13	21.89	4.78186
Cluster-63132.0	0.04	0.04	0.11	0.31	3.13	1.78	4.77998
Cluster-9112.94323	1.4	8.65	1.24	7.62	169.14	133.29	4.77938
Cluster-9112.29805	1.33	17.24	4.32	20.42	372.95	235.1	4.77905
Cluster-9112.94118	0.89	9.21	3.43	4.5	201.89	165.06	4.77893
Cluster-9112.16663	0.14	0.5	0.19	1.78	12.39	8.6	4.77788
Cluster-9112.37696	0.12	2.52	0.45	0.87	56.17	27.72	4.7777
Cluster-9112.24378	0.07	0.17	0.1	0.32	5.48	3.52	4.77672
Cluster-9112.19980	0.26	1.41	1.16	3.52	43.98	30.07	4.77662
Cluster-72906.0	0.03	0.1	0.02	0.23	2.14	1.74	4.7761
Cluster-9112.35327	0.71	4.59	1.37	59.7	79.27	43.7	4.77541
Cluster-9112.39516	0.34	0.63	0.3	11.69	10.37	12.67	4.77328
Cluster-9112.24619	0.03	0.36	0.12	0.28	9.68	3.98	4.77259
Cluster-9112.19469	0.12	1.78	0.31	1.13	35.49	23.74	4.77147
Cluster-9112.21325	0.08	0.22	0.07	0.26	5.89	3.95	4.77069
Cluster-65637.0	0.03	0.29	0.05	0.15	6.27	3.68	4.77069
Cluster-9112.19735	0.06	0.72	0.06	0.66	17.92	4.31	4.76818
Cluster-9112.22876	0.02	0.28	0.11	0.29	7.16	3.72	4.76786
Cluster-9112.20749	0.06	0.41	0.29	0.85	13.77	6.08	4.76749
Cluster-9112.17439	0.01	0.11	0.1	0.16	3.63	2.2	4.76698
Cluster-9112.14962	0.02	0.16	0.01	0.25	3.28	1.64	4.76609
Cluster-9112.21316	0.06	0.6	0.22	0.97	14.06	8.9	4.76517
Cluster-9112.28470	0.04	0.73	0.08	0.77	14.35	7.99	4.76491
Cluster-9112.29135	1.57	10.88	3.39	16.99	246.91	166.76	4.76491
Cluster-9112.25606	0.34	4.39	1.48	5.49	98.81	64.38	4.76355
Cluster-9112.30468	0.05	0.73	0.22	0.87	18.5	7.79	4.76341
Cluster-9112.24656	0.03	0.2	0.06	0.07	4.97	2.83	4.76224
Cluster-9112.20225	0.02	0.22	0.04	0.14	5.36	2.09	4.7606
Cluster-9112.18067	0.09	0.33	0.12	0.63	9.01	4.99	4.75983
Cluster-9112.20084	0.01	0.09	0.12	0.17	4.02	1.77	4.75974
Cluster-9112.29333	0.05	0.04	0.04	0.21	2.53	0.78	4.75899
Cluster-9112.25513	0.08	0.64	0.28	0.72	16.35	9.99	4.75809
Cluster-9112.93880	2.33	11.33	7.55	42.99	360.71	170.23	4.75806
Cluster-9112.23698	0.32	0.58	0.58	6.58	27.23	6.21	4.75705
Cluster-9112.26547	0.09	0.96	0.23	1.13	21.27	12.18	4.75572
Cluster-9112.29762	0.05	0.11	0.06	0.19	3.87	1.88	4.75489
Cluster-70965.0	0.04	0.13	0.03	0.11	4.24	1.05	4.75489
Cluster-9112.15797	0.05	0.4	0.18	0.26	10.73	6.01	4.75404
Cluster-9112.19523	0.19	4.88	1.99	3.88	108.74	77.81	4.75345
Cluster-9112.17099	0.05	0.19	0.02	0.22	4.59	2.2	4.75283
Cluster-9112.28890	0.26	1.57	0.08	0.84	30.85	19.8	4.75265
Cluster-9112.18636	0.08	0.75	0.2	1.46	15.67	10.63	4.75229
Cluster-25828.1	0.02	0.13	0.05	0.04	3.87	1.48	4.75221
Cluster-9112.22333	0.1	2.06	0.64	1.67	44.57	29.19	4.75164
Cluster-9112.28726	0.05	0.13	0.09	0.15	4.87	2.25	4.75092
Cluster-63429.0	0.04	0.31	0.27	0.86	10.07	5.76	4.75057
Cluster-9112.22592	0.05	0.24	0.43	1.06	11.15	7.17	4.75043
Cluster-9112.23473	0.15	0.32	0.35	0.47	13.56	8.04	4.75032
Cluster-9112.22135	0.05	0.14	0.14	0.76	5.71	2.41	4.75002
Cluster-9112.22660	0.03	0.41	0.14	0.77	9.01	5.82	4.74935
Cluster-9112.23938	0.05	1.06	0.23	1.74	21.12	13.18	4.74929
Cluster-9112.28305	0.07	0.85	0.54	1.43	23.3	14.53	4.74902
Cluster-77268.0	0.02	0.17	0.22	0.37	6.53	4.12	4.74836
Cluster-9112.20140	0.03	0.31	0.05	0.24	6.61	3.63	4.74802
Cluster-9112.24192	0.02	0.21	0.08	0.17	5.45	2.71	4.74798
Cluster-9112.818	0.09	1.46	0.5	1.98	33.01	20.06	4.74705
Cluster-9112.25870	0.12	1.39	0.53	1.64	33.42	19.67	4.74569
Cluster-63609.0	0.04	0.16	0.09	0.41	5.03	2.34	4.74565
Cluster-9112.20139	0.09	1.15	0.16	1.27	23.31	12.97	4.74531
Cluster-9112.23504	0.05	0.24	0.04	0.14	4.95	3.76	4.74514
Cluster-9112.22800	0.02	0.07	0.02	0.28	2.24	0.43	4.74514
Cluster-28528.1	0.09	0.16	0.39	0.46	9.09	7.61	4.74483
Cluster-9112.25751	0.18	1.54	0.26	2.35	29.16	21.56	4.74432
Cluster-9112.18744	0.1	0.55	0.05	0.43	11.15	7.17	4.74339
Cluster-64639.0	0.1	0.36	0.09	0.8	9.2	4.73	4.74318
Cluster-9112.19277	0.04	0.12	0.39	0.41	8.82	5.5	4.74318
Cluster-62818.0	0.11	0.2	0.1	0.36	5.99	4.63	4.74311
Cluster-9112.22847	0.08	0.37	0.37	0.79	12.66	8.5	4.74245
Cluster-9112.28007	0.1	0.75	0.65	2.36	22.34	15.44	4.74201
Cluster-9112.22158	0.07	0.53	0.39	1.56	15.88	9.04	4.74133
Cluster-9112.22991	0.03	0.3	0.11	0.64	6.55	4.57	4.74024
Cluster-9112.28739	0.15	3.17	1.17	2.5	77.7	39.77	4.73981
Cluster-73666.0	0.02	0.13	0.05	0.19	3.22	1.93	4.73877
Cluster-9112.28846	0.06	0.21	0.16	0.5	6.23	4.75	4.73864
Cluster-9112.22580	0.21	0.69	0.28	0.93	19.09	11.48	4.73849
Cluster-9112.94665	0.24	2.4	1.29	5.9	58.38	40.62	4.73834
Cluster-9112.16423	0.04	0.24	0.07	0.36	5.2	3.78	4.738
Cluster-9112.26347	0.05	0.8	0.38	1.38	19.32	12.11	4.73741
Cluster-9112.28851	2.46	16.69	7.22	37.47	379.38	285.98	4.73621
Cluster-9112.37008	2.34	22.93	9.87	36.94	538.47	360.45	4.73511
Cluster-9112.25789	0.01	0.12	0.02	0.14	2.58	1.27	4.73335
Cluster-9112.21839	0.14	0.8	0.27	0.96	19.71	11.5	4.73264
Cluster-9112.95390	0.05	0.28	0.05	0.11	6.5	3.49	4.73221
Cluster-9112.24584	0.09	0.13	0.13	0.12	5.9	3.28	4.7318
Cluster-9112.19472	0.04	0.28	0.31	0.78	9.31	6.64	4.73094
Cluster-9112.30253	4.01	5.9	4.69	198.06	107.03	82.56	4.73071
Cluster-9112.22360	0.02	0.12	0.06	0.07	3.41	1.83	4.73064
Cluster-9112.39890	0.13	3.54	1.15	2.53	81.46	43.96	4.7304
Cluster-9112.29518	0.04	0.44	0.4	1.54	17.52	4.3	4.73039
Cluster-9112.28421	0.09	0.54	0.29	0.75	14.64	9.03	4.73029
Cluster-9112.26381	0.14	1.53	0.82	2.48	40.22	23.39	4.73021
Cluster-9112.94492	0.09	0.61	0.16	0.75	14.97	7.1	4.72982
Cluster-9112.28672	0.18	1.42	0.62	2.68	32.89	23.31	4.72915
Cluster-77709.0	0.03	0.19	0.03	0.15	3.69	2.79	4.72901
Cluster-63105.0	0.07	0.47	0.13	0.87	11.08	5.81	4.72833
Cluster-9112.22868	0.04	0.54	0.21	0.43	13.87	6.64	4.72826
Cluster-9112.26133	0.02	0.29	0.11	0.21	7.32	3.6	4.72792
Cluster-9112.35971	0.21	2.52	1.14	3.54	62.42	36.54	4.72715
Cluster-9112.23888	0.16	1.25	0.12	0.1	28.51	11.91	4.72703
Cluster-9112.19064	0.04	0.59	0.59	0.91	20.53	10.87	4.72703
Cluster-66210.0	0.04	0.35	0.25	0.58	9.92	6.44	4.72622
Cluster-9112.23464	0.07	0.24	0.12	0.36	6.5	4.52	4.72602
Cluster-9112.25820	0.57	6.71	1.53	7.15	131.93	94.04	4.72579
Cluster-9112.17125	0.1	0.95	0.22	1.23	22.22	10.14	4.72513
Cluster-76506.0	0.43	0.38	0.06	0.3	13.25	9.46	4.7251
Cluster-64364.0	0.09	0.54	0.12	0.55	11.08	8.2	4.72465
Cluster-9112.24071	0.11	0.39	0.2	1.41	12.53	4.56	4.72403
Cluster-9112.28550	0.07	0.06	0.06	0.86	2.95	1.21	4.72362
Cluster-9112.29150	0.1	0.72	0.09	0.79	15.44	7.81	4.72343
Cluster-74300.0	0.03	0.02	0.07	0.09	1.47	1.61	4.72338
Cluster-51435.1	0.03	0.02	0.07	0.06	1.74	1.37	4.72338
Cluster-9112.24371	0.05	0.26	0.12	0.32	8.77	2.26	4.72221
Cluster-9112.16838	0.21	3.73	1.65	4.09	76.69	66.74	4.72192
Cluster-9112.21533	0.04	0.49	0.16	0.49	11.43	6.28	4.7212
Cluster-9112.17318	0.02	0.42	0.21	0.53	9.62	6.99	4.72078
Cluster-65154.0	0.06	0.11	0.05	0.26	3.73	1.81	4.72048
Cluster-74150.0	0.13	0.23	0.17	0.4	8.27	5.3	4.7202
Cluster-9112.24027	0.04	0.46	0.21	0.75	12.03	5.92	4.71908
Cluster-9112.23671	0.07	0.38	0.06	0.52	7.09	5.82	4.71882
Cluster-9112.27228	0.34	2.13	1.78	4.2	58.37	49.26	4.7177
Cluster-64803.0	0.07	0.24	0.12	0.65	6.24	4.42	4.71712
Cluster-9112.49462	0.19	0.29	0.22	0.73	16.83	0.85	4.71699
Cluster-64934.0	0.17	0.67	0.29	1.76	15.08	12.87	4.71655
Cluster-9112.16598	0.03	0.37	0.19	0.66	8.93	5.9	4.71448
Cluster-9112.16432	0.05	0.35	0.17	0.46	9.91	4.59	4.714
Cluster-9112.26424	0.47	7.23	3.13	15.92	150.68	117.61	4.71385
Cluster-9112.95741	0.05	0.04	0.08	0.29	2.32	1.85	4.71344
Cluster-9112.47889	0.6	0.18	1.02	17.15	24.28	5.79	4.71333
Cluster-65723.0	0.02	0.04	0.07	0.17	2.65	0.59	4.71319
Cluster-9112.15561	0.16	0.37	0.37	1.22	12.58	9.8	4.71272
Cluster-9112.68967	0.63	0.2	0.42	11.48	12.11	9.18	4.71238
Cluster-9112.21157	0.1	0.69	0.16	0.83	16.3	7.77	4.71207
Cluster-9112.37684	0.05	0.18	0.06	0.25	4.89	2.46	4.71187
Cluster-9112.28327	0.62	4.12	1.05	9.53	93.21	48.93	4.71123
Cluster-66482.0	0.09	0.04	0.08	0.23	3.55	1.72	4.71097
Cluster-67331.0	0.17	0.31	0.15	0.55	8.59	7.34	4.70922
Cluster-73272.0	0.03	0.19	0.1	0.06	5.8	2.51	4.70908
Cluster-64616.0	0.02	0.17	0.02	0.24	3.31	1.94	4.70834
Cluster-9112.24906	0.26	1.05	0.12	1.42	24.47	11.49	4.70818
Cluster-9112.25461	0.04	0.21	0.12	0.35	6.51	2.81	4.70792
Cluster-9112.29804	2.02	18.85	6.07	32.69	409.15	262.03	4.70749
Cluster-9112.22804	0.03	0.23	0.15	0.27	7.08	3.36	4.70719
Cluster-9112.28892	0.06	0.94	0.27	1.95	19.27	11.95	4.70698
Cluster-9112.93420	0.19	0.54	0.25	4.38	17.4	3.8	4.70609
Cluster-9112.25899	0.02	0.25	0.13	0.24	7.04	3.15	4.7046
Cluster-9112.67124	0.57	1.69	0.74	25.84	32.24	20.1	4.70377
Cluster-9112.29838	0.05	0.13	0.18	0.26	6.04	3.08	4.70352
Cluster-9112.36408	0.06	0.65	0.34	0.6	17.83	8.92	4.70308
Cluster-62950.0	0.03	0.07	0.15	0.49	3.69	2.33	4.70266
Cluster-9112.25987	0.18	0.89	0.46	0.91	25.29	13.62	4.70189
Cluster-77655.0	0.06	0.23	0.17	0.48	6.03	5.46	4.70165
Cluster-9112.26158	0.1	1.34	0.44	2.42	27.87	18.63	4.70162
Cluster-9112.24503	0.04	0.29	0.16	0.19	8.83	3.73	4.70157
Cluster-9112.19301	0.09	0.44	0.08	0.51	10.11	5.25	4.70135
Cluster-9112.24651	0.21	0.96	0.29	1.15	23.54	13.28	4.70082
Cluster-9112.16500	0.03	0.33	0.02	0.3	6.34	3.24	4.70044
Cluster-9112.20041	0.04	0.19	0.06	0.38	4.12	3.04	4.70044
Cluster-9112.22427	0.12	0.4	0.04	0.43	9.24	4.88	4.69945
Cluster-9112.16850	0.26	1.3	0.24	1.96	26.67	18.11	4.69859
Cluster-9112.17713	0.05	0.15	0.04	0.15	4	2.08	4.69813
Cluster-68995.0	0.05	0.21	0.1	0.17	6.77	2.4	4.69735
Cluster-9112.21771	0.16	0.99	1.26	1.37	32.71	28.4	4.69629
Cluster-9112.16576	0.08	0.81	0.7	0.91	27.03	13.27	4.6959
Cluster-9112.22683	0.34	0.31	0.61	12.98	11.28	8.38	4.69515
Cluster-9112.16476	0.02	0.22	0.04	0.41	4.45	2.39	4.69448
Cluster-9112.27787	0.02	0.5	0.13	0.84	10.07	5.9	4.69274
Cluster-9112.18028	0.03	0.24	0.06	0.28	4.61	3.64	4.69201
Cluster-9112.21897	0.14	0.74	0.12	0.81	15.33	9.7	4.69153
Cluster-9112.23967	0.42	3.9	1.29	5.25	91.54	48.16	4.69141
Cluster-9112.21882	0.07	0.36	0.18	0.38	10.31	5.07	4.69131
Cluster-9112.20966	0.02	0.16	0.06	0.26	3.66	2.28	4.69116
Cluster-9112.21467	0.21	0.93	0.37	0.77	22.07	16.16	4.69085
Cluster-9112.21280	0.17	0.89	0.4	1.64	23.86	12.2	4.69052
Cluster-9112.40949	0.41	1.5	2.18	5.72	79.63	20.25	4.69037
Cluster-9112.96081	0.02	0.14	0.05	0.29	3.16	1.97	4.68983
Cluster-9112.24166	0.06	0.06	0.03	0.13	2.58	1.16	4.6893
Cluster-9112.95599	0.04	0.31	0.1	0.45	7.1	4.06	4.6893
Cluster-66704.0	0.06	0.21	0.05	0.44	5.75	2.06	4.68825
Cluster-9112.29546	0.04	1.31	0.75	1.55	34.85	17.71	4.68743
Cluster-9112.18549	0.11	0.05	0.05	1.2	3.49	0.72	4.68717
Cluster-9112.29215	0.03	0.17	0.09	0.14	5.1	2.23	4.68698
Cluster-62938.0	0.05	0.34	0.13	0.39	8.7	4.3	4.6865
Cluster-74666.0	0.06	0.18	0.08	0.36	4.98	2.9	4.6865
Cluster-9112.18577	0.06	0.3	0.22	0.23	8.38	6.32	4.68602
Cluster-9112.30359	1.18	17.33	5.49	17.42	375.15	225.22	4.68601
Cluster-9112.22065	0.06	0.1	0.26	0.24	6.33	4.23	4.6845
Cluster-9112.17025	0.02	0.26	0.1	0.12	6.25	3.4	4.68429
Cluster-9112.23875	0.53	13.41	3.52	33.11	224.83	190.8	4.68375
Cluster-9112.93447	0.03	0.52	0.25	0.97	11.97	7.62	4.6837
Cluster-9112.27438	0.16	2.03	0.47	2.55	38.99	26.81	4.68344
Cluster-9112.28605	0.11	0.69	0.2	3.17	16.2	6.32	4.68313
Cluster-9112.38321	0.13	5.51	2.23	4.72	121.66	75.8	4.68313
Cluster-9112.21885	0.2	0.42	0.24	0.74	13.83	7.52	4.68291
Cluster-9112.27870	0.19	1.67	0.33	2.17	32.87	21.12	4.68054
Cluster-9112.26123	0.05	0.3	0.04	0.55	6.42	3.03	4.68038
Cluster-9112.23963	0.15	2.06	1.13	2.84	51.01	31.75	4.67969
Cluster-68868.0	0.02	0.07	0.11	0.38	3.03	1.71	4.67807
Cluster-9112.16888	0.13	0.79	0.56	1.46	20.17	16.25	4.67777
Cluster-9112.88927	0.07	2.22	1	4.14	65.57	14.48	4.67749
Cluster-9112.29118	0.12	0.43	0.11	0.39	9.65	6.83	4.67585
Cluster-9112.19938	0.01	0.17	0.07	0.19	3.81	2.39	4.67582
Cluster-74813.0	0.18	0.19	0.03	0.11	7.29	2.81	4.67384
Cluster-9112.25558	0.18	1.9	1.05	1.28	45.35	33.26	4.67378
Cluster-71463.0	0.03	0.25	0.14	0.64	6.94	3.14	4.67377
Cluster-9112.88000	0.37	3.72	0.33	57.2	4.15	51.33	4.67204
Cluster-9112.25276	0.07	0.17	0.07	0.56	4.56	2.78	4.67151
Cluster-9112.15799	0.15	3.21	1.45	2.74	71.21	48.41	4.66895
Cluster-9112.20212	0.03	0.56	0.23	0.53	12.4	7.92	4.66828
Cluster-9112.6350	0.98	0.1	0.68	13.56	3.75	27.44	4.66824
Cluster-9112.25051	0.13	1.52	0.37	2.14	32.73	16.48	4.66794
Cluster-9112.95216	0.02	0.31	0.06	0.16	6.65	3.09	4.66588
Cluster-9112.30092	1.17	16.84	8.01	24	382	254.29	4.66541
Cluster-9112.27725	0.1	4.33	1.4	2.14	87.3	58.5	4.66537
Cluster-9112.88415	0.19	1.15	0.51	4.89	30.82	11.23	4.66522
Cluster-9112.28850	0.09	1.2	0.36	1.18	24.41	16.27	4.66503
Cluster-65829.0	0.05	0.53	0.14	0.8	11.11	6.35	4.66455
Cluster-9112.23398	0.12	0.26	0.15	0.34	8.2	4.9	4.6644
Cluster-9112.25122	0.35	5.44	1.69	22.2	125.73	41.73	4.66423
Cluster-9112.17263	0.01	0.16	0.06	0.17	4.66	1	4.66379
Cluster-9112.21096	0.02	0.09	0.04	0.11	2.5	1.19	4.66297
Cluster-9112.24453	0.04	1.6	0.52	2.28	34.08	18.35	4.6627
Cluster-9112.21197	0.33	0.79	0.1	0.59	18.92	11.39	4.66265
Cluster-9112.17044	0.06	1.17	0.51	1.68	25.62	16.77	4.66264
Cluster-9112.61084	0.49	0.49	0.35	26.44	5.86	1.38	4.66239
Cluster-9112.93440	0.44	2.69	1.05	3.79	65.39	36.64	4.66197
Cluster-9112.21029	0.38	0.68	0.66	5.16	25.78	12.6	4.66186
Cluster-9112.37210	0.01	0.14	0.11	0.09	4.51	1.98	4.6615
Cluster-9112.96114	0.02	0.11	0.07	0.28	3.12	1.66	4.66107
Cluster-9112.50515	0.44	1.03	0.98	17.42	23.8	20.76	4.66095
Cluster-9112.37225	0.06	0.23	0.18	0.46	7.52	3.91	4.66094
Cluster-9112.16223	0.1	0.56	0.09	0.67	9.15	9.15	4.66069
Cluster-72749.0	0.06	0.04	0.14	0.27	3.79	2.01	4.66059
Cluster-9112.42790	2.65	34.55	9.71	73.75	682.82	429.29	4.65989
Cluster-9112.29873	0.04	0.21	0.14	0.08	6.85	2.92	4.65858
Cluster-50919.1	0.02	0.22	0.05	0.2	4.85	2.27	4.65772
Cluster-9112.23881	0.1	0.82	0.44	0.96	22.32	11.04	4.65737
Cluster-9112.26386	0.09	1.48	0.37	1.62	31.13	16.19	4.65689
Cluster-9112.29590	0.06	0.4	0.23	0.54	10.18	6.67	4.65552
Cluster-9112.30078	0.17	4.56	1.97	4.8	101.65	62.34	4.65492
Cluster-77433.0	0.16	0.86	0.14	1.9	16.81	10.5	4.65427
Cluster-9112.16030	0.06	0.38	0.49	0.52	14.33	8.54	4.65252
Cluster-9112.25150	0.04	0.21	0.03	0.36	4	2.68	4.65208
Cluster-9112.22169	0.04	0.27	0.07	0.16	6.69	2.7	4.65143
Cluster-9112.15447	0.04	1.17	0.1	0.57	21.49	10.86	4.65133
Cluster-9112.28239	0.12	1.21	0.26	1	30.59	8.34	4.65037
Cluster-76470.0	0.17	0.15	0.15	0.75	5.26	5.79	4.64998
Cluster-9112.29047	0.03	0.56	0.19	0.36	12.44	6.78	4.64976
Cluster-9112.30254	0.05	1.08	0.18	1.13	20.15	11.58	4.64869
Cluster-39675.1	0.02	0.08	0.15	0.07	3.85	2.35	4.64847
Cluster-9112.22283	0.07	0.94	0.52	1.11	22.96	14.29	4.648
Cluster-9112.26275	0.44	4.79	1.92	3.79	113.61	61.75	4.64708
Cluster-9112.23502	0.19	0.66	0.32	1.69	16.3	11.32	4.64681
Cluster-9112.27411	0.08	0.6	0.07	0.8	11.2	6.77	4.64539
Cluster-68148.0	0.16	0.57	0.14	0.17	12.5	9.1	4.64518
Cluster-9112.29579	0.06	0.76	0.22	0.76	16.08	9.18	4.64497
Cluster-78177.0	0.04	0.2	0.03	0.04	3.83	2.88	4.64386
Cluster-9112.18695	0.03	0.16	0.05	0.05	3.83	2.12	4.64386
Cluster-9112.28781	0.12	1.31	0.43	2.18	28.63	15.68	4.64355
Cluster-73912.0	0.05	0.78	0.34	0.86	18.1	10.28	4.64336
Cluster-9112.26560	0.18	3.49	0.8	4.34	67.39	39.89	4.64218
Cluster-9112.17285	0.02	0.21	0.1	0.2	5.09	2.95	4.64211
Cluster-9112.37558	0.07	1.03	0.29	1.09	21.4	12.21	4.64178
Cluster-9112.22602	0.05	0.67	0.36	0.68	17.15	9.12	4.64118
Cluster-9112.1360	0.01	0.12	0.06	0.12	3.06	1.56	4.64082
Cluster-9112.37062	1.85	20.93	7.37	30.15	432.95	288.4	4.63954
Cluster-65712.1	0.04	0.03	0.06	1.78	1.28	0.18	4.63941
Cluster-9112.30156	0.17	1.37	1.81	2.59	46.94	33.94	4.63902
Cluster-76025.0	0.05	0.13	0.04	0.2	4.3	0.98	4.6386
Cluster-9112.16156	0.04	0.26	0.11	0.32	6.28	3.61	4.63822
Cluster-74694.0	0.24	1.31	0.22	3.5	23	17.57	4.63798
Cluster-9112.15096	0.11	1.6	0.56	2.7	34.4	19.39	4.63723
Cluster-62336.0	0.02	0.11	0.04	0.13	2.56	1.54	4.63705
Cluster-9112.26150	0.09	1.01	0.08	2.3	20.2	6.86	4.63699
Cluster-9112.26156	0.28	2.49	0.49	24.92	23.01	33.12	4.63587
Cluster-9112.19330	0.14	0.38	0.13	0.31	11.43	4.42	4.63584
Cluster-9112.28361	0.05	1.03	0.49	2.2	22.58	14.25	4.63575
Cluster-9112.25344	0.07	0.51	0.14	0.26	11.39	6.23	4.63421
Cluster-9112.30037	2.03	14.3	4.8	15.65	301.55	207.07	4.63295
Cluster-9112.22454	0.04	0.96	0.52	0.96	23.15	13.58	4.63204
Cluster-9112.27278	0.49	0.44	1.7	9.66	41.74	13.81	4.63196
Cluster-9112.95057	0.43	3.47	1.12	6.89	73.67	43.8	4.63069
Cluster-69488.0	0.05	0.19	0.05	0.28	4.12	2.78	4.62986
Cluster-9112.25231	0.02	0.6	0.39	0.79	19.11	5.1	4.6295
Cluster-9112.19269	0.04	0.06	0.06	0.15	3.06	0.75	4.62936
Cluster-9112.17931	0.06	0.17	0.4	0.87	9.85	4.87	4.62913
Cluster-9112.20195	0.05	0.73	0.61	1.2	20.86	12.33	4.62883
Cluster-9112.93557	0.05	0.18	0.04	0.37	4.09	2.22	4.62882
Cluster-9112.94021	0.05	0.17	0.08	1.09	4.21	2.12	4.62838
Cluster-9112.93720	0.02	0.87	0.33	2.11	23.55	4.51	4.62816
Cluster-9112.24412	0.04	0.33	0.18	0.56	7.53	5.5	4.62697
Cluster-66371.0	0.57	2.58	1.49	8.14	53.04	53.46	4.62684
Cluster-9112.28375	0.6	1.12	0.62	1.32	33.6	22.86	4.62599
Cluster-9112.95277	0.02	0.25	0.08	0.37	5.51	2.76	4.6256
Cluster-9112.22470	0.04	0.1	0.05	0.15	3.15	1.39	4.62552
Cluster-9112.20288	0.05	0.63	0.25	2.61	16.91	3.42	4.62449
Cluster-9112.24271	0.51	2.97	1.12	1.97	67.56	43.88	4.62377
Cluster-9112.24515	0.25	1.34	1.1	1.47	36.39	28.44	4.62333
Cluster-9112.30016	3.05	17.93	6.36	31.29	378.18	264.06	4.62266
Cluster-9112.19561	0.86	2.32	2.27	11.17	65.59	57.49	4.62252
Cluster-9112.26769	0.05	0.09	0.13	0.46	4.01	2.18	4.62232
Cluster-71850.0	0.06	0.2	0.1	0.18	5.87	2.81	4.62124
Cluster-9112.23179	0.06	0.3	0.19	0.7	7.37	5.46	4.62059
Cluster-9112.20990	0.01	0.09	0.05	0.03	2.58	1.08	4.62059
Cluster-9112.55717	0.27	0.72	0.48	11.86	16.76	7.54	4.62051
Cluster-75716.0	0.06	0.21	0.07	0.47	5.06	2.83	4.6199
Cluster-74101.0	0.13	0.72	0.18	1.92	13.45	9.94	4.61899
Cluster-9112.42054	1.48	3.83	3.11	39.2	104.02	63.68	4.61897
Cluster-9112.24402	0.03	1.18	0.25	1.03	22.28	12.55	4.61834
Cluster-9112.39473	0.11	0.85	0.49	0.87	23.23	11.48	4.61694
Cluster-9112.16113	0.07	0.18	0.18	0.21	5.44	4.9	4.61676
Cluster-63307.0	0.28	0.37	0.12	0.45	10.54	7.9	4.61662
Cluster-9112.94726	0.01	0.13	0.07	0.23	3.21	1.71	4.61611
Cluster-9112.30017	0.41	8.58	1.8	18.46	128.12	118	4.61594
Cluster-9112.96143	0.07	0.14	0.06	0.11	4.57	1.94	4.6158
Cluster-9112.28702	0.03	0.24	0.1	0.31	5.63	3.13	4.61551
Cluster-9112.40780	0.71	10.48	4.22	9.64	229.22	138.87	4.61542
Cluster-9112.19503	0.09	0.43	0.19	1.01	11.64	4.75	4.61512
Cluster-9112.17996	0.09	0.28	0.08	0.6	6.51	3.91	4.61406
Cluster-9112.22567	0.09	2.25	1.14	2.65	56.37	26.2	4.61403
Cluster-59341.1	0.08	0.18	0.11	0.26	6.18	2.62	4.61391
Cluster-9112.51699	1.65	4.3	1.48	39.43	119.52	22.92	4.6134
Cluster-9112.20884	0.01	0.1	0.06	0.09	2.79	1.28	4.61298
Cluster-75164.0	0.38	4.75	2.51	4.74	111.57	70.37	4.61085
Cluster-9112.22875	0.06	0.16	0.31	0.37	7.65	4.93	4.61082
Cluster-9112.30198	1.02	14.45	5.85	21.35	305.63	193.83	4.61048
Cluster-9112.27646	0.19	1.82	0.85	2.49	45.05	22.29	4.60976
Cluster-9112.19353	0.14	0.21	0.04	0.25	5.61	3.66	4.60942
Cluster-9112.20028	0.16	0.88	0.07	1.14	20.66	5.29	4.60913
Cluster-9112.30753	0.91	0.07	0.68	23.98	8.19	8.34	4.60902
Cluster-9112.20648	0.04	0.4	0.07	0.86	8.97	2.61	4.60835
Cluster-9112.36375	2.57	16.58	5.12	22.37	330.94	238.52	4.60794
Cluster-78114.0	0.02	0.14	0.05	0.24	3.37	1.51	4.60768
Cluster-9112.19391	0.02	0.17	0.1	0.19	4.11	2.77	4.60759
Cluster-9112.25949	0.05	0.63	0.36	0.9	17.69	6.75	4.60676
Cluster-9112.21829	0.02	0.49	0.13	0.63	9.45	5.51	4.60641
Cluster-9112.28749	0.05	0.23	0.14	0.32	6.33	3.58	4.60627
Cluster-9112.29725	0.21	0.93	0.67	2.68	26.82	14.57	4.60574
Cluster-9112.73816	0.04	0.16	0.03	1.35	2.6	1.65	4.60572
Cluster-63221.0	0.07	0.31	0.18	0.37	7.68	5.58	4.60521
Cluster-9112.66218	1.72	2.79	2.18	44.67	69.74	48.3	4.60415
Cluster-9112.24236	0.62	3.98	0.71	5.02	74.99	49.07	4.60341
Cluster-9112.27537	0.12	1.19	0.53	1.02	31.21	12.46	4.60217
Cluster-9112.17349	0.23	0.81	0.19	2.99	16.14	10.74	4.60197
Cluster-9112.22069	0.04	1.38	0.37	1.85	24.44	17.17	4.60166
Cluster-9112.19258	0.31	0.49	0.35	0.42	15.46	12.04	4.60159
Cluster-9112.95062	0.2	0.76	0.29	0.55	19.76	10.01	4.60027
Cluster-9112.23583	0.07	0.18	0.03	0.26	4.39	2.14	4.59991
Cluster-9112.25735	0.19	2.97	1.21	4.26	57.57	44.1	4.59933
Cluster-66170.0	0.06	0.13	0.02	0.03	2.76	2.3	4.5992
Cluster-9112.24786	0.06	0.03	0.08	0.16	2.36	1.6	4.59904
Cluster-9112.18840	0.03	0.3	0.14	0.32	7.55	3.52	4.59896
Cluster-9112.24123	0.26	0.35	0.46	1.66	12.79	11.47	4.59838
Cluster-9112.24206	1.33	14.67	7.55	24.36	320.12	225.81	4.5979
Cluster-9112.82865	0.66	1.81	1.85	64.59	13.21	26.81	4.59785
Cluster-9112.35473	1.4	16.01	5.35	16.29	331.2	203.44	4.5973
Cluster-76685.0	0.01	0.12	0.02	0.21	2.33	1.09	4.59694
Cluster-9112.25612	0.03	1.09	0.51	0.9	31.18	7.35	4.59635
Cluster-72421.0	0.2	0.54	0.53	2.19	15.58	12.94	4.59581
Cluster-9112.18343	0.08	0.25	0.07	0.55	5.67	3.45	4.59544
Cluster-9112.18999	0.24	1.3	1.18	2.87	39.54	23.3	4.59443
Cluster-9112.24532	4.6	36.52	10.28	59.38	713.66	468.53	4.59425
Cluster-9112.38170	0.18	2.21	0.92	2.27	61.87	15.71	4.59239
Cluster-9112.22760	0.06	0.46	0.35	0.66	13.2	7.12	4.59186
Cluster-9112.24045	0.22	1.07	0.19	1.17	27.9	6.62	4.59185
Cluster-9112.96026	0.01	0.15	0.02	0.06	2.88	1.4	4.59163
Cluster-9112.26971	1.47	21.68	8.72	28.29	439.12	300.94	4.59149
Cluster-62354.0	0.24	1.31	0.43	2.23	24.22	21.27	4.59102
Cluster-63768.0	0.1	0.6	0.25	0.81	11.25	10.83	4.59065
Cluster-77779.0	0.02	0.07	0.02	0.04	1.66	0.95	4.59042
Cluster-9112.96161	0.03	0.14	0.06	0.34	3.1	2.1	4.59018
Cluster-65472.0	0.01	0.13	0.01	0.1	2.1	1.41	4.58896
Cluster-73490.0	0.05	0.59	0.05	1.62	12.3	2.67	4.58757
Cluster-9112.20357	0.92	7.75	2.98	6.89	142.33	130.88	4.58754
Cluster-9112.28836	3.92	24.44	6.88	31.24	446.56	368.71	4.58624
Cluster-9112.27192	0.08	3.07	1.06	2.97	60.32	37.83	4.5861
Cluster-9112.29729	0.15	1.18	0.46	1.77	26.04	15.16	4.5853
Cluster-9112.41667	0.54	4.92	2.24	5.18	108.38	71.26	4.58512
Cluster-72824.0	0.01	0.15	0.1	0.34	3.76	2.14	4.58496
Cluster-9112.22692	0.02	0.09	0.09	0.28	2.75	1.77	4.58496
Cluster-65174.0	0.02	0.14	0.06	0.14	3.38	1.76	4.58496
Cluster-9112.20660	0.03	0.32	0.18	0.39	7.86	4.47	4.58496
Cluster-9112.24970	0.05	0.56	0.19	0.66	10.41	8.12	4.58421
Cluster-9112.23310	0.04	1	0.19	1.29	17.43	10.77	4.5835
Cluster-9112.26700	0.21	1.72	0.69	2.38	38.58	21.85	4.58336
Cluster-9112.24170	0.48	1.71	0.64	2.72	40.25	24.87	4.58326
Cluster-9112.26871	0.63	3.37	3.34	0.67	111.94	63.28	4.58275
Cluster-9112.27763	0.64	2.63	1.25	6.6	77.86	23.82	4.5823
Cluster-9112.23680	0.07	0.26	0.23	0.59	9.02	3.8	4.58174
Cluster-64281.0	0.06	0.26	0.05	0.19	4.95	3.72	4.58171
Cluster-9112.35668	0.03	0.91	0.25	1.64	20.92	5.93	4.58142
Cluster-9112.22557	0.44	3.53	1.42	6.92	93.22	28.89	4.58128
Cluster-9112.15818	0.05	0.25	0.17	0.25	7.94	3.06	4.58112
Cluster-9112.17769	0.04	0.43	0.12	0.37	8.74	4.99	4.57884
Cluster-9112.21311	0.03	0.13	0.03	0.09	3.12	1.33	4.57862
Cluster-9112.23213	0.24	0.99	0.39	1.5	22.94	14.24	4.57752
Cluster-75331.0	0.14	0.26	0.13	1.1	8.74	2.81	4.577
Cluster-9112.17460	0.11	0.89	0.38	1.34	19.32	12.27	4.57666
Cluster-9112.50714	1.42	6.49	3.1	66	125.25	71.01	4.57411
Cluster-70913.0	0.1	0.22	0.18	0.31	7.67	3.93	4.5741
Cluster-9112.93547	0.12	0.27	0.27	0.64	9.86	5.22	4.57399
Cluster-9112.29931	0.01	0.21	0.05	0.15	3.92	2.36	4.57379
Cluster-9112.35807	1.4	18.28	7.64	24.74	375.81	249.73	4.57303
Cluster-9112.37032	0.36	1.51	0.43	4.13	32.45	18.12	4.57184
Cluster-9112.29468	0.77	6.58	2.54	8.63	140.84	85.66	4.57134
Cluster-9112.26414	1.01	11.19	2.36	31.84	195.2	118.94	4.57061
Cluster-9112.17930	0.03	0.11	0.11	0.32	3.04	2.58	4.57046
Cluster-9112.24598	0.24	1.68	0.97	1.86	43.7	23.1	4.57033
Cluster-9112.23342	0.06	0.3	0.05	0.67	5.87	3.2	4.57023
Cluster-9112.26929	0.12	0.38	0.2	1.6	9.78	5.24	4.56942
Cluster-9112.21141	0.07	0.44	0.12	1.04	10.22	3.69	4.56865
Cluster-9112.94345	0.11	0.12	0.02	0.11	3.97	1.85	4.56803
Cluster-9112.24694	0.52	4.92	1.97	6.47	102.54	66.72	4.56774
Cluster-9112.95461	0.04	0.03	0.06	0.27	2.32	0.49	4.56635
Cluster-9112.29591	0.12	1.07	0.26	1.26	21.23	11.86	4.56619
Cluster-65264.0	0.11	0.98	0.1	2	13.65	12.52	4.56513
Cluster-9112.94596	0.14	1.93	0.75	2.82	40.11	23.81	4.56478
Cluster-9112.50364	0.13	0.36	0.24	8.19	5.07	4.01	4.56423
Cluster-9112.27457	0.17	0.99	0.3	1.63	20.59	12.31	4.56381
Cluster-9112.19846	0.05	0.5	0.18	0.64	10.65	5.97	4.56339
Cluster-9112.85247	0.09	1.26	0.57	2.2	27.01	16.18	4.5632
Cluster-9112.93609	1.24	9.42	2.36	27.69	216.44	63.67	4.56319
Cluster-9112.22587	0.04	0.15	0.06	0.22	3.97	1.72	4.56316
Cluster-9112.20003	0.09	0.17	0.1	0.22	5.36	2.93	4.56309
Cluster-9112.37035	3.2	25.3	7.73	32.58	484.1	339.68	4.56296
Cluster-9112.37280	0.03	0.16	0.03	0.23	3.4	1.57	4.56294
Cluster-9112.88328	0.26	2.2	0.74	5.25	48.66	21.72	4.56281
Cluster-9112.28974	0.05	0.41	0.14	0.37	9.31	4.5	4.56275
Cluster-9112.30256	0.71	1.6	1.26	4.26	55.72	24.39	4.56273
Cluster-9112.28066	0.12	2.63	1.25	4.23	72.86	17.38	4.56178
Cluster-9112.27009	0.11	0.72	0.24	1.52	14.62	9.13	4.56174
Cluster-75272.0	0.05	0.24	0.09	0.26	5.95	2.76	4.56104
Cluster-9112.27098	0.14	0.06	0.06	5.33	0.58	0.22	4.5593
Cluster-9112.29484	0.14	2.03	0.93	2.24	43.57	27.27	4.55914
Cluster-9112.25229	0.04	0.26	0.12	0.28	6.05	3.57	4.55897
Cluster-9112.16763	0.03	0.22	0.1	0.31	5.37	2.57	4.55897
Cluster-9112.15206	0.06	0.3	0.39	0.64	11.65	5.38	4.55827
Cluster-9112.28771	0.05	0.54	0.12	0.88	9.5	6.33	4.55675
Cluster-9112.26434	0.03	0.5	0.15	0.56	10.22	5.21	4.55549
Cluster-9112.27879	0.04	0.31	0.11	0.36	6.67	3.78	4.55459
Cluster-9112.22446	0.88	1.36	0.22	2.44	34.03	21.33	4.55434
Cluster-9112.26193	0.25	0.37	0.15	0.87	11.23	5.99	4.55419
Cluster-9112.36628	0.07	3.09	2.93	2.62	100.56	39.89	4.55414
Cluster-9112.24972	0.09	0.73	0.2	1.24	13.31	9.41	4.55399
Cluster-9112.27908	0.04	1.69	0.65	1.66	34.34	19.9	4.55381
Cluster-9112.68898	4.61	7.22	0.73	185.68	41.29	67.93	4.55332
Cluster-9112.22745	0.35	1.24	0.46	7.9	28.39	11.84	4.55324
Cluster-9112.26959	0.78	7.68	3.24	8.88	165.2	100.48	4.55254
Cluster-9112.18282	0.02	0.07	0.06	0.04	2.39	1.09	4.55254
Cluster-65573.0	0.05	0.04	0.04	0.31	2.49	0.25	4.55223
Cluster-9112.22137	0.13	2.42	0.63	3.13	55	16.47	4.55208
Cluster-9112.41124	1.15	15.15	5.28	17.96	296.09	192.03	4.5516
Cluster-9112.29936	1.49	15.71	4.56	16.59	303.31	190.17	4.55094
Cluster-9112.88003	0.31	0.85	0.48	20.31	1.12	17	4.55047
Cluster-9112.29984	2.14	28.35	6.46	32.2	485.8	347.25	4.54947
Cluster-66600.0	0.16	2.42	0.42	2.06	38.83	29.34	4.54905
Cluster-9112.25233	0.09	5.06	1.65	11.85	117.67	29.64	4.5488
Cluster-9112.21261	0.02	0.08	0.05	0.1	2.33	1.08	4.54844
Cluster-9112.18331	0.02	0.25	0.12	0.29	5.56	3.27	4.54749
Cluster-9112.94429	0.28	1.04	1.12	2.02	34.23	20.79	4.54702
Cluster-9112.37990	0.22	9.82	3.28	10.37	180.38	120.62	4.54696
Cluster-9112.29906	0.02	0.2	0.1	0.22	4.45	2.81	4.54689
Cluster-9112.94703	0.04	0.08	0.04	0.45	2.05	1.24	4.54689
Cluster-9112.28254	0.33	3.1	1.29	3.39	73.08	33.77	4.54572
Cluster-9112.29719	0.09	0.67	0.25	0.79	14.97	7.82	4.54514
Cluster-9112.20064	0.06	0.22	0.07	0.12	4.78	3.27	4.54491
Cluster-71171.0	0.1	0.42	0.56	0.93	14.75	9.53	4.54489
Cluster-9112.24687	0.73	1.64	1.62	2.78	52.74	37.56	4.54401
Cluster-9112.22003	0.03	0.46	0.03	0.35	7.15	4.63	4.54392
Cluster-9112.36926	1.18	13	4.61	13.04	246.49	178.68	4.54359
Cluster-78120.0	0.02	0.13	0.13	0.15	4.27	2.11	4.54358
Cluster-9112.64999	0.14	0.37	0.12	4.12	6.46	4.11	4.54334
Cluster-9112.93943	0.02	0.25	0.21	1.26	7.71	2.22	4.54303
Cluster-9112.30062	0.23	3.43	1.56	4.61	73.38	43.68	4.54278
Cluster-9112.25853	0.22	2.3	1.55	3.43	57.7	33.7	4.54224
Cluster-9112.25205	0.03	0.44	0.22	0.53	9.98	5.56	4.54163
Cluster-9112.18731	0.18	1.15	0.98	2.2	29.77	21.81	4.5411
Cluster-9112.28603	0.16	2.12	0.6	2.53	40.54	23.95	4.54045
Cluster-9112.29757	0.81	17.91	7.05	27.27	342.9	229.28	4.53987
Cluster-9112.38245	4.74	37.09	14.34	42.88	716.23	547.03	4.53937
Cluster-9112.95495	0.13	0.48	0.18	0.21	12.5	5.66	4.53936
Cluster-9112.21269	0.1	0.21	0.21	0.76	7.19	4.14	4.53916
Cluster-9112.66850	0.68	1.55	1.05	22.69	32.05	21.49	4.53859
Cluster-68462.0	0.3	0.44	0.05	0.97	9.28	8.11	4.53857
Cluster-9112.95491	0.05	0.19	0.02	0.11	3.95	1.98	4.53797
Cluster-9112.30471	2.84	2.65	2.73	94.17	57.33	39.34	4.53708
Cluster-9112.20362	0.09	0.69	0.3	0.95	15.59	8.53	4.53686
Cluster-70908.0	0.25	2	0.44	49.12	10.28	3.01	4.5361
Cluster-9112.38167	0.53	7.61	2.01	7.81	133.71	93.75	4.53477
Cluster-9112.15056	0.12	0.6	0.54	1.66	18.27	9.27	4.53447
Cluster-9112.29011	4.94	42.76	13.41	70.05	848.58	497.27	4.53417
Cluster-9112.24607	0.04	2.81	0.57	1.46	49.72	28.03	4.53361
Cluster-9112.23357	0.14	0.51	0.13	0.8	10.94	6.32	4.53318
Cluster-9112.18537	1.37	14.44	2.8	25.43	249.4	156.05	4.53314
Cluster-9112.29217	0.06	0.69	0.34	1.22	14.84	9.16	4.53217
Cluster-9112.21703	0.04	0.2	0.07	0.23	4.1	2.84	4.53163
Cluster-9112.22628	0.04	0.2	0.17	0.72	5.73	3.03	4.53119
Cluster-9112.22505	0.2	5.38	1.74	4.61	128.89	35.73	4.531
Cluster-9112.27793	0.9	30.47	12.59	29.69	538.13	448.14	4.53051
Cluster-9112.25434	0.82	6.99	2.55	5.3	129.75	104.38	4.53051
Cluster-9112.22690	0.03	0.18	0.09	0.25	3.9	2.78	4.52982
Cluster-9112.30181	0.05	0.6	0.26	0.74	11.96	8.32	4.52975
Cluster-9112.93548	0.28	1.96	0.5	0.75	38.08	24.45	4.5295
Cluster-9112.22677	0.1	1.01	0.18	1.11	17.85	10.82	4.5289
Cluster-9112.24327	0.29	0.98	0.58	1.16	26.1	15.41	4.52762
Cluster-67919.0	0.02	0.06	0.1	0.21	2.52	1.42	4.52704
Cluster-9112.30202	1.81	18.95	7.03	24.73	382.98	232.59	4.52611
Cluster-9112.45575	0.34	0.27	0.39	8.42	9.12	5.5	4.52607
Cluster-9112.15947	0.15	0.13	0.79	6.07	3.17	15.41	4.5259
Cluster-9112.30398	1.48	32.27	14.35	54.67	635.56	417.75	4.52575
Cluster-9112.37588	1.54	21.17	2.36	14.49	350.66	212.18	4.52536
Cluster-9112.24438	0.84	14.31	3.94	17.72	248.31	173.58	4.52534
Cluster-9112.38927	0.07	0.59	0.25	0.87	12.29	7.79	4.52494
Cluster-65557.0	0.09	0.29	0.08	0.58	7.66	2.35	4.52492
Cluster-9112.20770	0.08	0.28	0.12	0.41	7.26	3.38	4.52487
Cluster-9112.16389	0.08	0.45	0.12	0.39	9.42	5.15	4.52453
Cluster-9112.26795	0.03	0.18	0.18	0.21	5.34	3.42	4.52356
Cluster-9112.29893	0.87	5.79	2.06	7.92	119.41	73.22	4.52349
Cluster-9112.23920	0.02	0.5	0.18	0.63	10.31	5.15	4.52267
Cluster-9112.21572	0.13	1.18	0.28	2.07	22.24	12.23	4.52238
Cluster-71087.0	0.32	0.07	0.22	0.43	7.84	5.74	4.5215
Cluster-9112.26761	0.04	0.91	0.72	1.12	24.19	13.02	4.52055
Cluster-9112.96104	0.08	0.34	0.34	0.49	10.14	6.81	4.52026
Cluster-75924.0	0.03	0.12	0.02	0.38	2.95	0.57	4.51987
Cluster-9112.17813	0.12	1.11	0.22	0.4	20.8	12.06	4.51966
Cluster-9112.27001	0.09	0.36	0.15	0.24	8.28	5.24	4.51937
Cluster-9112.29745	0.54	0.56	0.79	0.86	29.29	13.16	4.51824
Cluster-73361.0	0.07	0.26	0.26	0.38	7.89	5.23	4.5161
Cluster-9112.18622	0.1	1.08	0.4	1.59	20.28	14.28	4.516
Cluster-9112.17500	0.04	0.77	0.58	1.89	23.15	6.72	4.51405
Cluster-9112.23523	0.22	3.32	0.97	4.55	57.52	40.97	4.51393
Cluster-9112.27809	0.13	2.49	0.92	2.26	47.33	31.27	4.5136
Cluster-9112.17036	0.08	0.17	0.1	0.28	4.58	3.13	4.51277
Cluster-9112.18077	0.05	0.05	0.18	0.11	4.42	1.86	4.51232
Cluster-9112.28014	0.05	2.64	0.92	4.91	63.08	14.34	4.51135
Cluster-9112.20320	0.24	0.64	0.32	0.94	15.49	10.93	4.51096
Cluster-9112.17024	0.02	0.14	0.09	0.35	3.56	1.79	4.51096
Cluster-72127.0	0.11	0.33	0.1	0.47	7.33	4.51	4.51073
Cluster-9112.29617	2.25	27.43	8.6	25.17	496	351.45	4.51069
Cluster-9112.28856	0.04	0.77	0.24	1.65	15.25	7.03	4.51036
Cluster-9112.17017	0.03	0.14	0.05	0.08	3.18	1.75	4.50924
Cluster-9112.20354	0.02	0.19	0.08	0.17	4.49	1.94	4.50834
Cluster-9112.22714	0.05	0.26	0.04	0.57	4.39	3	4.50734
Cluster-9112.17880	0.11	0.29	0.17	0.48	7.91	4.57	4.50696
Cluster-9112.19404	0.05	0.05	0.05	0.25	2.55	0.61	4.50674
Cluster-9112.41320	0.05	0.43	0.26	0.37	11.12	5.31	4.50479
Cluster-9112.94235	0.06	2.18	0.98	8.97	52.46	11.65	4.50434
Cluster-9112.29496	4.32	44.96	13.18	77.79	780.03	559.71	4.5043
Cluster-9112.20178	0.06	0.67	0.28	1.72	15.75	5.45	4.50418
Cluster-9112.15080	0.05	1.08	0.51	1.94	20.3	14.95	4.50315
Cluster-9112.22076	0.13	1.25	0.41	0.6	27.12	12.87	4.50309
Cluster-9112.29402	3.15	16.39	7.94	16.4	351.61	254.85	4.50245
Cluster-9112.24252	0.34	5.66	1.36	14.82	116.75	34.97	4.50002
Cluster-65151.0	0.04	0.16	0.04	0.23	3.24	1.96	4.49985
Cluster-9112.19236	0.06	0.36	0.1	0.42	7.08	4.26	4.49923
Cluster-9112.18958	0.24	0.98	0.11	0.39	20.56	9.12	4.49883
Cluster-9112.21954	0.13	1.22	0.7	1.06	29.01	16.26	4.49825
Cluster-9112.24465	0.03	0.64	0.33	1.01	13.82	7.77	4.49825
Cluster-9112.20653	0.32	1.72	0.28	2.15	25.67	24.6	4.49792
Cluster-76771.0	0.02	0.16	0.09	0.17	3.86	2.07	4.49778
Cluster-9112.25616	0.79	2.86	0.88	2.18	59.87	40.28	4.49757
Cluster-9112.19378	0.04	0.27	0.1	0.35	6.07	2.84	4.49732
Cluster-9112.61132	0.41	0.44	0.22	8.74	4.16	11.26	4.49694
Cluster-9112.18090	0.19	0.82	0.26	0.61	17.78	10.27	4.49614
Cluster-9112.24089	0.1	0.38	0.12	0.14	8.81	4.59	4.49612
Cluster-9112.29389	2.34	35.92	12.26	53.28	642.53	443.03	4.49457
Cluster-9112.95686	0.01	0.22	0.16	0.6	7.01	1.18	4.49432
Cluster-9112.25856	0.93	3.99	1.01	5.87	83.82	43.96	4.49428
Cluster-9112.93460	0.01	0.33	0.11	0.76	6.12	3.26	4.49399
Cluster-9112.24549	0.01	0.12	0.06	0.08	3.07	1.13	4.49354
Cluster-9112.58774	0.7	0.83	0.52	3.57	38.02	4.57	4.49295
Cluster-9112.29423	3.53	23.23	9.04	36.1	469.53	300.34	4.49269
Cluster-76727.0	0.04	0.06	0.12	0.27	2.88	1.8	4.49185
Cluster-9112.22978	0.03	0.47	0.25	0.52	10.92	5.43	4.49143
Cluster-9112.95830	0.21	0.12	0.12	0.65	5.22	4.25	4.49114
Cluster-63484.0	0.07	0.4	0.13	0.71	7.05	5.73	4.49078
Cluster-9112.37449	0.08	1.56	0.68	1.04	35.4	15.72	4.49075
Cluster-74829.0	0.18	0.11	0.05	0.32	4.25	3.07	4.48997
Cluster-9112.36351	2.5	14.7	2.17	13.49	274.48	147.28	4.48995
Cluster-9112.36012	0.77	14.51	4.78	13.5	256.9	180.25	4.48961
Cluster-9112.16907	0.1	0.23	0.19	0.37	7.92	3.39	4.48938
Cluster-74479.0	0.48	0.43	0.08	0.61	12.31	9.31	4.48894
Cluster-9112.22022	0.06	0.39	0.32	0.22	9.41	7.66	4.48894
Cluster-70484.0	0.06	0.13	0.03	0.25	2.91	1.78	4.48894
Cluster-9112.21683	0.04	0.61	0.32	0.6	13.39	7.79	4.48888
Cluster-9112.22835	0.03	0.2	0.08	0.18	4.39	2.39	4.48875
Cluster-9112.27344	0.33	2.65	0.68	5.03	44.04	33.09	4.48852
Cluster-77067.0	0.11	0.31	0.1	0.61	7.02	4.04	4.48815
Cluster-9112.29752	0.16	0.95	0.18	1.16	16.92	10.86	4.48762
Cluster-9112.24523	0.08	0.21	0.14	0.17	6.6	2.87	4.48662
Cluster-9112.21445	0.04	0.18	0.02	0.22	3.35	1.81	4.4865
Cluster-9112.23419	0.02	0.12	0.1	0.05	3.92	1.41	4.4865
Cluster-9112.24362	1.13	22.45	9.93	25.79	403.47	321.91	4.48648
Cluster-65842.0	0.02	0.13	0.02	0.22	2.32	1.27	4.48618
Cluster-9112.22248	0.02	0.35	0.02	0.34	5.17	3.23	4.48609
Cluster-67337.0	0.06	0.03	0.17	0.32	3.44	2.06	4.48444
Cluster-9112.37338	0.95	17.81	5.67	20.81	313.15	212.84	4.48429
Cluster-9112.39757	18.34	153.04	54.81	157.21	3193.64	1711.28	4.48414
Cluster-9112.15832	0.03	0.08	0.05	0.06	1.99	1.53	4.48382
Cluster-9112.27767	0.07	1.25	0.71	1.69	34.48	9.25	4.48378
Cluster-9112.20113	0.06	0.34	0.12	0.6	7.42	3.61	4.4832
Cluster-9112.30411	1.63	12.68	6.46	20.26	254.71	189.44	4.48283
Cluster-9112.28859	0.07	1.81	0.68	1.85	31.19	24.19	4.48256
Cluster-66193.0	0.08	0.3	0.19	0.49	7.2	5.05	4.48226
Cluster-9112.94236	0.21	3.16	0.66	12.47	60.19	17.41	4.48219
Cluster-9112.22039	0.03	0.28	0.18	0.56	6.92	3.47	4.48201
Cluster-9112.58773	0.21	0.76	0.19	3.49	18.47	3.96	4.48187
Cluster-9112.22153	0.28	4.93	1.82	3.98	114.46	38.63	4.48174
Cluster-9112.52905	0.41	0.23	0.09	5.49	6.18	4.64	4.48172
Cluster-9112.16090	0.04	0.11	0.03	0.17	2.5	1.35	4.48113
Cluster-70283.0	0.11	0.68	0.1	0.23	12.69	6.94	4.47992
Cluster-9112.26711	0.46	4.8	1.62	14.9	107.74	30.88	4.47987
Cluster-9112.21135	0.05	0.5	0.09	0.85	8.7	4.73	4.47978
Cluster-9112.22420	0.03	0.39	0.23	0.4	10.38	3.72	4.47947
Cluster-9112.29916	0.16	0.23	0.59	9.4	3.06	9.4	4.47937
Cluster-9112.26709	0.05	0.74	0.25	0.41	15.24	7.54	4.47885
Cluster-9112.21943	0.02	0.55	0.11	0.65	8.96	5.54	4.47764
Cluster-9112.28192	2.36	24.32	8.8	36.13	428.23	325.63	4.47676
Cluster-75294.0	0.07	0.06	0.06	0.11	2.52	1.6	4.47659
Cluster-9112.95260	0.28	0.75	0.42	1.5	17.97	12.79	4.47562
Cluster-9112.25027	0.24	1.26	0.39	4.8	21.39	15.85	4.4753
Cluster-9112.22417	0.03	0.33	0.1	0.31	6.17	3.75	4.47503
Cluster-66420.0	0.15	0.2	0.07	0.32	5.04	3.98	4.47496
Cluster-9112.56151	0.16	0.53	0.24	12.82	3.66	4.2	4.47486
Cluster-9112.17271	0.05	0.21	0.08	0.44	4.53	2.59	4.47478
Cluster-9112.23469	0.2	1.45	0.35	1.21	27.64	15.62	4.47476
Cluster-65000.0	0.04	0.11	0.07	0.17	3.19	1.53	4.47426
Cluster-77478.0	0.03	0.39	0.02	0.4	5.75	3.63	4.47426
Cluster-9112.30323	2.99	28.83	11.86	31.83	553.83	385	4.47392
Cluster-9112.27227	0.45	2.46	1.59	1.05	64.38	34.56	4.47379
Cluster-9112.30353	0.38	2.07	0.97	17.26	38.84	19.84	4.47279
Cluster-64193.0	0.05	0.1	0.15	0.11	4.24	2.31	4.47249
Cluster-78227.0	0.15	0.94	0.13	2.1	18.85	6.13	4.47227
Cluster-9112.22524	0.13	1.2	0.06	1.42	19.34	10.09	4.47211
Cluster-9112.29632	3.14	24.71	6.05	23.93	454.92	273.3	4.47166
Cluster-9112.27199	0.45	17.42	4.92	19.36	275.44	210.8	4.47152
Cluster-9112.20124	0.21	2.16	1.39	4.52	47.27	31.61	4.47124
Cluster-65923.0	0.05	0.55	0.21	0.55	10.24	7.12	4.4667
Cluster-9112.26468	0.04	0.9	0.2	1.34	15.81	8.05	4.46632
Cluster-9112.17450	0.12	1.19	0.15	1.97	18.93	11.37	4.46615
Cluster-9112.15183	0.04	0.24	0.03	0.25	4.53	2.07	4.46576
Cluster-9112.22061	0.03	0.27	0.12	0.19	6.37	2.72	4.46566
Cluster-9112.24072	0.02	0.11	0.1	0.21	3.45	1.42	4.46512
Cluster-9112.25833	0.02	0.31	0.02	0.29	4.63	2.81	4.46504
Cluster-9112.25811	0.17	1.1	0.15	1.06	16.86	13.43	4.4645
Cluster-9112.25931	0.07	0.2	0.13	0.78	6.05	2	4.46434
Cluster-9112.28402	1.98	17.01	8.21	17.95	347.21	234.99	4.46364
Cluster-9112.28090	3.17	25.74	9.92	33.86	494.45	328.2	4.46323
Cluster-9112.29892	0.06	0.72	0.18	0.94	12.12	8.11	4.46284
Cluster-9112.95463	0.05	0.88	0.35	2.06	18.02	8.14	4.4625
Cluster-9112.27927	0.07	0.61	0.21	0.44	13.24	5.94	4.46238
Cluster-9112.45121	0.09	0.17	0.41	6.17	2.17	6.43	4.46236
Cluster-9112.30399	0.08	2.32	0.72	27.28	24.65	16.84	4.46216
Cluster-9112.42053	0.4	3.44	1.96	29.88	54.69	43.27	4.46214
Cluster-66647.0	0.07	1	0.62	1.04	28.74	7.44	4.46098
Cluster-9112.26461	0.47	1.69	0.82	3.26	33.2	29.17	4.46097
Cluster-70163.0	0.24	0.86	0.84	2.11	23.41	17.18	4.46011
Cluster-9112.20085	0.02	0.16	0.18	0.48	5.06	2.38	4.45943
Cluster-64207.0	0.1	0.37	0.19	0.67	6.86	6.98	4.45844
Cluster-9112.27371	0.03	0.89	0.4	2.03	18.69	8.29	4.45794
Cluster-9112.26009	0.03	0.52	0.07	0.63	7.35	5.64	4.45731
Cluster-9112.21542	0.24	0.88	0.22	2.15	19.17	8.11	4.45698
Cluster-9112.25601	0.07	1.19	0.87	2.6	27.31	16.87	4.45697
Cluster-9112.93839	0.46	2.06	0.84	3.52	42.16	28.11	4.45689
Cluster-9112.22195	0.1	0.06	0.09	0.38	3.55	1.56	4.45681
Cluster-9112.29536	1.79	27.68	6.36	22.65	450.42	313.72	4.45674
Cluster-9112.26678	0.08	0.73	0.31	1.03	13.42	10.12	4.45533
Cluster-62362.0	0.11	0.59	0.1	0.52	9.39	7.64	4.45533
Cluster-9112.21090	0.13	0.53	0.29	1.04	12.97	6.82	4.45459
Cluster-9112.29259	0.03	0.15	0.07	0.06	3.58	1.84	4.45418
Cluster-9112.17446	0.13	0.72	0.26	1.07	15.01	8.24	4.45351
Cluster-9112.17320	0.05	0.73	0.26	1.02	13.69	8.07	4.45311
Cluster-9112.16098	0.08	0.38	0.07	0.41	6.53	4.66	4.45199
Cluster-9112.29601	0.77	9.19	3.22	11.65	164.82	111.84	4.4512
Cluster-9112.27076	0.06	0.38	0.03	0.24	5.38	4.66	4.45104
Cluster-9112.17884	0.03	0.68	0.12	0.52	10.19	7.44	4.45071
Cluster-9112.30083	0.95	5.96	3.08	9.43	129.06	79.74	4.44922
Cluster-67953.0	0.06	0.21	0.05	0.25	4.21	2.53	4.44915
Cluster-9112.23673	2.34	18.94	7.41	27.64	330.63	268.2	4.44863
Cluster-63709.0	0.02	0.16	0.12	0.21	4.13	2.21	4.44846
Cluster-9112.23488	0.05	0.09	0.04	0.57	1.92	1.44	4.44846
Cluster-9112.28687	1.81	19.03	7.33	25.59	355.11	233.67	4.44688
Cluster-66308.0	0.2	0.18	0.18	1.09	8.5	2.62	4.44649
Cluster-9112.27495	0.03	1.09	0.54	2.73	25.78	7.68	4.44634
Cluster-9112.22759	0.04	0.25	0.01	0.12	4.14	2.28	4.44626
Cluster-9112.37888	0.18	1.97	0.73	1.88	39.37	21.51	4.4457
Cluster-74800.0	0.1	0.13	0.09	0.1	4.57	2.3	4.44501
Cluster-9112.20542	0.05	0.89	0.35	1.41	16.34	10.33	4.4441
Cluster-9112.23782	0.04	0.19	0.11	0.2	4.71	2.49	4.44392
Cluster-9112.20507	0.11	0.79	0.2	1.12	13.41	9.41	4.44385
Cluster-9112.15359	0.04	0.79	0.56	0.92	18.08	11.25	4.44378
Cluster-9112.38909	12.95	6.27	8.96	53.45	438.32	121.24	4.44317
Cluster-9112.29813	1.49	17.7	6.21	22.38	319.97	210.04	4.44279
Cluster-9112.80473	0.11	0.54	0.24	1.48	14.6	3.27	4.44238
Cluster-77311.0	0.08	0.29	0.15	0.69	7.51	3.1	4.44167
Cluster-9112.25261	0.06	0.41	0.36	0.78	11.87	5.38	4.44114
Cluster-9112.24502	0.14	0.22	0.25	0.65	9	3.6	4.44104
Cluster-69481.0	0.03	0.18	0.09	0.24	3.8	2.47	4.43962
Cluster-71195.0	0.07	0.26	0.03	0.41	4.67	2.73	4.43925
Cluster-9112.22605	0.08	0.88	0.42	0.79	18.65	10.49	4.43885
Cluster-9112.21814	0.03	0.45	0.29	0.53	9.51	6.65	4.43798
Cluster-9112.32443	0.47	0.85	0.28	18.12	6.14	10.41	4.43754
Cluster-9112.19383	0.12	2.63	1.2	3.04	66.29	16.24	4.43718
Cluster-9112.29680	0.24	0.4	0.36	12.64	5.04	3.98	4.43696
Cluster-9112.18311	0.19	3.32	0.69	5.11	48.73	37.07	4.43598
Cluster-9112.27212	0.23	2.27	0.96	2.39	44.62	27.8	4.43439
Cluster-9112.93740	0.29	5.6	1.54	12.83	114.83	32.98	4.43433
Cluster-9112.19358	0.05	0.44	0.25	0.51	10.24	5.24	4.4335
Cluster-9112.95132	0.39	5.24	3.74	3.1	111.22	88.09	4.43309
Cluster-62833.0	0.03	0.34	0.05	0.46	6.68	1.93	4.43264
Cluster-71351.0	0.12	0.62	0.31	1.12	14.15	7.4	4.43232
Cluster-66976.0	0.05	0.17	0.29	0.44	6.32	4.25	4.43217
Cluster-9112.23269	0.02	0.29	0.03	0.1	4.53	2.71	4.43217
Cluster-9112.24287	0.02	0.16	0.18	0.29	5.13	2.35	4.43185
Cluster-9112.29014	0.86	0.38	0.61	18.53	5.64	15.74	4.43115
Cluster-9112.20019	0.02	0.08	0.04	0.16	1.81	1.05	4.43105
Cluster-9112.28773	0.27	1.73	0.68	1.86	36.43	19.51	4.43076
Cluster-9112.18808	0.11	0.41	0.14	0.76	8.33	5.14	4.43033
Cluster-9112.37575	0.46	3.03	1.68	6.86	66.05	38.44	4.42879
Cluster-9112.27092	0.07	1.2	0.38	1.57	20.26	13.7	4.4285
Cluster-78090.0	0.02	0.11	0.02	0.18	1.68	1.37	4.4285
Cluster-9112.29776	0.02	0.09	0.04	0.05	1.89	1.29	4.4285
Cluster-70437.0	0.03	0.21	0.1	0.39	3.89	3.04	4.42824
Cluster-72422.0	0.79	3.59	0.7	7.74	60.61	40.99	4.42785
Cluster-9112.24706	2	18.7	7.39	20.72	348.6	235.12	4.42747
Cluster-9112.25259	0.06	1.02	0.22	1.47	15.23	11.26	4.42678
Cluster-9112.93050	0.05	0.13	0.16	2.25	2.18	2.88	4.42626
Cluster-9112.18139	0.04	0.25	0.07	0.15	5.18	2.41	4.42626
Cluster-9112.28176	0.06	0.63	0.33	0.47	14.06	7.39	4.42561
Cluster-9112.35027	0.3	0.36	0.36	8.92	8.02	4.98	4.42561
Cluster-9112.17912	0.14	0.38	0.38	0.77	12.58	5.99	4.42552
Cluster-9112.19792	0.72	3.23	0.21	1.85	70.29	17.25	4.42546
Cluster-9112.32046	0.47	0.42	0.31	4.02	19.36	2.39	4.42459
Cluster-9112.16115	0.08	2	0.77	1.61	37.36	22.22	4.42426
Cluster-9112.88327	3.36	35.77	12.45	37.03	655.02	415.19	4.42401
Cluster-9112.18557	0.14	0.37	0.49	0.81	16.72	3.93	4.42358
Cluster-9112.23551	0.06	0.66	0.5	0.79	15.85	9.54	4.42351
Cluster-9112.25804	0.05	0.67	0.09	0.96	13.52	2.9	4.42336
Cluster-9112.94875	0.04	0.08	0.04	0.14	2.42	0.87	4.42206
Cluster-9112.93498	0.08	0.52	0.17	2.31	9.47	4.72	4.42146
Cluster-9112.23373	0.1	0.32	0.13	0.4	6.71	4.67	4.42076
Cluster-9112.71737	0.1	0.09	0.18	1.03	5.06	1.83	4.4199
Cluster-9112.22594	0.14	2.39	0.84	2.45	43.28	26.33	4.41838
Cluster-65808.0	0.15	0.13	0.93	0.49	13.9	11.48	4.4182
Cluster-67454.0	0.02	0.3	0.06	0.36	4.81	2.95	4.41741
Cluster-9112.94597	0.02	0.35	0.08	0.18	6.66	2.77	4.41654
Cluster-9112.28669	1.06	3.68	1.18	4.13	74.18	48.09	4.41626
Cluster-76507.0	0.08	0.51	0.07	1.22	8.04	4.83	4.41606
Cluster-9112.40882	2.05	23.48	6.82	30.47	373.33	286.24	4.41484
Cluster-9112.93379	1.79	19.38	9.72	31.38	372.2	255.17	4.41452
Cluster-9112.20568	0.17	0.2	0.3	1.2	8.02	5.06	4.41369
Cluster-9112.18204	0.06	0.28	0.11	0.2	5.49	3.9	4.41353
Cluster-9112.28648	0.23	2.21	0.48	2.13	37.15	22.93	4.41311
Cluster-9112.15181	0.05	0.33	0.02	0.11	5.67	2.74	4.41278
Cluster-9112.22208	0.11	0.02	0.07	0.36	2.52	1.38	4.41278
Cluster-9112.22809	0.22	0.66	0.33	1.81	15.68	8.27	4.41205
Cluster-9112.95677	0.09	0.42	0.13	0.17	8.7	4.75	4.41151
Cluster-9112.27910	0.04	0.56	0.24	1.11	10.19	6.57	4.41101
Cluster-9112.29903	1.81	8.12	1.07	8.8	143.53	81.68	4.41099
Cluster-81150.0	0.1	0.09	0.04	2.92	0.5	1.47	4.41013
Cluster-77791.0	0.12	0.11	0.32	1.04	8.06	2.58	4.40846
Cluster-9112.95603	0.56	3.12	1.61	6.01	61.36	44.94	4.40807
Cluster-9112.40764	3.86	34.55	10.92	60.31	592.12	394.6	4.40769
Cluster-64390.0	0.04	0.07	0.07	0.17	1.86	1.79	4.4075
Cluster-70914.0	0.13	0.42	0.3	0.42	11.18	6.43	4.40679
Cluster-9112.94527	0.2	0.37	0.9	0.89	22.47	7.82	4.40673
Cluster-9112.28063	2.42	28.23	9.05	31.39	477.67	332.86	4.40647
Cluster-9112.23116	0.05	0.46	0.09	0.33	7.34	5.04	4.40486
Cluster-9112.86015	1.47	0.66	1.83	33.17	10.26	40.42	4.40424
Cluster-9112.25921	0.15	2.62	1.28	4.14	48.59	32.99	4.40364
Cluster-9112.38487	0.09	4.13	2.08	7.46	98.33	27.43	4.40232
Cluster-65144.0	0.03	0.41	0.05	0.54	6.22	3.6	4.4021
Cluster-9112.24488	0.02	0.15	0.05	0.04	2.94	1.67	4.40166
Cluster-9112.26912	0.19	1.14	0.29	1.44	19.74	13.03	4.40035
Cluster-9112.22902	0.02	0.45	0.13	0.28	7.93	4.45	4.39917
Cluster-69328.0	0.11	0.2	0.1	0.12	5.55	2.98	4.399
Cluster-9112.94863	0.33	0.9	0.88	15.71	26.12	2.67	4.39849
Cluster-68085.0	0.31	1.57	0.91	2.53	36.93	19.35	4.39772
Cluster-9112.21837	0.09	0.84	0.58	1.1	20.31	10.41	4.39731
Cluster-9112.84497	8.88	7.47	4.45	175.4	94.45	168.13	4.39621
Cluster-9112.39528	0.06	0.84	0.52	2.05	21.82	6.03	4.39618
Cluster-64324.0	0.04	0.12	0.04	0.24	2.84	1.13	4.39575
Cluster-9112.24399	0.02	0.21	0.04	0.2	3.34	2.14	4.39486
Cluster-9112.38761	1.78	13.5	6.1	16.86	260.93	171.59	4.3936
Cluster-9112.94618	0.4	3.3	0.89	3.55	58.7	34.2	4.39322
Cluster-9112.27197	0.12	3.62	0.95	2.12	63.43	32.97	4.39276
Cluster-48090.1	0.06	0.06	0.06	0.2	2.18	1.4	4.39232
Cluster-9112.15852	0.08	0.03	0.03	2.53	0.21	0.2	4.39232
Cluster-9112.23739	0.16	0.99	0.49	2.52	25.06	6.85	4.3919
Cluster-9112.26260	0.5	4.96	2.72	3.31	105.55	62.84	4.39165
Cluster-9112.20970	0.15	0.9	0.21	1.15	15.62	9.65	4.39013
Cluster-9112.94254	0.06	0.12	0.09	0.17	3.45	2.04	4.38977
Cluster-30895.2	0.01	0.16	0.03	0.23	2.98	0.98	4.38888
Cluster-9112.35933	1.54	19.45	6.46	21.43	337.64	215.4	4.38735
Cluster-9112.30229	1.17	19.13	6.61	20.67	330.21	212.18	4.38707
Cluster-75526.0	0.03	0.18	0.08	0.15	3.73	2.18	4.38519
Cluster-9112.22819	0.27	1.44	0.24	1.73	25.8	13.21	4.3849
Cluster-9112.21458	0.02	0.4	0.12	0.47	8.84	1.97	4.38466
Cluster-9112.39329	0.63	12.13	5.75	14.02	231.69	140.66	4.38361
Cluster-9112.36206	1.65	13.67	7.94	37.32	375.07	72.98	4.38316
Cluster-9112.19473	0.05	0.38	0.17	0.34	7.56	4.62	4.38313
Cluster-9112.27477	0.16	1.57	0.14	1.56	30.02	7.42	4.38236
Cluster-9112.17582	0.15	0.95	0.34	1.28	22.7	6.04	4.38178
Cluster-62339.0	0.03	0.18	0.18	0.32	5.02	2.79	4.38171
Cluster-9112.29711	2.24	25.97	8.26	15.87	447.04	297.14	4.38131
Cluster-9112.27859	0.45	1.93	1.2	2.49	41.68	30.43	4.38114
Cluster-9112.38522	0.06	0.7	0.45	1.18	15.37	8.66	4.38092
Cluster-9112.29839	0.06	0.03	0.03	1.58	0.52	0.4	4.38082
Cluster-9112.25449	0.04	0.57	0.44	0.75	13.34	7.78	4.38049
Cluster-9112.19319	0.03	0.73	0.29	0.48	13.78	7.61	4.38049
Cluster-9112.94435	0.12	0.94	0.47	1.66	18.26	11.94	4.38014
Cluster-9112.22490	0.04	0.75	0.11	0.25	12.02	6.47	4.38005
Cluster-76365.0	0.1	0.89	0.18	1.38	12.14	10.84	4.37993
Cluster-9112.25435	0.16	0.38	0.3	0.58	11.32	5.58	4.37917
Cluster-9112.21955	0.04	0.48	0.28	0.57	10.43	5.64	4.37851
Cluster-9112.19013	0.02	0.2	0.03	0.46	3.57	1.17	4.37851
Cluster-9112.15595	0.19	0.17	0.09	0.46	5.53	3.37	4.37851
Cluster-9112.27924	0.48	2.71	0.86	4.63	51.75	27.85	4.37834
Cluster-67125.0	0.07	0.3	0.02	0.29	4.83	2.99	4.37816
Cluster-9112.24482	0.04	0.54	0.29	0.41	10.96	6.72	4.37803
Cluster-9112.26723	0.09	0.41	0.08	1.06	9.1	1.9	4.37803
Cluster-9112.17270	0.03	0.32	0.13	0.47	6.51	3	4.37793
Cluster-65815.0	0.06	1.21	0.16	1.25	17.97	10.51	4.37783
Cluster-9112.96007	0.18	0.37	0.04	0.62	7.38	4.26	4.3771
Cluster-9112.46240	0.05	0.04	0.09	1.62	1.16	0.96	4.37697
Cluster-9112.27421	0.28	2.25	1.77	3.85	52.24	33.23	4.37657
Cluster-68722.0	0.04	0.36	0.1	0.61	6.42	3.35	4.37573
Cluster-76741.0	0.06	0.33	0.11	0.39	5.59	4.4	4.37573
Cluster-9112.93847	0.08	0.12	0.05	1.01	1.75	2.43	4.37573
Cluster-9112.19495	0.12	0.14	0.07	0.33	4.66	1.86	4.37557
Cluster-9112.29467	0.44	11.77	4.12	11.96	189.5	137.51	4.37556
Cluster-9112.22700	0.27	1.05	0.24	0.48	21.18	10.71	4.37504
Cluster-9112.28039	0.31	0.74	0.55	3.42	21.55	8.23	4.37504
Cluster-9112.21716	0.12	0.73	0.11	0.99	12.04	6.88	4.37432
Cluster-63652.0	0.04	0.17	0.17	0.32	3.96	3.6	4.37412
Cluster-9112.19227	0.08	0.78	0.24	0.92	13.25	8.63	4.37346
Cluster-9112.19985	0.06	0.2	0.1	0.65	4.6	2.21	4.37311
Cluster-62344.0	0.03	0.06	0.12	0.11	2.36	1.88	4.37255
Cluster-9112.95573	0.16	1.23	0.42	1.95	23.53	12	4.37206
Cluster-9112.28055	0.9	9.44	3.21	18.36	206.93	55.27	4.37194
Cluster-9112.94084	1.56	6.68	1.71	23.17	145.44	37.38	4.37173
Cluster-9112.28060	0.14	2.37	0.74	6.89	45.75	14.64	4.37167
Cluster-9112.22456	0.06	0.51	0.13	0.22	9.76	4.51	4.37156
Cluster-44653.1	0.08	0.18	0.04	0.13	3.8	2.28	4.37156
Cluster-9112.25829	0.15	1.35	0.47	1.34	23.44	15.99	4.37124
Cluster-9112.55268	1.58	20.09	8.06	229.34	225.81	160.06	4.37109
Cluster-78168.0	0.04	0.06	0.03	0.07	2.03	0.59	4.37102
Cluster-9112.28896	0.08	2.63	0.07	45.28	9.82	2.4	4.37041
Cluster-9112.23510	0.02	0.42	0.08	0.36	7.05	3.34	4.36968
Cluster-9112.25436	0.22	0.96	0.34	1.06	19.41	10.95	4.36954
Cluster-73624.0	0.14	0.19	0.06	0.44	4.77	2.85	4.36923
Cluster-77399.0	0.1	0.18	0.02	0.19	3.78	2.23	4.36923
Cluster-9112.23229	0.05	0.13	0.17	0.51	5.05	1.67	4.36857
Cluster-9112.18788	0.21	1.22	0.56	1.57	20.29	19.24	4.3683
Cluster-9112.29674	0.02	0.25	0.11	0.12	5	2.72	4.36678
Cluster-73720.0	0.06	0.05	0.1	0.18	2.23	1.92	4.36591
Cluster-9112.28848	1.73	26.52	12.69	30.15	492.2	321.77	4.36587
Cluster-9112.40233	2.92	25.54	7.95	28.65	440.43	281.19	4.365
Cluster-9112.28574	0.2	1.88	0.78	1.56	35.68	21.68	4.36467
Cluster-9112.30146	0.79	1.44	5.45	22.52	69.32	66.35	4.36441
Cluster-9112.21757	0.02	0.06	0.19	0.24	3.28	2.04	4.36405
Cluster-9112.28842	0.07	0.07	0.13	0.55	3.84	1.17	4.36405
Cluster-76996.0	0.05	0.4	0.04	0.52	4.99	4.58	4.364
Cluster-67618.0	0.03	0.15	0.03	0.18	2.45	1.69	4.36257
Cluster-78269.0	0.14	0.49	0.12	1.17	9.16	5.09	4.36177
Cluster-9112.27486	3.59	17.83	4.85	16.09	303	220.8	4.36118
Cluster-9112.38527	0.07	0.78	0.32	1.03	14.56	8.45	4.36086
Cluster-9112.37257	0.05	1.28	0.39	0.65	22.08	12.61	4.36082
Cluster-9112.24878	0.03	0.58	0.07	0.4	9.12	4.44	4.35962
Cluster-9112.27476	0.08	0.29	0.26	2.13	1.57	9.23	4.35923
Cluster-9112.21592	0.43	3.88	0.51	11.99	64.86	22.06	4.35901
Cluster-73118.0	0.16	0.14	0.22	0.51	6.59	3.57	4.3589
Cluster-74643.0	0.28	1.12	0.12	3.46	15.89	11.83	4.35848
Cluster-9112.26680	0.03	0.67	0.22	0.68	11.75	6.44	4.35832
Cluster-66177.0	0.03	0.4	0.24	0.54	7.93	5.27	4.35808
Cluster-9112.23446	0.12	0.56	0.07	0.53	8.62	6.23	4.35802
Cluster-9112.19265	0.05	0.74	0.14	0.71	10.81	7.54	4.35717
Cluster-9112.37125	2.64	47.77	8.98	51.63	795.92	369.48	4.357
Cluster-78282.0	0.13	0.12	0.12	1.57	5.16	0.85	4.3566
Cluster-9112.26091	0.05	0.13	0.09	0.36	2.79	2.38	4.35625
Cluster-9112.21898	0.24	5.99	2.16	7.05	101.88	62.89	4.35608
Cluster-69359.0	0.11	0.05	0.05	0.17	3.34	0.79	4.35588
Cluster-9112.41183	0.23	0.63	0.62	11.08	5.42	13.79	4.35517
Cluster-74295.0	0.09	0.11	0.11	0.31	3.79	2.24	4.35414
Cluster-9112.21172	0.03	0.62	0.2	0.88	10.49	6.01	4.35382
Cluster-9112.27942	0.01	0.53	0.2	0.53	9.76	4.84	4.35374
Cluster-9112.48197	2.59	14.56	6.85	24.27	323.41	142.96	4.35356
Cluster-9112.29817	0.07	0.36	0.18	0.25	7.56	4.66	4.35351
Cluster-9112.19162	0.35	1.26	0.21	6.16	24.15	6.89	4.35329
Cluster-9112.17437	0.02	0.29	0.15	0.4	6.15	2.85	4.35295
Cluster-9112.94406	0.03	0.12	0.08	0.17	2.8	1.73	4.35295
Cluster-73683.0	0.23	0.49	0.28	0.33	10.94	9.14	4.3512
Cluster-9112.23052	0.28	2.03	0.57	2.03	33.98	22.76	4.35094
Cluster-9112.24692	0.04	0.13	0.03	0.19	2.45	1.44	4.3505
Cluster-9112.27816	0.34	2.07	0.75	3.53	39.66	21.25	4.34996
Cluster-9112.36635	0.05	0.42	0.08	0.25	6.94	4.02	4.34921
Cluster-9112.23375	0.01	0.15	0.05	0.09	2.85	1.34	4.34915
Cluster-9112.54951	0.32	0.65	0.32	10.06	5.66	10.57	4.34907
Cluster-9112.30261	0.2	6.32	1.91	2.62	100.13	68.94	4.34813
Cluster-9112.19766	0.2	1.37	0.64	2.16	25.42	17.43	4.34813
Cluster-9112.29986	2.08	23.34	9.74	29.39	400.29	286.18	4.34767
Cluster-9112.24230	1.13	13.01	5.31	11.15	233.17	151.37	4.34653
Cluster-63889.0	0.17	0.38	0.38	0.73	14.4	3.78	4.34577
Cluster-9112.38190	0.77	2.31	1.03	3.32	48.93	31.3	4.34543
Cluster-9112.17534	0.06	0.11	0.05	0.1	3	1.37	4.3447
Cluster-9112.29649	0.3	0.82	0.68	2.02	20.96	13.59	4.34459
Cluster-9112.16353	0.06	0.41	0.05	0.18	5.97	4.41	4.34395
Cluster-76112.0	0.18	1.16	0.16	0.6	17.41	12.45	4.34388
Cluster-9112.21559	0.02	0.22	0.06	0.34	4.1	1.65	4.34341
Cluster-9112.23571	0.16	0.58	0.43	1.13	14.85	7.76	4.34274
Cluster-69099.0	0.38	1.02	0.33	1.44	18.85	14.81	4.34263
Cluster-9112.23546	0.14	0.25	0.38	1.38	8.43	5.81	4.34239
Cluster-9112.21802	0.13	1.18	0.18	1.05	19.97	9.18	4.34116
Cluster-72456.0	0.19	0.17	0.09	0.41	6.26	2.45	4.34104
Cluster-9112.89282	0.83	4.09	3.92	20.25	156.33	2.46	4.34009
Cluster-9112.59617	1.28	0.93	1.23	33.51	16.64	19.52	4.34006
Cluster-9112.28316	0.61	4.91	2.46	4.66	93.65	63.26	4.33963
Cluster-9112.94165	0.04	0.59	0.12	0.64	9.08	5.46	4.33914
Cluster-9112.25124	0.02	0.16	0.07	0.08	3.35	1.63	4.33914
Cluster-9112.30094	0.16	0.74	0.58	3.21	19.07	7.67	4.33889
Cluster-9112.29973	0.61	7.53	1.81	12.55	103.26	85.47	4.33836
Cluster-9112.24040	0.04	0.29	0.07	0.23	4.94	2.92	4.33807
Cluster-9112.20769	0.04	0.43	0.17	0.24	6.91	5.79	4.33762
Cluster-9112.16706	0.11	0.25	0.15	0.64	6.46	3.21	4.3374
Cluster-9112.18530	0.07	0.16	0.06	0.11	3.83	1.92	4.33678
Cluster-9112.40921	0.04	0.98	0.11	0.5	14.1	8.23	4.33654
Cluster-9112.43210	0.18	1.32	0.16	4.82	20.48	8.23	4.3362
Cluster-9112.29168	0.55	2.85	1.47	2.83	54.5	41.03	4.33608
Cluster-9112.35765	0.49	4.76	1.86	3.05	91.18	49.36	4.33596
Cluster-9112.28876	0.16	0.21	0.56	4.82	9.67	4.29	4.33582
Cluster-9112.94889	0.03	0.2	0.05	0.17	3.33	2.15	4.33475
Cluster-9112.27553	0.38	4.13	1.1	5.08	66.03	42.09	4.33473
Cluster-68178.0	0.06	0.39	0.17	0.26	9.77	2.48	4.33467
Cluster-9112.89193	0.6	6.81	2.93	6.44	133.15	68.9	4.33367
Cluster-9112.38577	2.12	17.78	7.2	16.54	321.92	207.85	4.33336
Cluster-9112.26032	0.14	7.84	3	16.43	156.66	48.25	4.33331
Cluster-9112.29566	1.22	18.21	7.33	21.29	311.73	206.26	4.33288
Cluster-9112.23350	0.08	0.14	0.11	0.42	4.77	1.46	4.33282
Cluster-9112.40505	0.11	3.04	1.64	4.84	72.59	19.01	4.33153
Cluster-9112.72251	1.39	2.51	2.14	46.85	15.11	59.63	4.33133
Cluster-74288.0	0.07	0.59	0.12	0.63	8.83	6.24	4.33115
Cluster-9112.17398	0.02	0.21	0.1	0.36	4.02	2.26	4.33065
Cluster-9112.95084	0.05	0.13	0.31	0.26	7.66	1.93	4.32927
Cluster-9112.26818	0.18	2.13	1.78	4.97	42.26	34.98	4.32914
Cluster-76264.0	0.04	0.08	0.08	0.09	2.17	1.76	4.32912
Cluster-9112.37436	0.17	6.14	2.74	15.33	127.27	39.26	4.32877
Cluster-9112.17483	0.11	2.34	0.5	1.22	36.23	21.8	4.32803
Cluster-9112.30311	0.04	0.06	0.06	0.04	2.01	1.16	4.32643
Cluster-9112.28869	0.29	0.74	0.48	1.74	18.65	9.9	4.32622
Cluster-9112.89071	0.02	0.1	0.08	0.02	2.68	1.31	4.32553
Cluster-9112.43003	0.05	0.19	0.21	0.61	4.79	3.62	4.32513
Cluster-9112.20440	0.16	4	1.02	3.22	57.83	42.75	4.32471
Cluster-64894.0	0.11	1.79	0.39	2.14	27.51	16.22	4.32413
Cluster-9112.19172	0.05	0.24	0.04	0.38	3.69	2.54	4.32411
Cluster-9112.27614	0.58	2.42	0.34	10.08	42.02	14.7	4.32193
Cluster-9112.21373	0.13	0.34	0.22	0.54	7.72	5.54	4.32193
Cluster-9112.95436	0.19	1.17	0.33	1.39	19.03	13.37	4.3215
Cluster-9112.25998	0.08	1.1	0.73	1.89	23	13.28	4.32079
Cluster-9112.28530	0.05	0.08	0.29	0.19	4.68	3.52	4.32021
Cluster-9112.22114	0.06	0.61	0.3	0.66	10.85	7.86	4.3197
Cluster-9112.30023	0.06	1.41	0.38	15.21	18.33	3.37	4.31841
Cluster-9112.22934	0.25	8.35	2.88	23.9	151.49	53.59	4.31803
Cluster-63200.0	0.09	1.04	0.4	1.04	16.19	13.28	4.31768
Cluster-9112.19996	0.07	0.4	0.25	0.47	8.84	5.04	4.31691
Cluster-9112.28918	1.01	6.52	2.39	8.26	116.04	73.33	4.31632
[truncated: 15,680 more rows]

## Sheet: S. Table 4
Supplementary Table 4 Differentially expressed genes in CZ074 leaves under cadmium treatment
gene_id	CZ074_CK_L_1	CZ074_CK_L_2	CZ074_CK_L_3	CZ074_Cd_L_1	CZ074_Cd_L_2	CZ074_Cd_L_3	LOG2FC(Cd/CK)
Cluster-9112.43655	0.27	1.01	1.23	54.96	21.17	57.65	5.73603
Cluster-9112.43244	0.09	0.03	0.03	6.46	0.19	0.44	5.56275
Cluster-9112.30753	0.08	0.08	0.3	10.28	1.68	7.37	5.39306
Cluster-9112.32365	2.2	0.49	0.38	91.94	5.59	3.41	5.03912
Cluster-9112.65752	0.29	0.55	0.1	2.39	4.65	23.64	5.02849
Cluster-9112.31493	0.08	0.07	0.09	0.02	3.95	2.32	4.71195
Cluster-9112.86848	1.64	1.62	0.72	83.81	11.83	7.97	4.70225
Cluster-9112.84347	0.15	0.03	0.18	4.28	1.44	3.55	4.6865
Cluster-9112.30727	0.83	0.13	0.12	21.21	1.95	1.59	4.51833
Cluster-9112.89626	0.62	1.01	1.42	27.7	8.59	31.29	4.46972
Cluster-9112.63878	3.61	0.84	1.78	47.71	19.95	68.42	4.44908
Cluster-9112.31800	1.71	2.33	0.72	21.48	19.5	61.86	4.4333
Cluster-9112.85961	0.08	0.2	0.27	4.91	1.54	5.31	4.41831
Cluster-9112.58951	165.95	11.11	2.39	3081.64	383.27	318.07	4.39787
Cluster-9112.31993	0.56	6.43	0.48	57.43	24.02	60.12	4.24426
Cluster-9112.70666	0.15	0.08	0.03	2.9	0.75	0.96	4.14818
Cluster-9112.40062	2.07	1.24	1.42	36.49	21.56	19.99	4.0443
Cluster-9112.42507	3.68	0.26	0.08	56.14	2.71	1.25	3.9021
Cluster-9112.58571	3.66	9.03	2.79	163.19	37	30.44	3.8971
Cluster-9112.84658	0.1	0.33	0.21	1.58	1.16	6.59	3.86573
Cluster-9112.31997	6.53	1.75	0.87	76.9	14.97	38.49	3.83259
Cluster-9112.93277	0.08	0.08	0.08	0.51	0.54	2.24	3.77698
Cluster-9112.91685	0.94	0.6	0.38	9.84	5.53	10.33	3.74259
Cluster-9112.74617	5.61	4.28	0.24	47.02	27.76	56.5	3.69594
Cluster-9112.44479	2.02	3.42	1.17	72.34	1.98	7.94	3.63747
Cluster-9112.53935	1.19	1.09	1.21	3.08	34.64	4.28	3.58909
Cluster-9112.59982	10.43	19.79	11.68	165.22	113.83	224.37	3.58674
Cluster-9112.37894	0.07	0.21	0.34	3.75	0.81	2.73	3.55558
Cluster-9112.64962	1.64	0.49	0.22	24.59	1.64	1.39	3.55498
Cluster-9112.30793	5	1.54	0.49	48.07	13.28	20.62	3.5435
Cluster-9112.58078	0.11	0.4	0.33	0.6	2	7.02	3.51758
Cluster-9112.62734	157.43	12.53	4.87	1571.75	222.19	160.62	3.48282
Cluster-9112.87626	0.18	0.19	0.24	3.33	0.55	2.82	3.45728
Cluster-9112.90171	0.38	0.63	0.22	12.79	0.43	0.2	3.44765
Cluster-9112.77823	3.73	8.91	1.38	39.15	31.41	81.37	3.43785
Cluster-9112.60037	3.48	0.26	0.17	36.62	3.52	0.93	3.39284
Cluster-9112.54705	0.53	2.48	0.79	4.96	9	25.65	3.38179
Cluster-9112.44641	0.74	1.4	0.84	20.75	4.38	5.89	3.37981
Cluster-9112.30554	0.33	1.16	0.33	15.45	1.01	2.09	3.34941
Cluster-9112.88105	0.2	0.21	0.51	2.98	2.68	3.55	3.3235
Cluster-9112.84612	0.19	0.28	0.22	1.79	4.1	1.01	3.32193
Cluster-9112.33262	0.26	0.39	0.49	5.11	2.73	3.42	3.3041
Cluster-9112.87413	19.73	6.18	0.68	206.69	14.4	41.52	3.30397
Cluster-9112.87735	0.08	0.22	0.08	1.17	1.82	0.74	3.2951
Cluster-9112.51399	0.15	1.09	0.29	7.34	3.64	3.79	3.27107
Cluster-9112.52782	9.07	7.63	9.94	34.46	50.9	165.73	3.23654
Cluster-9112.93077	0.09	0.1	0.09	1.65	0.28	0.69	3.22607
Cluster-9112.53936	1.06	2.06	1.56	4.14	36.19	3.02	3.21145
Cluster-9112.43180	0.19	0.72	0.29	5.22	4.15	1.66	3.20033
Cluster-9112.47889	14.62	3.93	0.87	136.72	11.44	30.24	3.1995
Cluster-9112.73463	0.27	0.75	1.07	5.01	5.62	8.29	3.17834
Cluster-9112.74029	7.84	37.05	3.6	138.21	127.12	173.57	3.17813
Cluster-9112.53854	4.39	4.44	4.52	42.26	25.81	52.24	3.17184
Cluster-9112.76331	2.68	4.1	2.19	53.2	5.32	21.59	3.1588
Cluster-9112.74028	33.84	87.47	10.42	318.02	290.78	565.98	3.15673
Cluster-9112.61089	67.27	6.63	7.19	604.38	67.48	42.04	3.13813
Cluster-9112.32226	0.71	1.15	0.35	8.83	4.3	6.29	3.13542
Cluster-9112.46260	22.33	32.86	27.8	256.12	145.63	314.97	3.1104
Cluster-9112.80370	0.05	0.26	0.05	1.14	0.29	1.66	3.10154
Cluster-9112.33204	0.29	0.09	0.13	3.49	0.41	0.47	3.09906
Cluster-9112.103813	0.86	0.09	0.2	9.12	0.64	0.05	3.09262
Cluster-9112.57059	0.64	0.79	0.59	10.74	2.84	3.34	3.0663
Cluster-9112.56691	2.17	1.34	1.07	27.74	4.15	5.88	3.04382
Cluster-9112.62735	2.25	0.39	0.32	19.07	3.26	1.8	3.02716
Cluster-9112.61016	0.52	0.38	0.05	7.19	0.26	0.29	3.02633
Cluster-9112.71698	2.21	15.72	1.11	82.7	28.92	41.23	3.00501
Cluster-9112.56840	1.96	1.76	0.65	5.07	4.65	25.33	3.00371
Cluster-9112.43238	0.06	0.06	0.09	0.03	1.59	0.06	3
Cluster-9112.80518	25.1	60.5	2.8	308.75	123.8	272.32	2.99524
Cluster-9112.90817	0.23	0.87	0.6	4.98	2.63	5.86	2.98614
Cluster-9112.65584	0.21	0.45	0.64	4.17	3.04	3.07	2.98326
Cluster-9112.36263	0.23	0.32	0.06	3.46	0.83	0.53	2.98215
Cluster-9112.74027	0.37	2.62	0.28	7.14	9.11	9.53	2.97889
Cluster-9112.51773	0.58	1.55	0.92	10.02	7.12	6.82	2.97375
Cluster-9112.63759	0.64	1.27	1.37	17.84	4.8	3.12	2.97336
Cluster-9112.80135	7.88	10.68	3.39	20.25	57.04	94.75	2.97045
Cluster-9112.65518	11.65	2.71	1.32	82.01	18.92	21.39	2.96366
Cluster-9112.51985	0.06	0.13	0.1	0.9	0.51	0.84	2.9558
Cluster-9112.57532	32.69	11.16	9.84	242.83	135.46	35.98	2.94785
Cluster-9112.32919	0.1	0.19	0.12	0.78	1.43	0.93	2.93707
Cluster-9112.91116	8.83	1	0.57	52.57	11.23	14.37	2.91003
Cluster-9112.42945	0.65	0.71	0.64	4.03	8.35	2.61	2.90593
Cluster-9112.43081	0.25	0.33	0.38	1.42	1.77	3.96	2.89684
Cluster-9112.70231	0.34	0.72	0.17	3.48	3.38	2.29	2.89511
Cluster-9112.91901	0.03	0.06	0.03	0.26	0.54	0.08	2.87447
Cluster-9112.52256	0.32	0.25	0.36	3.21	1.44	2.16	2.87235
Cluster-9112.60696	6.07	3.3	0.78	65.39	4.54	3.62	2.85725
Cluster-82914.0	0.76	0.97	0.31	1.72	5.24	7.77	2.85212
Cluster-9112.86819	0.4	0.27	0.2	3.22	1.82	1.24	2.85168
Cluster-9112.86838	0.59	0.58	0.2	6.96	1.71	1.2	2.84887
Cluster-9112.80185	0.53	0.57	0.53	5.16	3.68	2.82	2.83862
Cluster-9112.31307	0.31	0.22	0.07	1.56	1.47	1.22	2.82443
Cluster-9112.71700	3.99	23.32	1.99	87.91	41.8	77.02	2.81878
Cluster-9112.71701	3.65	11.95	0.96	53.42	27.37	35.51	2.81208
Cluster-9112.72946	1.54	1.85	1.16	18.17	4.25	9.29	2.801
Cluster-9112.64778	0.69	0.54	0.52	6	1.62	4.5	2.79196
Cluster-9112.38060	0.13	0.14	0.53	1.66	0.66	3.16	2.7761
Cluster-9112.90366	0.02	0.02	0.08	0.16	0.57	0.09	2.77259
Cluster-9112.58120	4.09	2.09	5.17	16.42	17.62	43.45	2.77132
Cluster-9112.59646	0.36	0.65	0.57	7.39	2.01	1.36	2.76768
Cluster-9112.31773	0.07	0.14	0.24	0.87	0.89	1.3	2.76553
Cluster-9112.63504	3.74	2.28	1.06	38.03	5.05	4.86	2.75941
Cluster-9112.86276	0.77	2	0.78	4	4.86	15.04	2.75112
Cluster-9112.46013	3.63	2.97	2.59	37.95	11.57	12.19	2.74737
Cluster-9112.50132	1.71	1.47	0.53	12.11	5.17	7.62	2.74665
Cluster-9112.64523	2.37	14.93	2.8	63.64	25.97	44.73	2.74062
Cluster-9112.71695	24.31	83.25	8.47	360.59	156.74	255.86	2.73633
Cluster-9112.84466	1.78	1.48	1.38	23.68	5.25	1.85	2.7298
Cluster-9112.74489	0.58	0.41	0.58	7.14	0.81	2.42	2.72358
Cluster-9112.45307	0.65	1.76	2.05	12.15	7.54	9.68	2.71923
Cluster-9112.61290	1.27	1.89	1.15	21.01	1.96	5.34	2.71555
Cluster-9112.37222	0.18	0.87	0.59	3.52	4.21	3.01	2.71123
Cluster-9112.31581	0.12	0.59	0.19	1.25	2.53	2.09	2.70536
Cluster-9112.31290	0.06	0.1	0.1	0.75	0.91	0.03	2.70044
Cluster-9112.63325	0.49	0.62	0.39	2.48	2.39	4.83	2.69302
Cluster-9112.85143	4.07	1.98	0.81	27.6	5.81	10.87	2.69037
Cluster-9112.70470	20.99	33.18	25.75	151.57	111.79	250.81	2.68562
Cluster-9112.79368	0.25	0.17	0.08	0.83	0.67	1.71	2.68257
Cluster-9112.41499	0.03	0.18	0.06	0.82	0.67	0.24	2.67974
Cluster-9112.38735	0.36	0.06	0.06	1.42	0.67	0.98	2.67713
Cluster-9112.84815	0.19	0.09	0.33	1.43	1.47	0.96	2.66172
Cluster-9112.95285	0.11	0.2	0.12	0.74	0.99	0.97	2.65055
Cluster-9112.58729	0.77	0.14	0.33	2.66	1.52	3.6	2.64943
Cluster-9112.40063	1.17	0.63	0.58	6.03	5.69	3.14	2.6424
Cluster-9112.51400	0.69	1.57	1.18	9.98	3.74	7.75	2.64184
Cluster-9112.56971	0.22	0.46	0.04	2.16	1.36	0.97	2.64065
Cluster-9112.41895	0.11	0.07	0.05	1.06	0.23	0.13	2.62619
Cluster-9112.88176	0.24	0.25	0.39	1.32	0.73	3.33	2.61203
Cluster-9112.76256	0.48	2.09	0.48	3.52	5.46	9.63	2.6092
Cluster-9112.51912	0.4	1.51	0.41	12.03	1.92	0.2	2.60861
Cluster-9112.62812	0.38	1.47	0.76	6.83	3.51	5.55	2.606
Cluster-9112.61499	49.64	175.26	65.88	494.78	719.7	550.08	2.60131
Cluster-9112.46256	0.82	0.9	0.81	6.05	6.74	2.56	2.60103
Cluster-9112.90149	26.88	0.9	0.41	137.95	12.94	20.08	2.60049
Cluster-9112.69061	5.4	8.61	3.84	27.78	29.81	50.38	2.59663
Cluster-9112.74322	0.97	0.53	0.48	5.57	0.55	5.83	2.59344
Cluster-9112.50784	0.63	0.68	0.63	4.58	3.1	4.02	2.59238
Cluster-9112.90799	1.15	3.6	1.65	19.16	9.45	9.95	2.59096
Cluster-9112.45990	0.3	0.64	0.46	4.41	1.93	2.09	2.59011
Cluster-9112.46769	2.68	1.3	3.9	32.59	1.82	13	2.58892
Cluster-9112.85336	0.26	0.28	0.18	2.78	0.63	0.92	2.5883
Cluster-9112.77082	0.52	0.44	0.94	4.84	3.91	2.66	2.58623
Cluster-9112.54358	2.37	2.24	3.66	38.17	5.68	5.72	2.58351
Cluster-9112.100596	0.23	0.23	0.25	1.47	1.15	1.63	2.58157
Cluster-9112.82811	0.04	0.17	0.2	0.73	0.44	1.28	2.57909
Cluster-9112.43293	0.04	0.08	0.12	0.77	0.4	0.26	2.57491
Cluster-9112.44070	0.2	0.66	0.24	1.23	3.44	1.88	2.57399
Cluster-9112.85335	0.3	0.25	0.24	3.84	0.36	0.5	2.57274
Cluster-9112.39904	1.53	0.73	0.18	11.8	0.98	1.71	2.5701
Cluster-9112.56462	3.24	3.94	2.82	23.55	9.48	26.05	2.56267
Cluster-9112.67040	18.87	10.72	6.72	114.75	33.72	65.33	2.55782
Cluster-9112.43117	0.41	1.05	0.89	9.21	2.2	2.41	2.55602
Cluster-9112.67036	24.33	3.78	2.37	90.91	37.79	50.24	2.55354
Cluster-9112.72406	1.73	1.65	0.44	11.54	3.62	7.13	2.54475
Cluster-9112.53853	6.19	2.83	4.26	26.48	19.64	31.34	2.5442
Cluster-9112.67864	4.55	2.87	1.59	41.54	4.1	6.83	2.54189
Cluster-9112.48688	0.8	1.03	0.81	9.07	2.77	3.53	2.54151
Cluster-9112.46822	3.63	2.78	2.06	28.68	9.4	11.16	2.5394
Cluster-9112.61190	2.56	7.99	3.42	23.42	20.86	36.75	2.53612
Cluster-9112.33018	0.02	0.17	0.02	0.72	0.3	0.19	2.52655
Cluster-9112.79779	18.49	12.86	12.33	119.34	36.56	95.38	2.52425
Cluster-9112.56742	0.09	0.66	0.45	2.82	1.73	2.3	2.51307
Cluster-9112.39097	0.12	0.43	0.12	1.05	1.4	1.37	2.51134
Cluster-9112.43328	0.04	0.09	0.13	0.09	1.35	0.04	2.50901
Cluster-9112.64086	0.83	0.33	0.1	3.19	1.28	2.68	2.50452
Cluster-9112.68214	11.56	5.15	1.44	89.99	6.54	6.19	2.50068
Cluster-9112.80880	7.46	13.12	2.37	88.6	21.86	19.27	2.49895
Cluster-9112.75422	0.2	0.21	0.1	1.51	0.81	0.56	2.4975
Cluster-9112.46426	0.38	0.27	0.68	3.94	2.5	1.06	2.49546
Cluster-9112.63997	12.25	17.84	16.23	107.19	54.24	99.34	2.49307
Cluster-9112.61634	4.43	6.29	0.99	35.64	13.7	16.57	2.49276
Cluster-84533.0	0.6	1.1	0.78	6.16	5.63	2.14	2.48978
Cluster-9112.56839	2.09	2.06	0.74	7.59	5.01	14.78	2.48522
Cluster-9112.75836	0.31	0.49	0.31	2.66	2.23	1.32	2.48403
Cluster-82773.0	0.16	0.51	0.16	3.26	1.14	0.23	2.47983
Cluster-9112.36932	1.73	4.2	0.61	24.61	6.41	5.34	2.47499
Cluster-9112.54862	0.21	0.6	0.2	4.16	0.86	0.59	2.47365
Cluster-9112.32321	0.82	0.88	0.21	2.96	4.78	2.78	2.46149
Cluster-9112.53045	2.72	2.96	0.54	3.98	4.36	25.73	2.45352
Cluster-9112.80762	1.41	2.26	0.2	11.35	4.59	5.2	2.44957
Cluster-9112.92573	1.55	0.28	0.78	8.27	1.95	4.03	2.44884
Cluster-9112.46914	0.18	0.28	0.26	2.24	1.26	0.42	2.44478
Cluster-85163.0	0.29	0.3	0.29	1.92	1.61	1.25	2.44144
Cluster-9112.73464	6.8	10.97	11.23	52.86	34.04	70.54	2.44068
Cluster-9112.75975	0.92	10.59	2.76	26.07	24.77	26.49	2.43804
Cluster-9112.55063	0.29	0.74	0.59	2.15	2.46	4.13	2.43164
Cluster-9112.47320	1.69	1.19	3.26	14.54	9.9	8.66	2.43052
Cluster-9112.83172	0.71	0.15	0.14	2.48	0.59	2.32	2.43029
Cluster-9112.80770	0.95	1	0.16	6.24	3.44	1.69	2.42992
Cluster-9112.54883	0.3	0.32	0.38	0.23	5.08	0.07	2.42761
Cluster-9112.78080	0.94	1.77	0.65	9.89	3.6	4.58	2.42706
Cluster-9112.69055	30.6	45.65	24.27	153.42	139.99	244.63	2.42023
Cluster-9112.48091	0.9	1.06	1.71	7.31	8.69	3.61	2.41774
Cluster-9112.56463	2.05	4.14	2.6	20.66	8.68	17.58	2.41627
Cluster-9112.89331	0.14	0.51	0.07	1.04	1.11	1.69	2.41504
Cluster-9112.33932	0.18	0.47	0.18	3.35	0.82	0.25	2.41286
Cluster-9112.41966	0.69	0.06	0.38	4.6	0.7	0.71	2.41104
Cluster-85586.0	0.27	0.07	0.14	1.17	0.55	0.83	2.40939
Cluster-9112.65522	2.02	1.2	0.45	8.57	7.42	3.49	2.40814
Cluster-9112.60317	5.24	7.01	0.85	44.42	14.48	10.24	2.39995
Cluster-9112.54287	1.47	2.41	0.73	10.05	5.15	9.08	2.39693
Cluster-9112.86179	0.26	0.14	0.26	1.31	0.8	1.35	2.39023
Cluster-9112.43676	0.36	0.19	0.09	1.7	0.75	0.9	2.38802
Cluster-84306.0	0.97	1.08	0.25	5.48	2	4.55	2.38693
Cluster-9112.48462	0.31	0.9	0.08	4.55	1.49	0.66	2.37679
Cluster-9112.72965	0.46	2.92	2.28	20.39	3.64	5.3	2.3735
Cluster-9112.42968	0.21	0.15	0.14	2.25	0.07	0.27	2.37295
Cluster-35920.1	0.18	0.37	0.35	0.36	2.94	1.35	2.36923
Cluster-9112.59647	1.03	2.08	1.3	13.15	5.38	4.22	2.36702
Cluster-9112.64471	820.58	279.69	166.26	4449.02	1013.05	1068.65	2.36636
Cluster-9112.91863	0.05	0.11	0.11	0.66	0.27	0.46	2.36405
Cluster-9112.74199	35.96	39.02	38.22	253.53	136.39	192.11	2.36222
Cluster-9112.65891	0.71	1.57	0.75	1.78	2.4	11.38	2.36045
Cluster-9112.39076	0.57	0.19	0.57	5.77	0.45	0.59	2.35623
Cluster-9112.57274	0.04	0.15	0.07	0.91	0.25	0.17	2.35484
Cluster-9112.31293	0.09	0.09	0.09	0.09	0.45	0.84	2.35364
Cluster-9112.68215	17.32	4.54	1.17	104.71	5.6	7.18	2.35095
Cluster-9112.79493	0.97	1.17	0.55	5.79	4.99	2.94	2.3506
Cluster-80007.2	0.14	0.45	0.14	0.15	2.35	1.22	2.34933
Cluster-9112.39244	0.08	0.21	0.08	0.74	0.53	0.61	2.34514
Cluster-9112.78885	0.11	0.11	0.11	0.61	0.44	0.62	2.33931
Cluster-9112.42523	0.27	0.29	0.27	1.93	2.01	0.26	2.33921
Cluster-9112.77794	0.9	1.23	0.86	7.14	4.36	3.6	2.33633
Cluster-9112.43561	3.78	3.18	1.31	16.75	10.73	14.28	2.33616
Cluster-9112.43707	0.54	0.62	1.58	2.74	2.23	8.84	2.33347
Cluster-9112.72913	1.58	0.63	0.21	7.37	2.26	2.56	2.33262
Cluster-9112.50990	13.65	13.55	7.84	19.5	40.81	115.83	2.32965
Cluster-9112.90352	0.13	0.05	0.5	0.08	3.21	0.12	2.32617
Cluster-9112.81973	0.05	0.06	0.06	0.29	0.46	0.1	2.32193
Cluster-9112.31887	1.09	1.03	0.16	8.05	1.61	1.72	2.31939
Cluster-9112.52329	0.09	0.2	0.23	0.19	0.81	1.59	2.31637
Cluster-9112.52088	0.44	0.47	0.43	2.72	0.49	3.46	2.31545
Cluster-9112.45308	0.66	4.19	2.14	16.81	6.25	11.71	2.31448
Cluster-9112.36420	0.13	0.4	0.13	0.78	1.05	1.45	2.31316
Cluster-9112.81608	6.2	5.97	7.95	12.12	22.79	64.84	2.30969
Cluster-9112.31620	0.46	1.98	1.28	3.12	6.14	9.11	2.30398
Cluster-9112.47363	12.94	2.36	1.95	71.53	4.37	9.26	2.30358
Cluster-9112.49532	2.56	2.72	1.09	25.37	2.33	3.74	2.30324
Cluster-9112.61505	0.83	1.79	1.15	9.65	5.01	3.94	2.30267
Cluster-9112.87149	0.21	0.95	0.59	6.54	0.85	1.24	2.30201
Cluster-9112.91601	0.19	0.31	0.29	0.99	1.69	1.21	2.29985
Cluster-9112.44325	0.62	0.4	0.68	3.55	3.9	0.92	2.29969
Cluster-9112.81409	3.29	1.78	1.12	23	5.63	1.83	2.2989
Cluster-9112.84467	1.29	1.16	1.79	15.22	4.75	0.84	2.29514
Cluster-9112.61184	40.07	71.2	41.17	174.74	169.27	403.14	2.29316
Cluster-9112.67438	1.84	0.56	0.45	8.6	2.55	2.8	2.29123
Cluster-9112.45048	0.65	0.61	1.31	0.84	10.72	1.01	2.29014
Cluster-9112.31792	0.16	0.21	0.08	1.15	0.31	0.74	2.28951
Cluster-9112.52906	2.43	3.08	1.67	23.64	5	6.46	2.28942
Cluster-9112.80767	6.01	4.59	7.58	8.55	16.64	63.66	2.28902
Cluster-9112.38347	0.04	0.09	0.04	0.51	0.08	0.24	2.28758
Cluster-9112.61022	3.06	4.7	2.8	25.9	8.62	16.97	2.28568
Cluster-9112.51401	1.85	2.29	1.11	13.73	4.82	7	2.28293
Cluster-9112.48869	1.26	0.85	0.56	6.53	2.98	3.47	2.28138
Cluster-9112.32033	0.21	0.16	0.42	2.26	1.04	0.54	2.28118
Cluster-9112.36265	0.98	1.43	0.67	9.43	2.81	2.72	2.28011
Cluster-9112.85064	0.41	0.43	0.42	2.72	1.25	2.15	2.28011
Cluster-9112.93335	0.07	0.07	0.14	0.14	0.76	0.46	2.28011
Cluster-9112.34675	0.15	0.47	0.05	2.27	0.65	0.33	2.27821
Cluster-9112.49464	0.05	0.1	0.05	0.25	0.2	0.52	2.27798
Cluster-9112.13348	0.02	0.02	0.09	0.12	0.16	0.35	2.27684
Cluster-9112.75248	0.11	0.12	0.23	0.69	0.46	1.07	2.27085
Cluster-9112.84637	14.58	7.66	3.79	65.3	37.5	22.65	2.26887
Cluster-9112.90685	0.17	0.2	0.12	0.75	1.33	0.27	2.26181
Cluster-9112.51744	3.75	5.39	5.21	37.63	16.49	14.68	2.26136
Cluster-9112.60891	1.37	0.81	0.92	8.75	3.17	2.93	2.26012
Cluster-9112.43296	0.16	0.12	0.57	1.09	2.36	0.62	2.25949
Cluster-9112.60568	0.92	0.68	0.56	1.13	1.32	7.89	2.25913
Cluster-9112.41473	7.46	5.53	7.06	44.27	30.44	21.23	2.25853
Cluster-9112.82957	0.25	0.44	0.51	0.68	4.03	1.03	2.25802
Cluster-9112.64797	0.47	0.4	0.09	1.05	2.29	1.25	2.25739
Cluster-9112.91114	0.08	0.04	0.06	0.31	0.18	0.37	2.25634
Cluster-82182.0	0.03	0.03	0.03	0.21	0.03	0.19	2.25634
Cluster-9112.92181	0.12	0.02	0.04	0.39	0.35	0.12	2.25634
Cluster-9112.64193	0.69	2.23	1.5	9.26	4.07	7.77	2.25512
Cluster-9112.33694	0.75	0.09	0.5	3.89	1.69	0.79	2.24906
Cluster-9112.65149	7.77	7.06	7.75	31.71	23.14	52.26	2.24598
Cluster-9112.34529	0.05	0.05	0.05	0.29	0.1	0.32	2.24286
Cluster-9112.84460	1.67	0.62	0.39	10.7	1.7	0.28	2.24225
Cluster-9112.33747	0.71	0.89	0.48	5.63	2.08	2.13	2.24207
Cluster-9112.46928	0.57	0.45	0.36	1.59	1.95	2.97	2.23799
Cluster-9112.86002	0.27	0.09	0.09	0.36	1.17	0.59	2.23607
Cluster-9112.47810	11.47	7.63	6.44	73.63	20.34	26.31	2.23557
Cluster-9112.30541	0.45	0.3	0.24	1.58	1.08	2	2.23483
Cluster-9112.36268	0.93	2.02	0.46	9.23	2.63	4.19	2.23473
Cluster-9112.97545	0.55	0.19	0.55	1.31	2.11	2.64	2.23195
Cluster-9112.59645	1.89	3.8	3.36	25.61	5.76	11.14	2.23181
Cluster-9112.32104	0.09	0.13	0.03	0.33	0.36	0.48	2.22651
Cluster-9112.63853	4.71	1.58	0.95	28.47	2.79	2.54	2.22296
Cluster-9112.70265	1.29	0.46	1.28	4.91	6.25	2.98	2.22239
Cluster-9112.86110	0.16	0.33	0.31	2.96	0.47	0.3	2.2211
Cluster-9112.74607	83.26	99.37	38.61	242.08	245.24	537.29	2.21139
Cluster-9112.35133	0.36	0.79	0.36	2.64	0.4	3.95	2.21074
Cluster-9112.42928	0.09	0.05	0.1	0.57	0.14	0.4	2.20945
Cluster-9112.81721	0.2	0.45	0.36	1.75	1.28	1.64	2.20907
Cluster-9112.60621	0.17	0.22	0.13	0.56	1.28	0.56	2.20645
Cluster-9112.77189	0.6	0.64	0.4	4.11	1.9	1.54	2.20278
Cluster-9112.87869	0.09	0.09	0.17	0.48	0.52	0.61	2.20163
Cluster-9112.41631	0.44	1.03	0.27	1.53	2.43	4.04	2.20091
Cluster-9112.32583	1.15	0.31	0.86	3.86	3.11	3.65	2.19459
Cluster-9112.47321	1.79	0.72	2.92	9.78	6.35	8.72	2.19422
Cluster-9112.69063	1.21	1.61	0.71	4	4.19	7.93	2.19111
Cluster-9112.58199	0.09	0.27	0.17	0.88	0.88	0.66	2.19094
Cluster-9112.81611	0.33	0.5	0.15	2.39	0.92	1.15	2.18619
Cluster-9112.45305	1.24	3.51	2.49	15.36	9.13	8.45	2.18578
Cluster-9112.52177	0.37	1.18	0.4	3.38	2.51	2.95	2.18057
Cluster-9112.53842	0.42	0.69	0.23	1.98	1.26	2.82	2.17708
Cluster-9112.45187	0.51	0.86	0.32	3.87	2.42	1.35	2.17655
Cluster-9112.54285	17.4	43.42	12.77	128.33	88.85	115.24	2.17543
Cluster-9112.64108	4.35	7.57	6.72	29.35	21.44	33.36	2.17456
Cluster-9112.39516	0.37	1.48	1.23	4.8	5.22	3.84	2.16993
Cluster-9112.32724	0.02	0.02	0.02	0.14	0.02	0.11	2.16993
Cluster-9112.60005	0.38	2.23	0.76	8.57	4.19	2.38	2.16754
Cluster-9112.83836	3.16	5.67	5.62	4.22	12.38	48.19	2.1647
Cluster-9112.59506	0.37	0.19	0.21	0.79	0.46	2.19	2.15948
Cluster-9112.47942	0.86	1.02	0.71	3.78	2.83	4.96	2.15936
Cluster-9112.68737	0.05	0.05	0.05	0.25	0.24	0.18	2.1592
Cluster-9112.92582	0.04	0.28	0.14	1.09	0.54	0.42	2.15592
Cluster-9112.43924	5.02	2.94	3.61	20.57	12.62	18.37	2.15586
Cluster-9112.54225	34.97	57.93	32.46	373.44	93.61	90.85	2.15393
Cluster-9112.48152	0.05	0.1	0.05	0.25	0.45	0.19	2.15381
Cluster-9112.84179	0.16	0.25	0.32	0.4	1.35	1.49	2.15003
Cluster-9112.52238	5.88	17.1	2.02	30.08	26.87	53.85	2.14796
Cluster-9112.52870	6.11	3.6	2.75	30.27	9.02	15.93	2.14789
Cluster-9112.31523	0.16	0.66	0.09	2	1.13	0.89	2.14326
Cluster-9112.32432	0.06	0.03	0.03	0.03	0.1	0.4	2.14296
Cluster-9112.44544	0.14	0.3	0.14	1.16	0.59	0.81	2.14202
Cluster-9112.71945	0.43	1.03	0.89	3.99	2.99	3.38	2.14029
Cluster-9112.71173	0.69	3.42	0.42	8.48	5.02	6.47	2.14025
Cluster-9112.85340	1.1	0.24	0.4	5.9	0.7	1.07	2.14014
Cluster-9112.45989	0.25	0.68	0.57	4.01	1.32	1.28	2.13969
Cluster-9112.36262	0.78	1.14	0.16	6.42	1.53	1.2	2.13719
Cluster-9112.78240	0.2	0.64	0.14	1.37	1.63	1.31	2.13683
Cluster-9112.92375	0.37	1.02	0.97	6.7	2.25	1.41	2.13417
Cluster-9112.62619	2.41	1.17	0.22	12.39	2.32	1.91	2.12885
Cluster-9112.90217	0.7	1.08	0.98	2.37	7.43	2.26	2.12749
Cluster-9112.31080	0.07	0.08	0.07	0.6	0.15	0.21	2.12553
Cluster-9112.92455	0.29	0.32	0.29	0.91	1.28	1.73	2.12286
Cluster-9112.79250	5.59	8.08	4.4	38.4	17.29	23	2.12258
Cluster-9112.59447	0.11	0.52	0.11	1.45	0.67	1.1	2.12146
Cluster-9112.92905	0.28	0.3	0.19	1.93	0.97	0.45	2.12123
Cluster-9112.31874	1.35	0.47	0.1	2.49	1.51	4.35	2.12067
Cluster-9112.45531	0.19	0.14	0.19	1.43	0.65	0.18	2.11974
Cluster-9112.72961	2.06	2.25	0.57	12.4	3.96	4.8	2.11639
Cluster-9112.57808	0.36	0.64	0.49	3.47	1.25	1.74	2.11622
Cluster-9112.74720	0.51	2.3	3.34	12.87	8.26	5.53	2.11602
Cluster-9112.45516	0.07	0.07	0.07	0.45	0.42	0.04	2.11548
Cluster-9112.58220	0.57	0.81	0.1	5.56	0.39	0.46	2.11473
Cluster-9112.34273	0.84	0.17	0.12	2.15	1.68	1.06	2.11351
Cluster-9112.55997	0.58	0.86	0.23	3.81	2.4	0.99	2.10815
Cluster-9112.63779	30.6	51.95	25.61	141.57	129.99	194.49	2.10732
Cluster-9112.51775	0.16	0.34	0.48	2.13	1.17	0.92	2.10639
Cluster-9112.86214	0.39	0.21	0.12	1.76	0.51	0.82	2.10154
Cluster-9112.60059	0.26	0.24	0.16	0.97	0.8	1.06	2.10026
Cluster-9112.74404	1.28	4.61	0.42	12.39	10.01	4.65	2.09992
Cluster-9112.92013	0.07	0.05	0.02	0.12	0.28	0.2	2.09954
Cluster-9112.35355	0.28	0.15	0.14	1.16	0.59	0.68	2.09192
Cluster-9112.31588	0.15	0.41	0.39	2.52	0.94	0.59	2.09192
Cluster-9112.48464	2.97	2.84	1.29	18.26	7.36	4.64	2.09152
Cluster-9112.39621	0.87	1.38	1.17	6.57	3.78	4.2	2.08895
Cluster-9112.50991	0.49	0.85	0.4	1.1	1.72	4.58	2.08844
Cluster-9112.96675	0.13	0.07	0.2	0.41	0.27	1.02	2.08746
Cluster-9112.31981	0.03	0.37	0.2	1.34	0.73	0.48	2.08746
Cluster-9112.53123	0.85	0.91	0.85	4.65	3.96	2.47	2.08584
Cluster-9112.82065	1.65	2.36	2.77	16.78	6.85	5.09	2.0827
Cluster-9112.39994	0.17	0.09	0.17	0.35	1.39	0.08	2.08153
Cluster-84550.0	0.07	0.03	0.03	0.23	0.23	0.09	2.08092
Cluster-9112.74191	43.89	1.66	1.18	159.8	18.21	19.46	2.07921
Cluster-9112.72948	6.22	3.86	3.02	29.2	9.48	16.61	2.07745
Cluster-9112.67996	299.54	95.34	91.44	1067.88	357.52	622.65	2.07427
Cluster-86282.0	0.06	0.07	0.07	0.2	0.33	0.31	2.07039
Cluster-9112.54159	0.82	0.75	0.49	1.11	3.78	3.76	2.07006
Cluster-9112.44505	0.95	6.23	8.48	31.17	13.44	21.13	2.06969
Cluster-9112.80136	0.12	0.25	0.24	0.96	0.48	1.12	2.06926
Cluster-9112.63884	1.2	1.22	1.84	7.22	4.09	6.54	2.067
Cluster-9112.88440	0.83	0.67	1.05	5.79	2.65	2.22	2.06364
Cluster-9112.74719	31.89	71.04	83.09	357.03	331.97	88.1	2.06264
Cluster-9112.37500	27.25	19.77	39.95	111.5	149.62	101.59	2.06023
Cluster-9112.40625	0.38	0.19	0.08	1.62	0.53	0.56	2.05978
Cluster-9112.75013	0.39	0.17	0.64	0.97	1.69	2.33	2.05601
Cluster-9112.39475	0.05	0.11	0.1	0.62	0.36	0.1	2.05445
Cluster-9112.91596	0.15	0.13	0.13	1.16	0.19	0.35	2.05184
Cluster-9112.62391	1.95	9.94	4.52	29.37	18.08	20.58	2.0516
Cluster-9112.35226	0.11	0.14	0.17	1.22	0.37	0.15	2.05063
Cluster-9112.105254	0.28	0.15	0.28	1.42	0.72	0.8	2.04993
Cluster-9112.54958	1.36	0.62	0.58	4.97	2.24	3.39	2.04985
Cluster-9112.77099	3.12	5.3	2.6	28.15	10.33	7.09	2.04796
Cluster-9112.78079	16.15	20.87	6.27	98.55	35.48	44.78	2.04632
Cluster-9112.80673	0.11	0.12	0.11	0.39	0.28	0.73	2.04182
Cluster-9112.46309	2.84	1.05	2.64	18.14	3.08	5.63	2.03977
Cluster-9112.79697	10.29	4.24	1.83	47.12	5.72	14.37	2.0385
Cluster-9112.63869	0.26	0.83	0.52	2.67	1.67	2.27	2.03759
Cluster-9112.51295	0.12	0.13	0.19	0.7	0.57	0.53	2.03242
Cluster-9112.56675	0.34	1.46	0.68	5.25	2.23	2.66	2.03165
Cluster-9112.43509	1.98	1.91	2.36	7.06	9.25	9.24	2.0314
Cluster-9112.67662	31.27	45.23	39.42	160.95	127.51	185.38	2.03127
Cluster-85649.0	0.06	0.12	0.06	0.36	0.29	0.33	2.02975
Cluster-9112.54485	0.68	2.08	1.42	7.22	5.56	4.28	2.02904
Cluster-9112.51772	2.23	3.76	3.13	18.86	9.51	8.85	2.02897
Cluster-9112.51201	0.15	0.31	0.19	1.29	0.58	0.78	2.02748
Cluster-9112.63079	1.91	1.56	0.98	5.98	5.95	6.2	2.0265
Cluster-9112.79492	2.77	2.53	2.03	10.43	11.68	7.74	2.02585
Cluster-9112.14481	0.51	0.81	0.25	5.38	0.65	0.36	2.02505
Cluster-9112.55783	0.03	0.1	0.16	0.6	0.37	0.21	2.02466
Cluster-9112.73039	65.2	66.07	9.63	174.21	231.02	167.3	2.02268
Cluster-11567.1	0.2	0.27	0.05	0.83	0.31	0.97	2.02066
Cluster-9112.69551	4.79	10.68	7.66	40.09	27.69	25.97	2.01905
Cluster-9112.54609	0.26	0.09	0.44	1.07	0.63	1.5	2.01815
Cluster-9112.34957	1.37	1.62	0.57	5.5	4.18	4.74	2.01812
Cluster-9112.33055	8.26	6.5	4.12	49.29	15.26	11.83	2.01634
Cluster-85313.0	0.69	0.5	0.46	5.96	0.49	0.22	2.01522
Cluster-9112.79698	1.86	2.04	0.82	11.69	4.11	3.26	2.01369
Cluster-9112.74512	0.43	0.81	0.17	2.26	1.65	1.78	2.01273
Cluster-9112.47844	3.52	2.9	0.97	6.31	8.84	14.64	2.01118
Cluster-9112.65842	29.85	29.76	14.21	69.28	57.23	170.42	2.00804
Cluster-9112.50211	0.65	1.08	0.1	3.98	1.52	1.86	2.00786
Cluster-9112.31129	1.74	1.33	0.59	4.58	6.71	3.43	2.00786
Cluster-9112.65042	1.29	1.87	2.37	8.11	8.29	5.84	2.00781
Cluster-9112.34793	0.78	0.36	0.44	3.08	2.2	1.07	2.00683
Cluster-9112.69552	111.74	173.44	70.17	579.55	443.07	404.31	2.0056
Cluster-9112.78782	1.06	0.58	2.1	1.66	4.84	8.51	2.00481
Cluster-9112.52077	1.54	0.84	3.05	4.87	8.12	8.8	2.00464
Cluster-9112.77899	1.25	6.92	1.19	17.11	10.44	9.92	2.00116
Cluster-9112.54975	5.7	6.17	5.66	28.98	18.07	23.11	2.00082
Cluster-83953.1	0.25	0.67	0.13	3.08	0.52	0.6	2
Cluster-9112.41512	0.02	0.02	0.02	0.08	0.1	0.06	2
Cluster-9112.36264	5.77	5.56	0.93	30.37	8.02	10.59	1.99823
Cluster-9112.68760	6.04	5.03	3.53	31.46	12.15	14.68	1.99728
Cluster-9112.60847	0.18	0.31	0.12	1.45	0.42	0.56	1.99408
Cluster-9112.86036	0.07	0.2	0.56	0.47	1.15	1.68	1.99128
Cluster-9112.45056	0.11	0.12	0.11	0.57	0.57	0.21	1.98935
Cluster-9112.78230	17.07	17.01	11.13	106.44	37.99	34.94	1.98822
Cluster-9112.46241	0.08	0.08	0.08	0.56	0.24	0.15	1.98489
Cluster-9112.32582	0.46	0.26	0.44	1.83	1.19	1.57	1.98437
Cluster-9112.81534	0.07	0.08	0.07	0.37	0.22	0.28	1.98351
Cluster-9112.85389	0.03	0.09	0.08	0.28	0.17	0.34	1.98185
Cluster-9112.68895	0.19	0.2	0.19	0.77	0.79	0.73	1.98122
Cluster-9112.53043	0.66	1.04	0.67	3.38	2.38	3.59	1.98008
Cluster-9112.71271	11.21	18.63	11.19	85.47	37.33	38.7	1.97678
Cluster-9112.31716	0.09	0.2	0.28	0.76	0.95	0.53	1.97446
Cluster-9112.44124	8.03	1.32	0.38	32.31	5.58	0.32	1.97344
Cluster-84314.0	0.09	0.2	0.09	0.19	1.04	0.26	1.97124
Cluster-9112.55303	0.26	0.05	0.31	0.94	0.7	0.79	1.97062
Cluster-9112.98583	2.18	1.59	1.44	2.29	7.63	10.46	1.9678
Cluster-9112.71060	30.3	18.33	12.35	130.5	50.11	57.77	1.96686
Cluster-9112.32090	0.1	0.17	0.26	1.23	0.62	0.22	1.96557
Cluster-85606.0	0.1	0.22	0.1	0.52	0.53	0.59	1.96523
Cluster-9112.90709	0.07	0.07	0.07	0.28	0.21	0.33	1.96523
Cluster-83964.0	0.36	0.23	0.14	1.16	1.22	0.47	1.96499
Cluster-9112.61941	0.31	0.66	1.88	2.75	2.13	6.24	1.96412
Cluster-9112.91712	0.1	0.1	0.1	0.1	0.89	0.18	1.96347
Cluster-9112.44723	0.28	0.15	0.14	0.57	0.58	1.07	1.96153
Cluster-9112.86818	3.36	3.02	1.52	17.32	7.39	6.05	1.96113
Cluster-9112.53529	0.09	0.1	0.09	0.28	0.37	0.44	1.96083
Cluster-9112.67532	88.63	94.33	62.41	255.34	203.71	495.52	1.95989
Cluster-9112.67054	216.68	163.43	91.69	743.35	340.08	752.02	1.95989
Cluster-9112.77050	0.88	1.01	0.81	4.28	3	3.2	1.95661
Cluster-9112.47492	0.18	0.19	0.35	1.37	0.71	0.71	1.9542
Cluster-9112.50278	3.16	4.6	1.66	13.74	7.19	15.57	1.9541
Cluster-31289.1	1.52	0.54	0.76	6.07	3.39	1.45	1.95188
Cluster-9112.72305	0.25	0.77	0.46	2.63	1.42	1.67	1.95042
Cluster-9112.37281	0.09	0.13	0.22	0.65	0.77	0.28	1.94996
Cluster-9112.40137	0.06	0.18	0.11	0.52	0.4	0.43	1.94753
Cluster-84830.0	0.82	0.29	0.27	1.12	2.06	2.12	1.94132
Cluster-9112.46446	0.03	0.17	0.1	0.57	0.27	0.31	1.9386
Cluster-9112.85599	1.23	2.32	0.96	9.35	6.35	1.57	1.93707
Cluster-9112.64292	38.03	35.28	35.21	124.27	95.56	195.7	1.93699
Cluster-9112.35428	0.34	0.26	0.1	1.24	0.79	0.65	1.93681
Cluster-9112.76772	0.66	1.68	0.4	4.58	3.26	2.65	1.93677
Cluster-9112.65585	3.22	3.83	3.6	20.8	8.87	11.03	1.93418
Cluster-9112.98983	0.05	0.03	0.03	0.14	0.13	0.15	1.93289
Cluster-9112.58108	1.39	3.12	1.01	11.47	5.72	3.86	1.93108
Cluster-9112.52198	0.06	0.13	0.23	0.42	0.61	0.57	1.92961
Cluster-9112.26503	0.05	0.16	0.05	0.46	0.05	0.48	1.92892
Cluster-9112.48974	16.23	14.7	11.06	62.87	56.26	40.71	1.92851
Cluster-9112.86887	0.1	0.21	0.1	0.79	0.59	0.18	1.92785
Cluster-9112.42267	0.4	0.12	0.24	2.35	0.37	0.17	1.927
Cluster-9112.79251	0.44	1.66	0.89	5.47	3.29	2.58	1.9232
Cluster-9112.60892	1.92	2.43	0.77	8.59	5.06	5.76	1.92258
Cluster-9112.34735	1.13	2.12	1.69	12.8	3.96	1.92	1.91891
Cluster-9112.75146	6.78	5.87	6.9	31.75	22.79	19.29	1.91704
Cluster-9112.92347	0.22	0.66	0.04	1.99	0.72	0.76	1.91523
Cluster-9112.82220	11.69	8.01	2.58	73.21	6.25	4.51	1.91412
Cluster-9112.34951	0.12	0.24	0.93	1.42	1.78	1.66	1.91359
Cluster-9112.30596	0.28	0.53	0.12	0.56	1.31	1.63	1.91205
Cluster-9112.36261	0.07	0.21	0.1	0.89	0.36	0.18	1.91194
Cluster-9112.75252	4.24	16.85	7.12	47.94	22.42	35.74	1.91115
Cluster-9112.52394	2.51	2.62	2.28	18.52	3.9	5.41	1.9091
Cluster-9112.53411	0.21	0.19	0.04	0.87	0.61	0.17	1.90689
Cluster-9112.58102	1.09	6.51	3.78	29	8.72	4.93	1.90605
Cluster-9112.71699	6.36	24.33	15.66	68.38	38.35	66.98	1.90604
Cluster-9112.91589	0.12	0.4	0.59	0.39	2.31	1.46	1.90602
Cluster-9112.63322	259.99	91.65	45.5	747.29	306.97	432.66	1.90461
Cluster-9112.45337	0.27	0.51	0.27	1.17	1.29	1.47	1.90414
Cluster-9112.55062	1.92	1.19	1.12	4.09	4.67	7.07	1.90393
Cluster-9112.40117	0.77	0.55	0.56	1.84	2.95	2.24	1.90279
Cluster-9112.79751	0.11	0.32	0.33	0.38	1.27	1.18	1.89673
Cluster-9112.97510	0.06	0.04	0.08	0.04	0.48	0.15	1.89616
Cluster-9112.63247	0.67	1.14	1.08	4.66	2.5	3.59	1.8952
Cluster-9112.44666	0.07	0.2	0.05	0.56	0.36	0.27	1.89482
Cluster-9112.35191	0.17	0.37	0.17	0.71	1.09	0.84	1.89465
Cluster-9112.32795	0.3	0.08	0.08	0.61	0.53	0.57	1.89429
Cluster-84459.0	0.31	0.65	0.31	3.92	0.21	0.59	1.89396
Cluster-9112.54954	1.26	0.3	0.59	4.56	1.59	1.84	1.89386
Cluster-9112.70136	0.1	0.22	0.1	0.85	0.21	0.5	1.89308
Cluster-9112.49349	0.04	0.2	0.04	0.15	0.75	0.14	1.89308
Cluster-9112.42451	0.54	0.8	1.21	4.02	2.29	3.16	1.89287
Cluster-9112.45306	3.02	3.39	3.3	16.25	8.24	11.56	1.89246
Cluster-9112.46681	0.12	0.12	0.7	0.83	1.66	0.99	1.88835
Cluster-9112.78417	2.28	1.74	0.27	1.67	5.19	9.01	1.88725
Cluster-84836.0	0.12	0.13	0.18	1.11	0.31	0.17	1.88662
Cluster-9112.90885	0.19	0.32	0.15	1.07	0.57	0.8	1.88634
Cluster-9112.86215	0.66	1.25	1.14	6.34	1.9	3.02	1.88433
Cluster-9112.35777	0.22	0.93	0.65	3.58	1.38	1.68	1.88319
Cluster-9112.80940	3.25	6.43	3.41	18.59	13.45	16.23	1.88266
Cluster-9112.44275	3.05	1.33	0.6	8.96	5.64	3.72	1.8792
Cluster-9112.61189	4.42	12.31	6.48	20.56	24.7	40.08	1.87848
Cluster-9112.84515	0.09	0.19	0.09	0.77	0.37	0.22	1.87801
Cluster-9112.8726	0.08	0.17	0.08	0.9	0.16	0.15	1.87447
Cluster-9112.104381	0.05	0.05	0.05	0.21	0.15	0.19	1.87447
Cluster-9112.85665	0.32	0.19	0.08	1.34	0.45	0.37	1.87224
Cluster-9112.47545	3.55	12.39	4.56	15.1	22.07	37.85	1.87165
Cluster-9112.60316	1.2	0.97	1.2	7.74	1.95	2.64	1.87135
Cluster-9112.85589	0.02	0.14	0.13	0.28	0.4	0.38	1.86994
Cluster-9112.59370	11.73	20.16	6.2	70.4	28.98	39.82	1.86968
Cluster-9112.52102	3.25	5.24	9.49	27.13	19.28	19.29	1.8695
Cluster-9112.81856	0.26	0.09	0.17	0.78	1.04	0.08	1.86942
Cluster-9112.82352	3.39	2.17	0.9	18.82	3.7	1.08	1.86918
Cluster-9112.63967	16.85	9.58	3.17	101.88	3.12	3.11	1.86883
Cluster-9112.81285	0.84	1.18	1.19	4.13	3.51	4.08	1.86833
Cluster-9112.66397	14.31	11.11	2.54	49.62	26.77	25.62	1.86727
Cluster-9112.43389	0.32	0.34	0.16	0.49	0.5	2	1.86645
Cluster-9112.63156	15.01	13.49	10.25	39.44	33.61	68.22	1.86619
Cluster-9112.37632	0.22	0.15	0.02	0.82	0.33	0.27	1.86434
Cluster-9112.51437	2.83	0.68	1.01	12.93	1.58	1.92	1.86194
Cluster-9112.57311	1.28	1.72	0.76	7.98	2.61	3.07	1.86115
Cluster-9112.62955	0.9	1.56	0.91	6.25	2.08	3.89	1.85842
Cluster-9112.45912	0.05	0.08	0.08	0.11	0.37	0.28	1.85561
Cluster-9112.56940	0.1	0.1	0.4	0.71	0.61	0.85	1.85466
Cluster-9112.32874	0.02	0.02	0.09	0.07	0.27	0.13	1.85415
Cluster-9112.61633	1.03	1.66	1.47	6.04	3.98	5.01	1.85319
Cluster-9112.48088	0.13	0.13	0.1	0.57	0.19	0.54	1.85244
Cluster-84142.1	0.46	0.1	0.46	2.05	1.2	0.43	1.85114
Cluster-82960.0	0.11	0.28	0.21	1.29	0.37	0.5	1.848
Cluster-9112.80078	0.43	0.68	0.64	1.09	3.15	2.06	1.848
Cluster-9112.38977	0.14	0.24	0.12	1.25	0.39	0.16	1.848
Cluster-9112.56947	0.25	1.32	0.25	2.54	1.85	2.16	1.84756
Cluster-9112.78788	0.09	0.19	0.09	0.46	0.18	0.69	1.84583
Cluster-9112.63627	1.73	2.57	2.06	12.18	4.98	5.7	1.84573
Cluster-9112.43155	0.04	0.16	0.12	0.7	0.23	0.22	1.84549
Cluster-9112.80914	0.07	0.51	0.35	1.97	0.98	0.39	1.84455
Cluster-9112.78076	0.97	0.26	0.73	3.24	2.85	0.94	1.84267
Cluster-9112.75474	0.41	1.16	0.96	4.05	2.54	2.48	1.84197
Cluster-9112.64087	18.85	18.5	6.63	72.13	44.52	40.89	1.8408
Cluster-9112.78553	0.13	0.54	0.26	1.43	0.77	1.13	1.84022
Cluster-9112.79221	29.16	11.76	8.61	151.33	14.2	11.64	1.83876
Cluster-9112.64627	3.08	8.08	4.08	20.55	16.49	17.27	1.83335
Cluster-9112.91317	0.4	0.11	0.2	0.46	1.12	0.95	1.83325
Cluster-9112.33850	0.41	0.09	0.16	0.37	0.45	1.53	1.83212
Cluster-9112.84575	0.04	0.14	0.09	0.27	0.4	0.29	1.83007
Cluster-9112.52101	1.66	7.36	3.85	21.27	15.31	9.17	1.82976
Cluster-9112.56998	0.31	0.06	0.12	0.62	0.31	0.81	1.82823
Cluster-9112.66142	60.44	73.65	67.94	208.05	174.34	334.65	1.82748
Cluster-9112.63281	2.83	10.34	10.19	35.96	25.1	21.83	1.82716
Cluster-9112.45393	10.43	14.34	35.56	7.99	190.18	15.88	1.827
Cluster-9112.55386	6.86	4.97	2.8	37.59	7.09	7.18	1.82569
Cluster-9112.79699	3.64	1.86	0.11	13.88	2.87	3.13	1.82525
Cluster-9112.40182	0.16	0.11	0.08	0.9	0.16	0.18	1.82491
Cluster-9112.72402	9.12	12.64	4.77	57.14	11.82	24.83	1.82181
Cluster-9112.41398	0.14	0.15	0.29	0.29	0.66	1.1	1.8215
Cluster-9112.92369	0.15	0.47	0.15	1.45	0.84	0.43	1.82068
Cluster-9112.49182	0.14	0.03	0.15	0.29	0.32	0.52	1.82018
Cluster-9112.43339	0.07	0.23	0.04	0.4	0.5	0.3	1.81943
Cluster-9112.56785	0.05	0.23	0.35	0.9	0.69	0.63	1.81714
Cluster-9112.46803	1.3	2.25	1.8	5.5	4.75	8.6	1.81695
Cluster-9112.42621	0.24	0.88	0.15	1.69	0.74	2.04	1.81545
Cluster-9112.14288	0.05	0.11	0.11	0.22	0.22	0.51	1.81497
Cluster-9112.84152	0.09	0.1	0.1	0.29	0.19	0.54	1.81444
Cluster-9112.33353	1.48	0.54	0.92	6.24	2.33	1.77	1.81435
Cluster-9112.43671	0.23	0.5	0.59	1.07	1.68	1.89	1.81359
Cluster-9112.59257	0.44	0.23	0.34	1.27	1.45	0.83	1.81346
Cluster-9112.75594	3.74	0.77	0.74	10.15	3.17	5.13	1.81323
Cluster-9112.62814	3.68	0.94	0.14	7.01	3.55	6.16	1.81254
Cluster-9112.48113	17.46	19.68	43.76	70.33	66.29	146.95	1.80949
Cluster-9112.62636	0.45	1.92	1.71	6.6	3.15	4.55	1.80937
Cluster-9112.64626	1.59	5.64	2.48	12.3	10.63	11.1	1.80926
Cluster-9112.49741	0.54	0.89	0.82	4.64	1.55	1.69	1.80827
Cluster-9112.80473	0.43	0.79	0.75	4.55	0.64	1.7	1.80631
Cluster-9112.41680	0.83	0.44	0.14	2.84	1.15	0.93	1.80296
Cluster-9112.80275	1	2.52	1.67	7.62	2.93	7.55	1.80218
Cluster-9112.69950	2.96	2.94	3.1	9.2	18.32	3.85	1.80139
Cluster-9112.73276	1.12	0.6	1.12	6.05	3.01	0.82	1.79862
Cluster-9112.65215	0.09	0.3	0.28	0.86	0.48	0.99	1.7981
Cluster-9112.33760	0.07	0.07	0.07	0.34	0.2	0.19	1.79751
Cluster-9112.65442	0.05	0.11	0.03	0.16	0.35	0.15	1.79647
Cluster-9112.76928	16.55	37.44	42.97	149.47	101.17	86.16	1.79643
Cluster-9112.47748	0.24	0.45	0.22	0.84	1.04	1.28	1.79599
Cluster-9112.59655	0.39	0.42	1.92	3.2	1.71	4.57	1.79599
Cluster-9112.81634	0.28	0.42	0.11	1.73	0.69	0.39	1.79458
Cluster-9112.52099	0.86	6.39	6.51	22.99	12.38	12.36	1.79442
Cluster-9112.59551	1.52	2.76	1.2	8.08	3.78	7.14	1.79375
Cluster-9112.30690	0.1	0.63	0.3	1.82	0.81	0.94	1.79328
Cluster-9112.72702	0.83	2.99	2.98	1.35	5.86	16.35	1.79273
Cluster-9112.72335	0.14	0.31	0.2	0.53	0.93	0.79	1.79141
Cluster-9112.80772	5.94	2.69	1.25	18.08	7.83	8.26	1.79015
Cluster-9112.85984	0.05	0.06	0.11	0.06	0.28	0.42	1.7885
Cluster-9112.61425	0.04	0.09	0.09	0.35	0.04	0.37	1.7885
Cluster-9112.38126	0.07	0.63	0.03	0.07	2.32	0.13	1.78746
Cluster-9112.62285	0.42	1.82	0.63	3.22	2.83	3.85	1.78638
Cluster-9112.52103	0.6	5.56	5.29	17.66	11.76	10.07	1.78614
Cluster-9112.75277	0.61	1.73	1.86	4.38	5.88	4.21	1.7846
Cluster-9112.61187	1.63	3.24	1.25	6.15	6.35	8.57	1.78359
Cluster-9112.51119	0.75	0.79	0.45	2.89	2.04	1.92	1.78334
Cluster-9112.13856	0.05	0.22	0.16	0.91	0.32	0.25	1.78319
Cluster-9112.58621	0.11	0.08	0.15	0.5	0.31	0.36	1.7829
Cluster-9112.14165	0.95	0.3	0.25	3.54	0.95	0.67	1.78241
Cluster-9112.70833	0.55	1.17	0.77	5.71	1.13	1.72	1.78147
Cluster-9112.30913	3.37	3.19	1.07	13.38	6.6	6.25	1.78146
Cluster-9112.71791	0.44	1.1	0.22	3.86	0.78	1.41	1.78136
Cluster-85204.0	0.08	0.04	0.04	0.12	0.28	0.15	1.78136
Cluster-9112.75017	0.42	0.1	0.19	1.1	0.85	0.49	1.78099
Cluster-51984.0	0.24	0.51	1.44	0.74	5.62	1.16	1.7798
Cluster-9112.75144	3.35	2.82	1.63	13.84	4.75	8.19	1.77961
Cluster-9112.82905	0.14	0.15	0.38	0.62	0.66	1.02	1.7794
Cluster-9112.101520	3.2	1.2	0.57	6.37	4.15	6.53	1.77845
Cluster-9112.35007	3.75	3.95	3.23	24.12	7.91	5.46	1.77821
Cluster-9112.58232	50.44	33.89	9.55	195.43	62.19	64.29	1.77777
Cluster-9112.49240	0.03	0.16	0.19	0.28	0.55	0.47	1.77444
Cluster-9112.39023	0.03	0.13	0.03	0.1	0.31	0.24	1.77444
Cluster-9112.53517	9.56	13.98	11.5	63.67	22.92	33.16	1.77295
Cluster-9112.35180	0.08	0.74	1.17	2.52	1.41	2.87	1.77277
Cluster-9112.48862	0.43	0.46	0.43	0.89	1.92	1.7	1.77259
Cluster-9112.80331	0.13	0.24	0.26	0.56	0.82	0.77	1.77091
Cluster-9112.64749	25.74	23.63	39.01	89.87	119.73	91.96	1.77065
Cluster-9112.33056	12.19	5.39	3.48	45.15	11.63	15.07	1.77048
Cluster-9112.84308	0.17	0.65	0.46	1.82	0.86	1.68	1.76818
Cluster-9112.39622	2.6	2.14	3.81	11.49	5.27	12.36	1.76801
Cluster-83068.0	0.12	0.12	0.23	0.24	0.59	0.77	1.76734
Cluster-9112.57302	0.05	0.4	0.05	0.44	0.6	0.66	1.76553
Cluster-9112.45602	0.03	0.04	0.03	0.07	0.14	0.13	1.76553
Cluster-9112.40068	0.04	0.02	0.04	0.1	0.17	0.07	1.76553
Cluster-9112.42704	0.02	0.01	0.02	0.05	0.04	0.08	1.76553
Cluster-9112.52391	1.2	1.6	0.41	2.44	3.56	4.91	1.76501
Cluster-9112.66603	11.43	13.52	9.02	64.76	27.55	23.11	1.76456
Cluster-9112.44837	0.08	0.29	0.14	0.36	0.66	0.71	1.7622
Cluster-9112.84344	0.21	0.49	0.71	1.33	1.57	1.88	1.76132
Cluster-9112.44564	0.07	0.34	0.26	0.66	0.99	0.62	1.76046
Cluster-9112.65475	7.88	7.31	7.59	25.72	39.05	12.39	1.76009
Cluster-9112.45987	14.38	49.01	16.35	58.5	91.27	120.17	1.75926
Cluster-9112.83188	0.13	0.09	0.04	0.43	0.17	0.28	1.75899
Cluster-9112.49812	0.44	0.39	0.48	2.39	1.22	0.81	1.75448
Cluster-9112.86735	0.03	0.14	0.1	0.07	0.81	0.03	1.75291
Cluster-9112.31914	1.26	2.7	1.01	9.28	5	2.47	1.75284
Cluster-9112.104166	0.21	0.11	0.53	1.62	0.33	0.91	1.75048
Cluster-9112.60291	0.64	1.39	0.86	7.07	1.1	1.55	1.74989
Cluster-9112.32430	0.35	0.37	1.23	1.43	2.93	2.19	1.74802
Cluster-9112.75145	4.5	1.42	3.44	13.93	10.54	6.96	1.74756
Cluster-9112.63324	128.17	47.14	28.91	320.58	122.75	242.06	1.7468
Cluster-9112.71593	69.21	70.99	51.41	177.77	134.57	330.55	1.7464
Cluster-9112.71193	0.28	0.15	0.43	1.88	0.59	0.41	1.74366
Cluster-9112.31142	0.1	0.11	0.05	0.42	0.16	0.29	1.7425
Cluster-9112.45517	1.36	0.45	1.46	5.19	2.68	3.07	1.74225
Cluster-9112.72239	6.96	6.07	2.89	33.74	8.25	11.22	1.74086
Cluster-9112.77529	0.08	0.17	0.16	0.41	0.5	0.46	1.74048
Cluster-9112.34654	1.79	3.28	1.68	9.71	6.6	6.22	1.73889
Cluster-9112.46553	1.46	2.27	2.79	1.09	3.2	17.45	1.73741
Cluster-9112.75473	0.05	0.05	0.05	0.19	0.09	0.22	1.73697
Cluster-9112.74639	0.31	0.88	0.77	2.31	1.78	2.44	1.73623
Cluster-9112.78008	0.65	0.81	1.37	3.37	3.64	2.41	1.73493
Cluster-9112.37286	0.12	0.13	0.12	0.75	0.13	0.35	1.73306
Cluster-9112.64367	0.43	3.19	3.42	8.55	9.27	5.57	1.73224
Cluster-9112.64293	29.68	15.74	18.23	64.16	42.61	104.64	1.73181
Cluster-9112.68706	37.31	94.67	56.46	166.38	212.67	246.67	1.73141
Cluster-9112.30126	0.08	0.16	0.23	0.71	0.63	0.22	1.73081
Cluster-9112.64421	5.18	3.8	4.63	16.3	7.63	21.24	1.7307
Cluster-9112.81674	0.12	0.39	0.87	1.77	1.15	1.66	1.73068
Cluster-9112.82656	1.15	3.13	1.14	4.22	7.95	5.81	1.73003
Cluster-9112.49789	0.57	1.21	0.66	6.5	1.42	0.16	1.72747
Cluster-9112.59037	17.16	16.12	7.64	62.25	33.97	39.26	1.7272
Cluster-9112.32830	0.04	0.21	0.04	0.57	0.2	0.19	1.72698
Cluster-9112.37752	1.65	2.7	2.96	8.31	9.3	6.57	1.72587
Cluster-9112.31445	0.1	0.1	0.29	0.05	1.3	0.27	1.72514
Cluster-9112.69066	2.6	3.08	4.91	10.94	4.46	19.6	1.72465
Cluster-9112.80636	3.1	2.09	3.76	10.26	9.75	9.54	1.7232
Cluster-9112.52038	0.12	0.1	0.18	0.51	0.33	0.48	1.72247
Cluster-9112.91278	0.66	0.65	0.36	2.9	1.69	0.92	1.7222
Cluster-9112.45986	48.9	143.54	37.98	200.47	266.11	293.11	1.72114
Cluster-9112.39929	2.09	1.35	1.02	10.4	1.58	2.7	1.71874
Cluster-9112.76490	1.82	3.31	3.79	19.2	6.85	3.31	1.71874
Cluster-9112.88682	0.1	0.11	0.1	0.31	0.52	0.19	1.71823
Cluster-9112.46785	8.93	10.94	4.2	29.01	31	19.17	1.7179
Cluster-9112.34152	1.32	0.49	1.06	4.88	2.06	2.5	1.71774
Cluster-9112.4981	0.09	0.09	0.27	0.63	0.27	0.58	1.7176
Cluster-9112.52237	6.45	16.35	2.51	32.02	20.78	30.39	1.7167
Cluster-9112.68897	0.1	0.09	0.09	0.33	0.18	0.41	1.71621
Cluster-9112.49096	1.35	1.71	0.68	6.98	3.37	1.93	1.7152
Cluster-9112.43234	0.15	0.1	0.35	0.54	0.49	0.94	1.71516
Cluster-9112.51793	0.13	0.17	0.16	0.54	0.72	0.25	1.71484
Cluster-9112.79413	0.13	0.14	0.27	0.55	0.83	0.39	1.71272
Cluster-9112.50655	0.35	1.52	0.35	4.75	0.78	1.74	1.7114
Cluster-84811.0	0.42	0.29	0.97	1.56	1.15	2.79	1.71097
Cluster-9112.55848	0.51	0.54	1.4	2.82	2.15	3.05	1.71082
Cluster-9112.49150	0.83	0.36	0.97	2.97	1.74	2.36	1.71068
Cluster-9112.76683	23.87	30.03	29.21	81.62	88.71	101.29	1.7085
Cluster-9112.68295	62.37	24.93	18.64	202.62	76.11	67.43	1.70819
Cluster-9112.63660	5.04	6.95	3.83	13.09	12.81	25.78	1.70786
Cluster-9112.65843	213.7	170.75	72.35	406.81	386.03	698.96	1.70742
Cluster-9112.77366	0.27	0.29	0.27	0.96	1.11	0.64	1.70711
Cluster-9112.44841	0.08	0.22	0.04	0.34	0.21	0.56	1.70695
Cluster-9112.43348	0.89	1.87	4.47	0.96	21.37	1.26	1.70611
Cluster-9112.38164	0.06	0.03	0.18	0.45	0.18	0.25	1.70454
Cluster-9112.50210	5.12	3.39	2.59	20.77	7.78	7.62	1.70423
Cluster-9112.62371	50.84	43.99	25.37	190.45	93.27	107.75	1.70346
Cluster-9112.38362	1.57	0.5	1.43	7.33	2.52	1.54	1.70234
Cluster-9112.85498	2.35	0.7	0.22	9.2	0.6	0.84	1.70214
Cluster-9112.34674	0.4	0.21	0.1	1.23	0.41	0.67	1.702
Cluster-9112.44728	6.83	5.37	9.09	34.14	29.96	5.13	1.70122
Cluster-9112.44559	0.39	0.64	0.52	1.72	0.74	2.58	1.70116
Cluster-9112.85572	0.06	0.12	0.18	0.77	0.29	0.11	1.70044
Cluster-9112.33642	0.03	0.03	0.06	0.21	0.09	0.09	1.70044
Cluster-9112.45474	0.02	0.07	0.07	0.12	0.14	0.26	1.70044
Cluster-9112.62866	0.11	0.18	0.11	0.57	0.57	0.16	1.70044
Cluster-9112.39458	5.34	2.94	0.78	12.87	7.12	9.44	1.6997
Cluster-9112.60129	2.77	3.82	3.47	13.96	9.58	9.12	1.69889
Cluster-9112.92918	0.06	0.18	0.41	0.74	0.52	0.85	1.69873
Cluster-9112.81753	0.58	0.77	0.29	4.02	0.67	0.63	1.69773
Cluster-9112.47700	5.12	5.61	9.34	18.04	24.35	22.66	1.69651
Cluster-9112.42944	0.32	0.83	1.37	2.31	4.36	1.49	1.69515
Cluster-9112.80273	1.68	5.16	1.69	18.25	4.8	4.57	1.6951
Cluster-9112.71063	21.51	24.03	16.28	115.53	54.93	29.7	1.69501
Cluster-9112.89699	1.88	1.92	1.77	5.67	7.74	4.62	1.69465
Cluster-9112.78802	0.56	0.42	0.97	2.53	2.03	1.75	1.69417
Cluster-9112.64452	1.92	3.52	3.32	10.53	8.75	9.05	1.69333
Cluster-9112.84204	0.14	0.11	0.14	0.31	0.62	0.33	1.69188
Cluster-9112.79249	62.03	62.25	24.37	246.75	110.38	123.03	1.6916
Cluster-9112.77205	16.21	7.84	6.34	54.22	23.68	20.24	1.69124
Cluster-9112.50260	1.97	1.52	1.55	4.78	4.08	7.39	1.68894
Cluster-9112.76702	0.41	0.66	0.51	2.13	0.88	2.08	1.68774
Cluster-9112.70166	0.37	0.42	0.22	2.47	0.49	0.29	1.68608
Cluster-9112.14848	0.09	0.05	0.09	0.33	0.32	0.09	1.68589
Cluster-9112.92803	0.27	0.38	0.09	0.83	0.09	1.46	1.68536
Cluster-9112.80750	0.39	0.52	0.59	2.99	0.9	0.93	1.68407
Cluster-9112.67616	0.8	0.67	0.21	2.49	1.39	1.51	1.68182
Cluster-9112.55587	0.65	0.97	0.93	2.91	1.97	3.3	1.6816
Cluster-9112.90606	4.62	3.42	1.29	8.98	13.72	7.22	1.68116
Cluster-9112.46574	0.18	0.19	0.36	1.65	0.19	0.5	1.68054
Cluster-9112.83891	1.24	8.51	6.64	25.54	12.77	14.16	1.67868
Cluster-9112.48634	3.89	3.92	1.57	15.9	6.45	7.66	1.67778
Cluster-9112.84250	0.61	0.65	0.61	1.87	2.06	2.05	1.67711
Cluster-9112.43558	0.49	0.83	0.45	2.77	1.38	1.51	1.67705
Cluster-9112.64742	1.38	1.9	1.59	8.1	4.08	3.39	1.67678
Cluster-9112.80271	0.59	0.91	0.94	3.48	2.19	2.12	1.67474
Cluster-9112.84463	0.63	1.2	0.69	4.47	2.25	1.32	1.67377
Cluster-9112.47400	2.8	5.17	2.34	9.44	9.91	13.54	1.6736
Cluster-9112.76540	24.86	25.53	21.37	101.04	46.42	81.46	1.67359
Cluster-9112.67514	428.61	493.65	226.67	1159.65	898.92	1606.53	1.67356
Cluster-9112.59609	5.5	9.69	6.9	35.69	17.99	16.77	1.67321
Cluster-9112.84366	0.26	0.56	1.04	1.07	3.07	1.77	1.66786
Cluster-9112.81138	0.05	0.07	0.05	0.41	0.11	0.02	1.66742
Cluster-9112.14878	0.54	0.13	0.24	1.65	0.61	0.63	1.66713
Cluster-9112.41000	0.04	0.36	0.34	1.03	0.89	0.43	1.66706
Cluster-9112.33565	0.33	0.53	0.17	1.69	1.04	0.54	1.66665
Cluster-9112.68038	2.57	4.42	5.26	5.98	11.03	21.86	1.66588
Cluster-9112.77047	0.27	0.49	0.13	0.61	1.01	1.2	1.66382
Cluster-9112.53830	1.27	4.25	1.46	10.05	6.28	5.77	1.66275
Cluster-9112.54237	25.85	17.02	7.33	50.89	44.13	63.86	1.66218
Cluster-9112.84877	0.27	0.14	0.14	0.69	0.28	0.77	1.66158
Cluster-9112.32352	0.38	0.06	0.05	0.6	0.44	0.51	1.66141
Cluster-9112.31382	0.24	1.56	0.24	3.49	1.55	1.41	1.66073
Cluster-9112.53879	1.07	0.15	0.21	1.01	2.09	1.42	1.66031
Cluster-9112.51494	1.66	3.58	2.35	11.76	6.74	5.49	1.66026
Cluster-9112.62480	0.41	0.94	0.83	2.12	1.8	2.97	1.66018
Cluster-9112.75564	10.92	12.99	5.63	43.33	28.1	21.87	1.65921
Cluster-9112.64066	0.89	0.76	1.07	3.3	1.68	3.61	1.65905
Cluster-9112.44718	0.06	0.07	0.06	0.06	0.06	0.48	1.65896
Cluster-9112.37617	0.1	0.21	0.2	0.72	0.31	0.58	1.65849
Cluster-9112.55847	4.28	4.93	8.44	21.64	17.45	16.62	1.65827
Cluster-9112.62813	15.77	4.39	1.81	24.77	16.39	28.16	1.65774
Cluster-9112.42958	0.19	0.2	0.32	0.58	1.09	0.57	1.65761
Cluster-9112.90590	0.38	0.27	0.19	0.46	1.16	1.03	1.65753
Cluster-9112.43329	0.28	5.69	4.74	1.44	24.71	7.62	1.65678
Cluster-9112.90492	0.95	0.06	0.18	1.45	0.72	1.58	1.65593
Cluster-9112.9118	0.72	0.68	0.65	1.77	2.71	1.98	1.65591
Cluster-83993.0	0.74	0.79	0.19	2.28	1.36	1.78	1.65588
Cluster-9112.88180	0.13	0.14	0.13	0.74	0.27	0.25	1.65535
Cluster-9112.38637	0.25	0.42	0.81	0.1	3.18	1.38	1.65473
Cluster-84941.0	1.46	2.35	1.46	8.27	3.12	5.2	1.65444
Cluster-9112.57983	0.18	0.32	0.18	0.87	0.98	0.29	1.654
Cluster-9112.51118	0.62	0.66	0.83	2.01	2.55	2.08	1.65394
Cluster-9112.71839	0.93	1.48	0.35	1.66	3.35	3.67	1.65303
Cluster-9112.44779	1.29	1.53	1.87	3.36	2.87	8.51	1.65208
Cluster-9112.91014	26.39	24.93	3.08	57.92	24.99	88.05	1.65198
Cluster-9112.35151	0.18	0.21	0.33	0.21	1.91	0.14	1.65025
Cluster-9112.77890	0.2	0.33	0.12	0.48	0.67	0.89	1.65006
Cluster-9112.63600	2.53	3.57	2.44	13.42	5.24	8.11	1.64831
Cluster-9112.49735	0.26	0.47	0.26	2.09	0.63	0.38	1.64677
Cluster-9112.85103	0.12	0.05	0.06	0.25	0.25	0.22	1.64636
Cluster-9112.88478	0.14	0.03	0.14	0.53	0.26	0.18	1.64572
Cluster-9112.61649	4.36	6.52	2.92	18.58	12.98	11.6	1.64503
Cluster-9112.67377	182.4	101.52	45.01	435.24	382.62	210.55	1.64456
Cluster-9112.10238	0.05	0.05	0.06	0.19	0.09	0.22	1.64386
Cluster-9112.40860	0.23	0.94	0.37	3.14	1.2	0.47	1.64311
Cluster-82746.0	0.06	0.3	0.46	0.52	1.33	0.71	1.64245
Cluster-9112.31357	1	1.34	0.34	3.12	2.49	2.75	1.64127
Cluster-9112.82623	0.11	0.34	0.22	0.85	0.76	0.48	1.64127
Cluster-9112.33206	0.04	0.22	0.08	0.4	0.34	0.32	1.64046
Cluster-9112.53294	0.35	0.38	1.06	1.46	2.72	1.39	1.63772
Cluster-9112.77964	3.08	4.47	2.03	18.75	6.23	4.83	1.6377
Cluster-9112.30866	0.18	0.05	0.04	0.54	0.22	0.08	1.63743
Cluster-9112.90604	0.5	0.55	0.5	2.1	1.71	1.01	1.63676
Cluster-9112.83529	0.85	0.3	1.13	3.49	3.05	0.55	1.63675
Cluster-9112.57106	16.54	31.02	29.84	104.64	41.48	94.14	1.63419
Cluster-9112.83570	1.02	4.22	2.36	12.26	6.27	5.06	1.6341
Cluster-9112.37193	0.06	0.12	0.11	0.35	0.17	0.38	1.63387
Cluster-9112.72408	6.85	8.68	2.45	24.94	11.71	19.14	1.63361
Cluster-9112.83905	2.17	1.93	3.28	5.72	8.16	9.01	1.63302
Cluster-9112.62482	0.02	0.04	0.04	0.1	0.1	0.11	1.63227
Cluster-9112.68533	10.23	14.31	13.48	51.12	33.1	33.64	1.63224
Cluster-9112.52698	0.15	0.46	0.3	1.39	0.64	0.79	1.63176
Cluster-9112.63138	0.11	0.36	0.34	1.04	0.82	0.65	1.63169
Cluster-9112.34622	0.32	0.24	0.27	0.92	0.54	1.11	1.63059
Cluster-9112.105094	0.94	0.49	1.69	2.16	6.39	1.11	1.63048
Cluster-9112.66728	69.7	82.26	34.92	281.46	127.07	169.99	1.63025
Cluster-9112.56388	0.11	0.59	0.56	1.47	1.37	1.06	1.63005
Cluster-9112.44165	0.09	0.07	0.16	0.44	0.31	0.24	1.62936
Cluster-9112.65300	30.39	29.92	10.65	147.19	36.31	35.91	1.62855
Cluster-9112.75368	2.46	12.77	9.81	20.76	23.75	32.83	1.62698
Cluster-9112.2992	0.48	2.81	2.15	4.66	3.81	8.33	1.62678
Cluster-9112.44880	3.94	1.29	1.67	13.48	5.04	2.76	1.62483
Cluster-9112.69949	3.25	2.94	4.34	7.9	21.01	3.56	1.6246
Cluster-9112.43794	0.95	2.43	1.53	5.95	4.93	4.26	1.62457
Cluster-9112.54296	0.04	0.04	0.04	0.17	0.04	0.16	1.62449
Cluster-9112.59036	0.86	0.92	0.29	2.07	1.24	3.07	1.62393
Cluster-9112.64591	0.56	1.39	0.37	2.11	2.16	2.88	1.62382
Cluster-9112.72596	12.88	9.3	3.91	38.03	18.36	24	1.62352
Cluster-9112.44409	6.63	4.17	2.31	8.14	18.47	13.74	1.6219
Cluster-9112.62381	41.86	25.99	17.78	118.27	52.77	92.5	1.62183
Cluster-9112.64415	0.97	2.51	2.12	8.67	4.38	4.18	1.62142
Cluster-9112.53708	0.36	1.54	1.26	2.17	3.25	4.3	1.62103
Cluster-9112.65717	3.2	4.83	9.12	14.21	18.82	19.72	1.62096
Cluster-9112.77076	25.15	18.67	30.43	96.32	68.14	63.89	1.62078
Cluster-9112.52179	7.79	7.48	3.33	26.63	13.15	17.39	1.61996
Cluster-9112.45219	0.15	0.34	0.33	1.09	0.74	0.69	1.61973
Cluster-9112.16789	0.08	0.25	0.08	0.24	0.41	0.61	1.61973
Cluster-9112.92957	0.08	0.08	0.26	0.72	0.46	0.11	1.61891
Cluster-9112.43136	3.49	2.92	2.48	14.69	6.8	5.81	1.61865
Cluster-9112.71595	60.77	49.93	31.6	123.29	80.86	232.11	1.61625
Cluster-9112.88252	0.11	0.08	0.12	0.58	0.19	0.18	1.61566
Cluster-9112.37946	1.53	2.45	2.24	6.55	9.05	3.46	1.61556
Cluster-9112.77442	1.37	5.03	3.37	14.68	7.78	7.47	1.61516
Cluster-9112.34768	0.2	0.04	0.08	0.54	0.29	0.15	1.61471
Cluster-9112.80046	13.34	10.79	4.41	41.71	17.87	27.81	1.61448
Cluster-9112.57957	0.42	0.22	0.21	1.5	0.43	0.67	1.61298
Cluster-9112.81110	0.04	0.09	0.04	0.21	0.08	0.23	1.61298
Cluster-9112.66783	6.46	19.49	10.76	45.17	30.24	36.87	1.61286
Cluster-9112.51966	1.6	1.03	2.32	5.7	3.35	6.08	1.61191
Cluster-9112.41356	0.19	0.41	0.19	0.49	1.18	0.74	1.60911
Cluster-9112.38364	0.04	0.04	0.12	0.04	0.22	0.35	1.60881
Cluster-9112.38650	0.4	0.94	0.49	1.56	2.87	1.15	1.60842
Cluster-9112.33795	4.17	1.33	0.68	10.3	3.69	4.85	1.60812
Cluster-9112.30113	0.15	0.21	0.26	1.24	0.31	0.34	1.60805
Cluster-9112.44243	0.04	0.03	0.15	0.12	0.17	0.38	1.60666
Cluster-85929.0	0.93	1.32	0.69	3.52	1.58	3.85	1.60607
Cluster-9112.36287	0.5	1.33	0.5	2.3	2.38	2.41	1.60546
Cluster-9112.74530	4.13	7.4	6.14	23.72	12.9	17.11	1.60443
Cluster-9112.46854	4.35	4.67	4.05	13.04	12.3	14.4	1.60433
Cluster-9112.38649	0.8	0.21	0.3	1.12	1.43	1.43	1.6032
Cluster-9112.86000	0.22	0.22	0.1	0.96	0.53	0.15	1.60266
Cluster-9112.52910	22.73	37.35	12.01	130.98	51.71	35.75	1.59937
Cluster-9112.85859	0.22	0.24	0.22	0.92	0.71	0.43	1.59904
Cluster-9112.80034	1.37	1.63	1.48	5.29	3.38	4.9	1.59885
Cluster-9112.86505	0.06	0.27	0.13	0.39	0.58	0.42	1.59538
Cluster-9112.72473	3.11	1.13	1.03	7.7	4.89	3.33	1.59497
Cluster-9112.76693	0.19	0.2	0.14	0.72	0.66	0.22	1.59401
Cluster-9112.62443	1.81	8.36	4.94	18.04	15.92	11.63	1.59321
Cluster-9112.50964	0.74	0.26	0.25	1.78	0.79	1.2	1.59264
Cluster-9112.39997	0.11	0.24	0.28	0.23	0.56	1.11	1.59258
Cluster-9112.38443	0.43	0.5	0.33	2.5	0.9	0.4	1.59258
Cluster-9112.68367	33.03	29.94	33.32	167.04	54.59	68.57	1.59159
Cluster-9112.77100	0.11	0.8	0.22	0.11	1.54	1.75	1.58921
Cluster-9112.83937	0.83	0.35	0.61	2.62	1.37	1.39	1.58765
Cluster-9112.64638	1.18	0.84	0.42	5.16	1.18	0.99	1.58693
Cluster-9112.53145	0.27	0.29	0.27	0.28	1.16	1.05	1.58496
Cluster-9112.51366	0.35	0.57	0.36	1.22	1.6	1.02	1.58496
Cluster-9112.38558	0.02	0.1	0.14	0.16	0.3	0.32	1.58496
Cluster-82837.0	0.03	0.05	0.15	0.03	0.4	0.26	1.58496
Cluster-9112.91115	0.04	0.05	0.09	0.04	0.26	0.24	1.58496
Cluster-9112.44515	0.07	0.07	0.35	0.35	0.92	0.2	1.58496
Cluster-9112.58346	0.06	0.18	0.17	0.17	0.52	0.54	1.58496
Cluster-9112.56420	9.74	12.83	7.66	40.97	18.33	31.34	1.58417
Cluster-9112.63728	28.36	37.49	18.95	108.32	59.61	85.71	1.58065
Cluster-9112.54484	1.93	3.09	2.09	8.64	6.87	5.75	1.58022
Cluster-9112.58893	0.5	0.3	0.14	1.01	0.72	1.08	1.57984
Cluster-9112.32017	0.42	0.31	0.07	1.07	0.9	0.42	1.57894
Cluster-9112.92895	0.31	0.08	0.4	0.32	1.21	0.83	1.57886
Cluster-9112.50785	0.87	1.56	0.29	5.1	1.89	1.13	1.57787
Cluster-9112.50277	3.07	2.27	1.22	7.14	3.76	8.65	1.5754
Cluster-9112.43032	2.39	1.29	1.35	8.64	3.5	2.85	1.57537
Cluster-9112.78634	0.52	1.99	1.01	4.84	4.11	1.54	1.57537
Cluster-9112.77218	0.38	2.37	1.49	5.43	3.67	3.53	1.57472
Cluster-84482.0	0.11	0.24	0.11	0.46	0.8	0.11	1.57447
Cluster-9112.65922	10.25	19.25	12.12	31.36	28.79	63.78	1.57418
Cluster-9112.35826	4.88	4.23	1.4	22.49	4.69	4.06	1.57163
Cluster-9112.37494	0.14	0.14	0.07	0.42	0.49	0.13	1.57116
Cluster-9112.86961	0.28	0.56	0.2	0.92	1.25	0.92	1.57102
Cluster-9112.81206	0.3	0.31	0.4	1.71	1.01	0.28	1.57061
Cluster-9112.85563	0.4	0.34	0.16	1.21	0.48	0.98	1.56884
Cluster-9112.31938	0.51	0.45	0.23	2.29	0.79	0.45	1.56871
Cluster-9112.82605	0.46	0.99	0.92	2.61	1.96	2.46	1.56864
Cluster-9112.50924	0.06	0.2	0.31	1.07	0.44	0.18	1.56799
Cluster-9112.88655	0.08	0.16	0.04	0.5	0.26	0.07	1.56768
Cluster-9112.96811	0.09	0.1	0.09	0.19	0.47	0.17	1.56768
Cluster-9112.55313	11.71	15.69	9.3	46.47	28.48	33.83	1.56756
Cluster-9112.34334	0.09	0.09	0.09	0.27	0.45	0.08	1.56704
Cluster-9112.76537	22.02	27.66	23.17	89.2	45	81.58	1.56656
Cluster-9112.50451	0.41	0.22	0.41	1.04	0.86	1.18	1.56635
Cluster-9112.79267	0.13	0.07	0.06	0.46	0.13	0.18	1.56635
Cluster-9112.48239	3.22	5.61	4.5	9.33	10	20.13	1.56571
Cluster-9112.77048	0.95	1.72	1.8	5.71	3.56	3.95	1.56438
Cluster-9112.79694	4.38	1.89	0.55	16.22	1.7	2.23	1.56294
Cluster-9112.80579	0.22	0.3	0.36	0.84	1.08	0.68	1.56294
Cluster-9112.42607	0.37	0.26	0.24	0.62	1.25	0.7	1.56268
Cluster-9112.90780	0.16	0.58	0.32	1.35	1.19	0.59	1.5621
Cluster-9112.52467	0.97	4.42	3.45	8.12	8.88	9.1	1.56193
Cluster-9112.78326	0.76	0.91	0.55	2.81	2.51	1.23	1.56094
Cluster-9112.67128	1233.3	1851.9	630.69	4157.02	3621.4	3178.62	1.56008
Cluster-9112.47742	0.17	0.53	0.66	1.35	1.55	1.11	1.56
Cluster-9112.39240	0.11	0.06	0.4	0.06	0.11	1.51	1.55943
Cluster-9112.77969	2.54	2.82	1.28	10.97	4.96	3.64	1.55939
Cluster-9112.62565	0.88	1.63	1.1	4.7	3.94	1.99	1.55807
Cluster-9112.36925	0.04	0.07	0.07	0.11	0.25	0.17	1.558
Cluster-9112.78219	1.22	2.3	1.66	4.08	2.48	8.69	1.55779
Cluster-9112.90640	0.46	0.37	0.58	2.12	0.71	1.32	1.55742
Cluster-9112.96597	1.16	2.15	0.49	3.75	3.46	3.97	1.55685
Cluster-9112.80096	25.65	8.73	17	68.16	34.07	48.89	1.55642
Cluster-9112.57404	1.55	2.63	1.35	8.97	4.13	3.16	1.55598
Cluster-9112.65818	94.27	66.2	80.75	229.28	348.02	131.93	1.5559
Cluster-84474.0	0.08	0.09	0.16	0.33	0.33	0.31	1.55552
Cluster-9112.56981	0.46	0.7	0.31	1.77	1.29	1.26	1.55522
Cluster-9112.42403	0.87	1.98	0.73	4.85	2.86	2.81	1.5551
Cluster-9112.31962	0.04	0.04	0.08	0.04	0.16	0.27	1.55459
Cluster-9112.66972	1.87	0.79	3	5.08	4.62	6.91	1.55318
Cluster-9112.72598	9.54	14.3	5.55	36.76	24.76	24.72	1.55303
Cluster-9112.47835	1.68	1.78	0.9	9.5	2.63	0.66	1.55262
Cluster-9112.57538	0.13	0.37	0.24	0.62	0.96	0.59	1.5521
Cluster-9112.80430	0.91	0.43	0.42	2.67	1.32	1.17	1.5518
Cluster-9112.80522	15.56	22.66	12.88	71.89	36.73	41.18	1.55164
Cluster-85719.0	0.14	0.08	0.07	0.51	0.07	0.27	1.55141
Cluster-9112.73094	1.95	4.79	5.28	12.82	11.3	11.11	1.55137
Cluster-9112.86213	0.93	1.57	0.51	4.56	2.49	1.77	1.55102
Cluster-9112.54748	1.03	0.94	0.74	1.21	2.91	3.82	1.55085
Cluster-9112.50351	0.73	3.21	4.36	11.59	5.15	7.57	1.55037
Cluster-9112.63702	11.54	14.58	14.31	45.86	29.35	43.13	1.54944
Cluster-9112.86107	0.56	0.48	0.31	2.57	0.66	0.72	1.54889
Cluster-9112.45152	0.42	0.75	1.64	0.23	6.21	1.78	1.54857
Cluster-9112.31587	2.36	3.88	2.08	10.49	6.68	7.16	1.54808
Cluster-9112.55014	1.14	0.99	0.21	4.53	1.81	0.5	1.54749
Cluster-9112.45810	0.03	0.22	0.14	0.32	0.49	0.33	1.54749
Cluster-9112.79721	0.11	0.56	0.35	2.11	0.65	0.22	1.54674
Cluster-9112.68665	3.99	6.9	3.68	18.54	11.04	12.95	1.54548
Cluster-9112.91013	1.13	1	0.06	2.78	0.96	2.65	1.54489
Cluster-9112.70080	51.93	98.94	129.36	224.89	121.45	471.3	1.54485
Cluster-9112.77913	2.56	8.6	3.51	19.83	9.77	13.15	1.54306
Cluster-9112.53623	6.08	6.22	5.41	23.61	13.41	14.54	1.54169
Cluster-9112.57974	3.75	3.95	1.59	16.47	6.22	4.35	1.54134
Cluster-9112.51303	6.92	4.98	3.21	25.92	7.82	10.24	1.54134
Cluster-9112.42848	0.6	0.4	0.33	2.25	0.74	0.88	1.54091
Cluster-9112.87088	0.07	0.08	0.07	0.07	0.15	0.42	1.54057
Cluster-9112.49380	0.29	0.46	0.43	0.88	1.04	1.51	1.53942
Cluster-9112.33255	3.01	1.51	0.68	10.06	3.46	1.59	1.53892
Cluster-9112.49307	0.07	0.07	0.07	0.13	0.2	0.28	1.53842
Cluster-9112.64798	2.34	8.09	1.11	12	10.19	11.33	1.53838
Cluster-9112.61248	23.78	20.57	5.01	93.93	22.78	26.62	1.53793
Cluster-9112.53964	0.82	1.91	2.24	4.57	4.77	5.09	1.53775
Cluster-9112.48463	11.23	6.05	2.45	34.88	15.44	6.9	1.53613
Cluster-9112.42256	0.03	0.1	0.07	0.23	0.1	0.25	1.53605
Cluster-9112.22134	0.04	0.04	0.12	0.24	0.16	0.18	1.53605
Cluster-9112.34202	0.25	0.1	0.05	0.81	0.3	0.05	1.53605
Cluster-9112.85778	0.19	0.2	0.21	1.28	0.25	0.21	1.53605
Cluster-9112.73437	19.43	21.68	11.51	49.14	33.64	69.81	1.53598
Cluster-9112.61249	20.79	11.78	0.76	73.85	10.83	11.96	1.5358
Cluster-9112.78918	16.86	19.02	17.18	42.43	51.35	59.79	1.5332
Cluster-9112.83245	0.17	1.73	1.49	3.4	3.37	3.04	1.53297
Cluster-9112.46225	0.21	0.22	0.74	1.72	0.65	1.01	1.53051
Cluster-9112.39311	0.06	0.06	0.06	0.06	0.18	0.28	1.53051
Cluster-9112.89511	0.16	0.34	0.4	0.65	0.73	1.22	1.53051
Cluster-9112.65562	44.37	76.66	29.91	158.67	91.47	185.32	1.52857
Cluster-9112.44193	0.14	0.58	0.82	1.38	0.98	2.08	1.52763
Cluster-9112.43963	2.33	2.42	1.15	13.98	1.4	1.63	1.5276
Cluster-9112.42489	0.03	0.07	0.07	0.1	0.2	0.19	1.52725
Cluster-9112.46784	12.56	13.22	5.65	34	34.05	22.54	1.52721
Cluster-9112.58938	0.36	0.99	0.85	2.45	1.85	2.04	1.52698
Cluster-9112.55380	0.26	0.91	1.11	1.43	2.98	2.16	1.52686
Cluster-80435.1	0.1	0.33	0.31	0.73	0.52	0.88	1.52526
Cluster-9112.64631	4.32	18.25	4.72	32.8	24.71	21.02	1.52487
Cluster-9112.65696	57.21	43.54	52.59	203.17	98.14	139.72	1.52414
Cluster-9112.46580	0.85	0.65	0.65	2.32	1.36	2.5	1.52327
Cluster-9112.55138	5.28	4	2.77	19.35	7.73	7.53	1.52216
Cluster-9112.33434	1.02	1.67	1.52	3.2	5.82	3.07	1.52192
Cluster-9112.100303	0.04	0.08	0.11	0.23	0.15	0.28	1.52083
Cluster-9112.89268	0.25	0.52	0.45	1.35	0.94	1.21	1.52047
Cluster-9112.66147	0.55	1.92	1.26	3.52	1.96	5.22	1.52036
Cluster-9112.73331	3.97	3.04	1.7	19.51	2.14	3.32	1.51945
Cluster-9112.71119	0.21	0.03	0.06	0.42	0.33	0.11	1.51937
Cluster-9112.47884	7.44	3.31	2.05	28.69	5.34	2.66	1.51924
Cluster-9112.8642	4.24	4.56	2.12	16.26	5.26	9.77	1.51873
Cluster-9112.88412	0.58	0.62	0.35	2.14	1.08	1.22	1.51829
Cluster-9112.84741	2.14	3.17	1.69	12.77	4.21	3.07	1.51818
Cluster-9112.79174	8.51	23.33	13.63	42.8	38.95	48.46	1.51785
Cluster-83405.0	0.07	0.08	0.07	0.15	0.14	0.34	1.51785
Cluster-9112.51150	0.04	0.31	0.09	0.69	0.25	0.32	1.51785
Cluster-9112.84742	0.05	0.06	0.11	0.24	0.19	0.2	1.51785
Cluster-9112.59786	0.44	3.8	1.31	6.39	2.96	6.54	1.51756
Cluster-9112.72354	1.5	1.86	2.02	9.85	2.19	3.36	1.51725
Cluster-9112.64800	16.65	49.99	26.04	120.49	45.08	99.7	1.51713
Cluster-9112.90435	0.97	1.06	0.96	5.57	0.55	2.43	1.51578
Cluster-9112.69948	0.45	1.76	1.82	2.93	6.57	2.02	1.51529
Cluster-9112.49524	0.37	0.44	0.25	1.03	1.3	0.7	1.51525
Cluster-9112.57372	5.58	10.05	2.86	31.73	11.7	9.42	1.51516
Cluster-9112.71485	1.08	1.33	0.18	1.1	3.48	2.82	1.51457
Cluster-9112.44355	1.57	0.68	0.31	2.92	3.77	0.62	1.51373
Cluster-9112.77965	0.75	8.21	6.84	26.41	8.77	9.93	1.51352
Cluster-9112.69377	360.02	846	310.31	356.44	1771.12	2201.55	1.51349
Cluster-9112.51460	11.18	5.99	3.4	27.67	9.73	21.27	1.51208
Cluster-9112.72312	0.38	0.62	0.6	2.14	0.91	1.51	1.51096
Cluster-9112.39479	0.15	0.16	0.22	0.3	0.3	0.91	1.51048
Cluster-9112.46429	0.11	0.11	0.11	0.32	0.25	0.37	1.51019
Cluster-9112.44999	0.72	0.92	1.16	2.67	3.91	1.39	1.50915
Cluster-9112.62957	0.71	1.05	1.49	3.31	3.86	2.08	1.50901
Cluster-9112.43823	0.06	0.23	0.1	0.22	0.32	0.57	1.50901
Cluster-9112.79848	0.77	1.96	2.16	6.14	4.96	2.81	1.50822
Cluster-9112.89460	0.87	1.41	1.62	3.98	2.46	4.64	1.50641
Cluster-9112.58763	0.32	0.17	0.32	0.17	1.04	1.09	1.50564
Cluster-9112.55568	0.22	0.47	0.66	1.58	1.4	0.85	1.50438
Cluster-9112.77425	3.18	2.09	2.94	8.31	5.23	9.74	1.50364
Cluster-9112.57088	0.84	0.66	0.14	2.34	1.08	1.23	1.50353
Cluster-9112.88818	0.3	0.39	0.28	1.12	0.8	0.83	1.50337
Cluster-9112.37335	0.03	0.14	0.07	0.28	0.17	0.23	1.5025
Cluster-9112.48123	0.51	0.41	0.45	1.24	1.37	1.27	1.50188
Cluster-9112.63412	2.79	3.23	1.4	6.46	8.42	6.09	1.49884
Cluster-9112.41981	0.34	0.18	0.51	1.91	0.18	0.82	1.49837
Cluster-82226.0	0.03	0.04	0.1	0.28	0.17	0.03	1.4975
Cluster-9112.37416	0.25	0.15	0.11	0.79	0.28	0.37	1.4975
Cluster-9112.85923	0.02	0.08	0.07	0.12	0.2	0.16	1.4975
Cluster-9112.77641	8.5	7.8	5.36	30.79	12.67	17.69	1.49732
Cluster-9112.55259	2.96	3.07	2.28	11.54	4.9	6.99	1.49544
Cluster-9112.73905	12.91	6.15	2.2	43	11.96	4.97	1.49514
Cluster-9112.78702	0.17	0.92	0.18	0.38	2.7	0.5	1.49513
Cluster-9112.63118	5.99	10.02	6.56	26.18	17.35	20.07	1.49462
Cluster-9112.66102	0.4	0.33	0.2	0.64	0.56	1.42	1.49426
Cluster-9112.75973	18.38	69.17	14.93	109.8	74.22	104.45	1.49308
Cluster-9112.67202	13.76	12.92	7.24	42.95	23.75	28.72	1.49216
Cluster-9112.83956	1.7	1.5	1.87	6.3	3.93	4.03	1.49192
Cluster-9112.88986	0.04	0.04	0.08	0.08	0.29	0.08	1.49185
Cluster-9112.86071	0.36	0.42	0.23	0.23	2.02	0.59	1.49154
Cluster-9112.85956	1.33	0.72	2.56	2.09	2.31	8.56	1.49123
Cluster-9112.58170	0.05	0.42	0.05	0.65	0.3	0.51	1.48938
Cluster-9112.63340	1.76	3.38	2.45	6.52	6.51	8.28	1.48936
Cluster-9112.69524	7.46	16.85	5.15	48.85	18.49	15.32	1.48843
Cluster-9112.56018	6.18	8.28	4.07	27.05	12.92	12.01	1.48809
Cluster-9112.40557	0.74	0.46	0.44	3	0.79	0.81	1.48794
Cluster-9112.54130	1.04	1.47	1.04	3.89	3.24	2.82	1.48688
Cluster-9112.54481	0.6	2.02	0.93	3.56	3.84	2.55	1.48688
Cluster-9112.49879	2.26	19.33	5.44	11.21	37.24	27.24	1.48554
Cluster-9112.56996	5.07	5.81	5.63	21.44	9.76	15.03	1.48549
Cluster-9112.93131	0.2	0.05	0.1	0.45	0.3	0.23	1.48543
Cluster-9112.4355	0.15	0.05	0.15	0.65	0.1	0.23	1.48543
Cluster-9112.84141	0.63	1.35	1.91	1.3	8.34	1.25	1.48516
Cluster-9112.82087	0.93	0.37	0.29	0.4	0.35	3.7	1.48478
Cluster-9112.62122	2.69	4.88	0.95	14.74	5.44	3.65	1.48385
Cluster-9112.66680	9.05	18.33	9.33	26.96	36.86	38.84	1.48363
Cluster-9112.85114	0.69	0.51	0.42	2.54	1.13	0.86	1.48352
Cluster-9112.80098	11.59	6.48	7.02	34.28	17.59	18.23	1.4823
Cluster-9112.88679	0.28	0.08	0.22	0.36	0.79	0.47	1.48187
Cluster-9112.73485	8.17	56.63	39.5	91.09	116.75	83.37	1.48132
Cluster-9112.47447	0.04	0.08	0.12	0.36	0.16	0.15	1.48113
Cluster-9112.34637	0.3	1.62	0.9	2.8	3.6	1.47	1.48067
Cluster-9112.45827	0.19	0.2	0.42	0.87	0.97	0.42	1.48033
Cluster-9112.64637	15.43	9.58	2.04	67.07	3.36	5	1.47951
Cluster-9112.90858	0.26	0.14	0.26	1.59	0.13	0.12	1.47917
Cluster-9112.33579	0.74	0.8	1.1	3.82	2.45	1.09	1.47917
Cluster-9112.81720	4.5	4.19	3.32	10.93	8.42	14.12	1.47863
Cluster-9112.31210	0.2	0.21	0.15	0.5	0.5	0.56	1.47805
Cluster-9112.61719	1.34	1.64	2.35	3.88	5.66	5.3	1.47728
Cluster-9112.63731	16.47	14.55	6.58	43.6	19.13	41.95	1.47718
Cluster-9112.86953	0.18	0.05	0.14	0.55	0.18	0.3	1.47705
Cluster-9112.58201	0.75	0.57	0.48	3.18	1.38	0.45	1.47681
Cluster-9112.82350	1.71	1.62	0.53	8.69	1.55	0.5	1.47632
Cluster-9112.74358	1.29	0.45	1.19	1.42	2.64	4.09	1.4759
Cluster-9112.85063	6.14	4.94	3.99	15.71	10.41	15.79	1.47562
Cluster-9112.63005	3.99	1.33	0.56	9.72	4.03	2.6	1.4754
Cluster-9112.75606	0.54	0.28	0.41	1.91	0.75	0.76	1.47534
Cluster-9112.31720	0.08	0.59	0.33	0.94	0.85	0.99	1.47508
Cluster-9112.87072	0.08	0.56	0.31	1.53	0.46	0.65	1.47454
Cluster-9112.68265	1.67	0.59	0.22	4.33	1.49	1.07	1.47416
Cluster-9112.3380	3.71	1.33	1.99	11.27	4.49	3.75	1.47262
Cluster-9112.35661	0.18	0.36	0.66	1.19	1.23	0.91	1.47249
Cluster-9112.51794	0.11	0.22	0.42	0.43	0.54	1.11	1.47162
Cluster-9112.57895	25.89	26.82	21.11	77.89	50.06	76.69	1.471
Cluster-9112.9568	0.24	0.06	0.18	0.97	0.3	0.06	1.47032
Cluster-9112.40589	0.83	0.64	0.6	1.64	0.42	3.67	1.4689
Cluster-9112.62006	18.26	21.53	16.93	80.42	35.61	40.97	1.46884
Cluster-9112.80068	1.14	2.63	1.14	6.24	2.2	5.14	1.46769
Cluster-9112.55667	5.02	4.87	3.91	14.53	11.42	12.21	1.46739
Cluster-9112.91621	0.09	0.2	0.09	0.67	0.29	0.09	1.46632
Cluster-9112.77991	0.16	0.31	0.33	1.24	0.33	0.64	1.46597
Cluster-9112.41381	1.68	0.73	0.66	5.1	2.76	0.62	1.46583
Cluster-9112.102073	0.05	0.11	0.05	0.11	0.27	0.2	1.46566
Cluster-9112.52336	2.94	4.9	4.85	14.29	5.55	15.2	1.46531
Cluster-9112.59823	0.35	0.46	0.26	0.53	1.68	0.74	1.4631
Cluster-9112.30919	0.72	0.69	0.19	1.3	1.72	1.39	1.46271
Cluster-9112.40605	0.21	0.41	0.32	1	0.46	1.13	1.46222
Cluster-9112.54686	52.97	36.87	38.11	147.15	54.36	150.89	1.46163
Cluster-9112.46412	1.91	2.64	1.63	3.37	10.22	3.43	1.46155
Cluster-9112.79255	0.32	1.49	0.79	2.81	2.74	1.61	1.46145
Cluster-9112.66513	1.24	2.76	2.05	6.76	6.03	3.85	1.45965
Cluster-9112.56095	0.11	0.14	0.07	0.07	0.38	0.43	1.45943
Cluster-9112.92085	0.03	0.03	0.1	0.16	0.1	0.18	1.45943
Cluster-9112.44813	3.48	1.97	1.01	8.29	4.66	4.79	1.4574
Cluster-85357.0	0.86	0.37	0.34	1.23	1.26	1.82	1.45692
Cluster-9112.75279	0.45	1.72	1.2	3.78	3.57	1.9	1.4567
Cluster-9112.46927	8.91	7.37	7.03	17.83	16.69	29.46	1.45667
Cluster-9112.70220	0.06	0.19	0.22	0.39	0.53	0.37	1.45664
Cluster-9112.14640	0.12	0.38	0.12	0.98	0.61	0.11	1.45519
Cluster-9112.44814	0.96	0.76	0.79	3.19	1.52	2.17	1.45472
Cluster-9112.79286	0.04	0.15	0.04	0.07	0.29	0.27	1.45372
Cluster-9112.45811	2.4	1.34	1.33	7.82	3.53	2.53	1.45295
Cluster-9112.54398	7.36	2.54	3.92	17.52	10.1	10.18	1.45163
Cluster-9112.53212	1.89	1.46	0.61	4.21	3.59	3.03	1.45146
Cluster-9112.72195	0.31	0.34	0.63	1.62	0.34	1.54	1.45121
Cluster-9112.31544	0.17	0.35	0.08	0.43	0.42	0.79	1.45066
Cluster-9112.93575	0.16	0.06	0.08	0.31	0.22	0.29	1.45066
Cluster-9112.39930	0.06	0.06	0.18	0.42	0.12	0.28	1.45066
Cluster-9112.6698	0.03	0.06	0.06	0.15	0.12	0.14	1.45066
Cluster-9112.43568	0.17	0.53	0.53	0.99	1.22	1.15	1.4498
Cluster-9112.44079	0.7	0.06	0.54	0.88	2.01	0.66	1.44931
Cluster-9112.62698	1.33	1.44	1.76	2.3	3.48	6.59	1.44926
Cluster-9112.91874	0.12	0.19	0.06	0.06	0.55	0.4	1.44876
Cluster-9112.49048	0.08	0.16	0.13	0.45	0.39	0.17	1.44876
Cluster-9112.33451	2.72	2.88	1.57	8.3	5.26	6.01	1.4486
Cluster-9112.81570	0.3	0.35	0.27	1.27	0.83	0.41	1.44798
Cluster-9112.49253	0.12	0.31	0.12	0.65	0.41	0.44	1.44746
Cluster-9112.44021	33.85	12.24	5.39	64.5	54.73	21.16	1.44736
Cluster-9112.73643	0.52	0.56	1.53	1.61	2.94	2.56	1.4458
Cluster-9112.82538	0.72	0.67	0.85	2.34	1.79	1.97	1.44531
Cluster-9112.87475	0.57	0.54	0.26	3.06	0.26	0.41	1.445
Cluster-9112.36527	0.09	0.06	0.03	0.09	0.18	0.22	1.44478
Cluster-9112.35987	0.06	0.24	0.06	0.47	0.43	0.08	1.44478
Cluster-9112.53432	1.23	2.37	2.95	4.55	4.46	8.82	1.44474
Cluster-9112.57760	41.96	41.48	18.23	130.89	67.43	78.38	1.44443
Cluster-9112.70843	0.08	0.8	0.34	1.38	1.38	0.56	1.4443
Cluster-9112.90512	0.33	0.39	0.14	0.43	0.8	1.11	1.4441
Cluster-9112.73059	0.54	0.96	0.18	0.93	1.9	1.74	1.44373
Cluster-9112.49749	12.44	7.15	6.72	35.33	12.72	23.47	1.44274
Cluster-9112.81836	0.2	0.21	0.3	1.23	0.41	0.29	1.44271
Cluster-9112.80097	0.93	0.99	1.41	3.82	1.94	3.29	1.4424
Cluster-9112.71174	13.58	35.99	9.85	48.14	54.7	58.61	1.44207
Cluster-9112.56331	1.02	0.82	0.52	3.14	1.06	2.21	1.44154
Cluster-9112.51645	0.23	0.24	0.23	0.56	0.78	0.56	1.44057
Cluster-9112.46083	2.65	3.78	1.54	9.05	7.82	4.76	1.44038
Cluster-9112.59378	0.38	0.4	0.26	0.52	1.57	0.73	1.43911
Cluster-9112.34933	0.07	0.23	0.22	0.6	0.6	0.21	1.43911
Cluster-9112.75864	7.25	10.56	5.55	31.16	16.58	15.59	1.43885
Cluster-9112.58719	54.12	34.21	34.28	153.35	60.5	118.51	1.43867
Cluster-9112.50908	0.44	0.83	0.35	1.69	1.87	0.83	1.43823
Cluster-9112.64195	14.25	9.86	5.01	42.88	21.25	14.77	1.43801
Cluster-9112.64532	0.23	0.28	0.04	0.77	0.26	0.46	1.43781
Cluster-9112.48687	1.32	1.13	0.7	2.92	2.22	3.39	1.43719
Cluster-9112.45363	0.04	0.15	0.7	0.33	1.98	0.1	1.43716
Cluster-9112.78979	1.42	1.77	0.71	4.87	2.02	3.67	1.43706
Cluster-9112.61202	31.96	43.38	22.62	67.4	81	116.73	1.43644
Cluster-9112.62053	1.31	1.46	1.62	1.41	3.33	7.14	1.43624
Cluster-9112.54937	5.28	3.2	2.33	12.9	7.43	8.9	1.43508
Cluster-9112.70105	0.9	1.89	1.17	4.5	2.55	3.65	1.43404
Cluster-9112.64199	20.13	35.82	25.19	63.04	69.06	87.04	1.43337
Cluster-9112.72255	1.17	0.21	0.59	2.61	0.82	1.89	1.43323
Cluster-9112.60109	0.11	0.14	0.05	0.36	0.35	0.1	1.43296
Cluster-9112.63323	284.3	117.24	29.87	692.8	258.17	213.58	1.43264
Cluster-9112.91029	1.33	0.89	0.54	4.37	1.69	1.39	1.43257
Cluster-9112.83802	0.1	0.32	0.31	1.77	0.1	0.1	1.43223
Cluster-9112.75764	18.97	22.42	8.12	45.78	43.69	44.13	1.43213
Cluster-9112.55249	0.16	1.88	0.18	2.91	3	0.08	1.432
Cluster-9112.78391	34.76	37.38	40.77	68.13	81.13	155.21	1.43113
Cluster-9112.67134	0.34	0.15	0.07	0.56	0.49	0.46	1.43105
Cluster-9112.94624	0.28	0.71	0.39	0.57	2.36	0.79	1.43063
Cluster-9112.85172	1.28	0.39	1.11	5.03	1.93	0.53	1.42988
Cluster-9112.84329	0.36	0.24	0.31	1.18	0.63	0.64	1.42884
Cluster-9112.45004	0.18	0.26	0.11	0.29	0.96	0.23	1.42809
Cluster-9112.55447	0.83	1.51	2.14	7.59	3.68	0.78	1.42746
Cluster-9112.53307	28.66	24.46	21.65	70.57	50.62	79.81	1.42666
Cluster-9112.80047	0.08	0.16	0.08	0.55	0.16	0.15	1.42626
Cluster-9112.46978	0.6	2.11	1.96	6.22	3.63	2.7	1.42619
Cluster-9112.64505	3.92	9.61	7.71	18.51	15.17	23.36	1.42519
Cluster-9112.81048	0.68	1.37	0.61	1.78	2.39	2.97	1.4245
Cluster-9112.32007	0.03	0.03	0.13	0.21	0.08	0.22	1.4245
Cluster-9112.64015	0.04	0.08	0.07	0.22	0.22	0.07	1.4245
Cluster-9112.59118	0.4	0.32	0.1	0.72	0.52	0.96	1.42381
Cluster-9112.4538	0.03	0.1	0.09	0.16	0.25	0.18	1.42321
Cluster-9112.68315	2.26	4.93	3.84	13.36	6.7	9.52	1.42319
Cluster-9112.44752	0.91	4.67	3.61	7.1	8.9	8.64	1.42287
Cluster-9112.49115	0.14	0.15	0.4	1	0.45	0.4	1.42286
Cluster-9112.60924	0.47	0.74	0.23	1.91	1.73	0.22	1.42253
Cluster-9112.83471	0.28	0.55	0.14	1.01	1.28	0.31	1.42245
Cluster-9112.67361	1	0.96	0.41	3.94	1.51	0.9	1.42187
Cluster-9112.91837	0.31	0.22	0.31	0.52	1.15	0.58	1.42146
Cluster-9112.41701	0.09	0.2	0.33	0.43	0.38	0.85	1.42084
Cluster-9112.60482	9.76	20.65	14.65	36.5	41.34	42.74	1.42007
Cluster-9112.83507	0.11	0.18	0.11	0.23	0.73	0.11	1.41954
Cluster-9112.88579	2.97	2.17	0.98	6.3	5.85	4.22	1.41945
Cluster-9112.35970	0.09	0.19	0.18	0.45	0.36	0.42	1.41895
Cluster-9112.66546	62.06	79.54	48.81	232.49	76.94	199.17	1.41742
Cluster-9112.54571	0.33	0.35	0.08	0.08	1.33	0.62	1.41741
Cluster-9112.51389	2.56	2.72	0.18	11.8	1.72	1.06	1.41702
Cluster-9112.77683	0.46	1.65	1.01	2.98	3.17	2.18	1.41677
Cluster-9112.51139	5.11	4.66	0.84	13.5	5.01	9.8	1.41589
Cluster-9112.66219	2.65	2.9	1.31	7.67	3.85	6.78	1.41556
Cluster-9112.57704	49.49	35.61	41.05	132.09	64.93	139.5	1.41555
Cluster-9112.34873	0.06	0.06	0.06	0.11	0.11	0.26	1.41504
Cluster-9112.57609	0.28	0.06	0.17	0.64	0.34	0.38	1.41504
Cluster-9112.55452	0.05	0.11	0.05	0.05	0.21	0.3	1.41504
Cluster-9112.73109	0.09	0.13	0.17	0.71	0.21	0.12	1.41504
Cluster-9112.80900	0.17	0.11	0.14	0.35	0.31	0.46	1.41504
Cluster-9112.69170	16.06	15.71	10.54	25.75	55.79	31.13	1.41303
Cluster-9112.83087	0.11	0.34	0.32	0.88	0.66	0.51	1.41269
Cluster-9112.34791	0.75	0.45	0.53	1.79	2.53	0.28	1.41086
Cluster-9112.46331	0.03	0.21	0.17	0.29	0.51	0.29	1.41063
Cluster-9112.30641	0.13	0.42	0.27	1.23	0.69	0.26	1.41063
Cluster-9112.60304	0.12	0.1	0.16	0.54	0.13	0.34	1.41028
Cluster-9112.77746	1.14	1.88	0.51	5.05	1.18	3.15	1.40992
Cluster-9112.63894	0.98	1.07	4.85	7.25	6.92	4.16	1.40954
Cluster-9112.65041	6.35	9.24	13.9	31.31	22.32	24.69	1.40915
Cluster-9112.40590	0.04	0.17	0.08	0.46	0.12	0.19	1.40881
Cluster-9112.51332	0.25	0.97	0.51	0.94	1.62	2.03	1.40772
Cluster-9112.77741	0.17	0.27	0.42	0.8	0.6	0.88	1.40663
Cluster-9112.79840	0.1	0.86	1.33	2.18	1.66	2.23	1.40635
Cluster-9112.84226	0.09	0.5	0.24	0.57	0.8	0.83	1.40632
Cluster-9112.45002	0.29	0.71	0.23	1.48	0.97	0.81	1.40621
Cluster-9112.77101	0.21	3.18	3.63	7.21	5.63	5.76	1.40576
Cluster-9112.74721	206.84	354.48	407.11	1154.36	823.79	586.76	1.40519
Cluster-9112.67944	8.83	5.14	1.31	20.5	13.53	6.43	1.40485
Cluster-9112.78213	6.35	5.4	4.09	20.72	9.59	11.62	1.40441
Cluster-9112.66152	0.77	2.53	3.81	0.81	10.83	7.18	1.40435
Cluster-9112.59908	3.12	10.85	8.6	26.24	16.22	17.28	1.40429
Cluster-9112.51269	1	1.45	0.75	0.57	2.64	5.26	1.40429
Cluster-9112.80911	0.12	0.75	0.48	1.56	0.89	1.12	1.40296
Cluster-9112.61718	0.81	3.54	1.6	2.56	4.75	8.42	1.40256
Cluster-9112.65301	1.48	1.18	0.62	4.42	1.53	2.72	1.40234
Cluster-9112.75697	2.1	3.78	2.66	6.24	9.19	7.14	1.4021
Cluster-9112.33362	2.47	4.04	1.44	15.06	2.3	3.64	1.40136
Cluster-9112.51727	0.2	0.67	0.63	1.5	1.25	1.21	1.40054
Cluster-9112.49362	0.52	0.83	0.26	2.12	1.38	0.75	1.4004
Cluster-9112.81574	0.69	1.73	0.46	3.08	2.95	1.57	1.39993
Cluster-9112.72879	1.3	2.85	0.61	8.76	2.48	1.32	1.3998
Cluster-9112.47711	2.6	1.4	2.57	6.92	6.84	3.57	1.39931
Cluster-9112.66138	78.61	140.14	99.71	261	156.57	422.41	1.39924
Cluster-9112.62984	20.11	10.29	8.22	58.05	18.35	25.43	1.39874
Cluster-9112.74408	46.43	46.52	13.25	173.48	84.13	22.38	1.39859
Cluster-9112.67320	191.31	186.17	78.43	589.83	284.26	327.78	1.39846
Cluster-9112.78741	0.4	0.27	0.4	1.62	1.01	0.19	1.39808
Cluster-9112.71790	0.18	0.26	0.27	1.13	0.12	0.62	1.39715
Cluster-9112.51660	6.91	2.55	4.43	12.45	13.05	11.08	1.39701
Cluster-9112.76056	1.31	1.41	0.98	4.06	2.15	3.53	1.3964
Cluster-9112.46325	5.32	6.44	1.27	13.78	9.91	10.6	1.39595
Cluster-9112.62693	1.76	1.21	0.98	2.88	3.14	4.37	1.39527
Cluster-9112.37514	0.24	0.26	0.31	0.43	1.35	0.35	1.39486
Cluster-9112.40005	0.26	0.55	0.13	1.47	0.13	0.87	1.39378
Cluster-9112.84574	0.35	0.64	0.7	0.44	1.94	2.06	1.39354
Cluster-9112.64267	19.75	33.28	20.83	110.49	25.89	57.66	1.39349
Cluster-9112.67992	22.19	26.57	9.84	70.19	39.69	44.04	1.39321
Cluster-9112.47943	3.32	3.59	1.99	7.97	5.5	9.89	1.39216
Cluster-9112.83604	2.47	1.55	3.03	6.99	5.79	5.72	1.39183
Cluster-9112.43457	0.86	1.88	1.34	4.57	2.34	3.79	1.39097
Cluster-9112.84135	1.62	0.49	0.83	3.74	1.68	2.29	1.39091
Cluster-9112.70557	1.7	2.61	0.57	6.19	2.78	3.82	1.39006
Cluster-9112.36533	1.37	1.1	0.5	2.35	1.4	4.03	1.38931
Cluster-9112.70713	5.68	13.52	8.76	38.48	16.07	18.69	1.38927
Cluster-84657.0	1.08	0.04	0.14	3.21	0.03	0.06	1.38904
Cluster-9112.50444	3.71	4.06	3.8	9.16	11.06	10.06	1.38798
Cluster-9112.59498	2.69	1.93	0.75	5.13	3.87	5.05	1.38758
Cluster-9112.39658	2.58	0.81	0.7	3.9	2.55	4.25	1.38744
Cluster-9112.64476	12.87	25.25	17.64	61.47	33.63	50.76	1.38728
Cluster-9112.73149	2.55	1.19	0.38	7.67	1.71	1.39	1.3863
Cluster-9112.80274	0.5	1.3	0.6	3.51	1.72	1.04	1.38543
Cluster-9112.79618	0.88	0.93	0.07	2.17	1.27	1.47	1.38499
Cluster-9112.32062	0.35	0.53	0.3	1.11	0.8	1.17	1.38414
Cluster-9112.49904	4.59	5.12	3.87	19.26	8.04	8.12	1.38308
Cluster-9112.30691	1.85	4.03	2.44	8.4	6.41	6.89	1.38304
Cluster-9112.44210	0.24	0.35	0.43	1.08	0.82	0.76	1.38286
Cluster-9112.45445	0.42	1.93	0.76	4.51	1.59	2.01	1.38279
Cluster-9112.73486	3.34	21.57	18.36	27.8	37.29	47.63	1.3813
Cluster-9112.44138	1.81	2.45	2.76	3.67	5.78	8.83	1.38072
Cluster-9112.84218	0.11	0.24	0.23	0.38	0.84	0.29	1.38042
Cluster-9112.68543	1.53	1.24	0.53	3.82	1.54	3.23	1.38019
Cluster-9112.82426	1.03	2.15	1.67	5.9	3.5	3.22	1.37966
Cluster-9112.47750	0.78	0.29	0.26	0.93	0.62	1.91	1.37935
Cluster-9112.78970	0.32	1.39	0.32	1.34	1.06	2.88	1.37906
Cluster-9112.70616	0.73	0.47	0.15	1.34	0.91	1.26	1.37851
Cluster-9112.53900	0.11	0.22	0.27	0.32	0.64	0.6	1.37851
Cluster-9112.34365	0.1	0.05	0.1	0.26	0.2	0.19	1.37851
Cluster-9112.44853	0.02	0.06	0.02	0.1	0.04	0.12	1.37851
Cluster-9112.72172	0.32	1.22	1.23	0.98	2.82	3.4	1.37811
Cluster-9112.84435	0.46	1.61	1.52	1.71	2.52	5.1	1.37789
Cluster-9112.75917	0.31	0.11	0.1	0.63	0.42	0.3	1.37638
Cluster-9112.80616	0.08	0.27	0.17	0.41	0.78	0.16	1.37638
Cluster-9112.36266	0.42	1.86	0.17	3.39	1.52	1.45	1.37625
Cluster-9112.75957	1.16	1.43	1.03	3.43	2.72	3.24	1.37514
Cluster-9112.84721	0.31	0.16	0.31	0.79	0.64	0.59	1.37281
Cluster-9112.33911	0.04	0.08	0.27	0.27	0.53	0.21	1.37281
Cluster-9112.70728	1.19	1.55	1.2	2.92	3.89	3.39	1.3723
Cluster-9112.76551	1.21	1.48	0.84	3.91	2.93	2.29	1.37095
Cluster-9112.74637	1.63	1.47	1.29	4.9	2.67	3.78	1.3704
Cluster-9112.92819	0.29	0.46	0.07	1.25	0.73	0.14	1.37037
Cluster-9112.80771	5.46	2.39	0.65	10.91	6.25	4.81	1.37
Cluster-83086.0	0.08	0.08	0.08	0.16	0.16	0.3	1.36923
Cluster-9112.83944	0.12	0.12	0.12	0.53	0.23	0.17	1.36923
Cluster-9112.31775	0.02	0.06	0.04	0.1	0.14	0.07	1.36923
Cluster-9112.53186	1.53	1.92	0.98	7.05	2.79	1.6	1.36871
Cluster-9112.32447	0.07	0.29	0.07	0.28	0.63	0.2	1.36815
Cluster-9112.44469	0.08	0.34	0.08	0.49	0.49	0.31	1.36737
Cluster-9112.59755	2.68	11.57	10.29	40.15	13.26	9.9	1.3673
Cluster-83541.0	0.17	0.44	0.08	0.77	0.77	0.24	1.36721
Cluster-9112.98038	1.34	0.29	0.27	1.94	0.87	2.09	1.36678
Cluster-9112.83343	0.29	0.72	1.36	2.76	1.78	1.57	1.36629
Cluster-9112.75278	0.73	2.12	1.57	4.2	4.37	2.82	1.36565
Cluster-9112.43260	0.17	0.06	0.03	0.3	0.12	0.25	1.36565
Cluster-9112.92775	0.14	0.05	0.14	0.29	0.43	0.13	1.365
Cluster-9112.47299	0.29	0.46	0.73	1.48	1.5	0.83	1.36419
Cluster-9112.53222	4.47	7.18	1.66	23.72	6.49	4.04	1.36359
Cluster-9112.89452	0.46	0.16	0.15	0.78	0.47	0.73	1.36257
Cluster-9112.48099	0.15	0.39	0.23	0.65	0.98	0.35	1.36257
Cluster-9112.90623	0.12	0.07	0.16	0.13	0.53	0.24	1.36257
Cluster-9112.87830	0.07	0.24	0.04	0.27	0.45	0.18	1.36257
Cluster-9112.86134	0.38	0.45	0.15	1.33	0.71	0.48	1.36257
Cluster-9112.47836	4.04	4.16	2.33	13.66	5.96	7.45	1.36219
Cluster-9112.56690	8.32	5.97	5.99	32.89	9.25	9.96	1.36123
Cluster-9112.62140	1.21	3.35	1.9	6.84	5.3	4.45	1.36071
Cluster-9112.84853	2.15	1.8	1.02	8.29	2.56	1.91	1.36031
Cluster-9112.70143	0.97	2.79	1.74	5.83	3.67	4.62	1.36024
Cluster-9112.50009	0.4	0.14	0.13	0.41	0.28	1.03	1.36018
Cluster-9112.88678	0.41	0.44	0.81	0.85	1.82	1.59	1.35967
Cluster-83831.0	0.2	0.07	0.26	0.27	0.53	0.56	1.35954
Cluster-9112.61703	0.32	0.25	0.19	0.91	0.37	0.67	1.3594
Cluster-9112.42808	0.48	2.21	1.66	3.55	3.21	4.4	1.35925
Cluster-9112.64639	53.81	98.44	36.31	282.12	106.52	95.08	1.35915
Cluster-9112.77431	22.89	56.74	18.58	123.75	81.9	46.26	1.35897
Cluster-9112.78820	0.27	2.31	1.32	3.05	5.81	1.14	1.35845
Cluster-9112.52658	13.79	13.63	10.59	49	24.85	23.6	1.35828
Cluster-9112.35822	12.31	3.96	1.73	34.03	6.59	5.51	1.35771
Cluster-9112.48483	0.21	0.22	0.21	0.28	0.77	0.59	1.35755
Cluster-9112.31825	0.03	0.1	0.03	0.16	0.16	0.09	1.35755
Cluster-9112.45663	0.03	0.07	0.06	0.07	0.31	0.03	1.35755
Cluster-9112.74370	0.73	1.37	0.18	2.82	2.31	0.71	1.35693
Cluster-9112.64741	6.11	3.49	6.81	23.1	11.5	7.43	1.35684
Cluster-9112.63825	59.63	38.11	21.51	107.25	64.25	133.85	1.35647
Cluster-9112.77008	0.14	0.55	0.15	0.74	0.8	0.61	1.35588
Cluster-9112.41482	0.03	0.04	0.27	0.51	0.23	0.13	1.35548
Cluster-9112.50437	0.3	0.46	0.62	1.5	0.79	1.24	1.355
Cluster-9112.84363	0.39	0.97	0.99	1.87	1.46	2.68	1.3547
Cluster-9112.64922	6.02	9.12	3.28	22.49	17.38	7.22	1.35415
Cluster-9112.49675	1.49	3.52	1.03	9.09	3.43	2.92	1.35405
Cluster-9112.31501	0.12	0.12	0.12	0.41	0.32	0.19	1.35364
Cluster-9112.45143	0.2	0.07	0.2	0.2	0.26	0.74	1.3523
Cluster-9112.74401	11	11.12	3.51	40.66	19.67	5.05	1.35102
Cluster-9112.60784	4.05	3.75	4.35	13.16	7.47	10.36	1.35085
Cluster-9112.49482	0.06	0.07	0.07	0.13	0.26	0.12	1.3505
Cluster-9112.69543	0.08	0.16	0.16	0.4	0.55	0.07	1.3505
Cluster-9112.37252	0.13	0.34	0.13	0.63	0.56	0.34	1.3505
Cluster-9112.43626	9.29	4.38	1.5	18.55	6.17	13.96	1.35037
Cluster-9112.76994	0.59	0.42	0.1	0.8	1	1.03	1.35024
Cluster-9112.75787	0.33	1.59	0.72	1.99	2.38	2.36	1.35007
Cluster-9112.42345	0.11	0.69	0.22	0.82	1.16	0.62	1.34994
Cluster-9112.54819	33.59	34.32	32.64	105.18	84.03	67.07	1.34981
Cluster-9112.71601	0.87	1.09	0.47	1.95	2.07	2.17	1.34898
Cluster-9112.44797	1.49	2.91	2.07	2.33	7.05	7.1	1.34888
Cluster-9112.84180	0.21	0.4	0.16	0.38	0.97	0.61	1.34792
Cluster-9112.56172	1.14	0.14	0.87	2.04	1.07	2.36	1.3472
Cluster-9112.63072	3.39	0.93	3.38	3.55	8.02	8.02	1.34719
Cluster-9112.58152	21.97	20.06	11.77	44.22	41.47	51.09	1.34618
Cluster-9112.57357	0.39	0.34	0.36	0.87	0.89	1.01	1.34556
Cluster-9112.89191	0.31	0.23	0.44	1.58	0.7	0.21	1.34529
Cluster-9112.73778	1.97	1.2	1.33	6.32	2.78	2.33	1.34483
Cluster-9112.59200	1.26	2.3	4.22	4.83	5.93	8.99	1.34401
Cluster-9112.50946	0.25	0.44	0.5	1.12	1.05	0.85	1.34359
Cluster-9112.87928	0.16	0.37	0.4	1.67	0.31	0.38	1.34348
Cluster-9112.51895	0.46	0.24	0.66	1.27	0.73	1.45	1.34299
Cluster-9112.77188	9.94	12.25	9.94	34.95	21.96	24.57	1.34252
Cluster-9112.3780	0.12	0.26	0.74	0.63	1.27	0.94	1.34239
Cluster-9112.66834	1.34	0.79	0.88	3.62	1.88	2.13	1.34192
Cluster-9112.49254	0.39	0.47	0.58	1.11	0.65	1.89	1.34183
Cluster-9112.75153	0.33	0.83	0.73	1.6	1.15	2.04	1.34164
Cluster-9112.66902	112.41	141.57	61.05	301.71	262.67	233.99	1.34157
Cluster-9112.63010	13.35	3.79	1.02	26.25	11.91	7.86	1.3415
Cluster-9112.34235	0.1	0.1	0.1	0.1	0.24	0.42	1.34104
Cluster-9112.93387	1.18	0.95	0.59	1.83	1.6	3.46	1.3409
Cluster-9112.4866	0.09	0.29	0.09	0.65	0.19	0.35	1.34023
Cluster-9112.42994	0.08	0.08	0.16	0.49	0.24	0.08	1.33985
Cluster-9112.54467	46.44	169.6	84.21	365.92	163.89	230.06	1.33959
Cluster-9112.72947	1.04	1.4	1.35	4.68	2.08	2.83	1.33933
Cluster-9112.88251	0.03	0.07	0.07	0.17	0.2	0.06	1.3388
Cluster-9112.40438	0.32	0.63	0.6	1.07	1.19	1.66	1.33859
Cluster-9112.61745	35.52	31.42	16.79	115.23	52.11	44.4	1.33848
Cluster-9112.83902	0.06	0.39	0.25	0.62	0.74	0.41	1.33832
Cluster-9112.42449	0.66	0.64	0.67	3.8	0.61	0.57	1.33795
Cluster-36861.0	3.84	3.31	0.51	5.32	7.07	6.97	1.33766
Cluster-39721.1	0.7	0.99	2.35	1.19	7.68	1.34	1.33756
Cluster-9112.73228	1.32	2.95	2.11	6.64	4.68	4.8	1.33722
Cluster-9112.77346	0.59	1.28	0.58	3.07	1.93	1.19	1.33716
Cluster-9112.66515	24.96	31.95	37.15	71.78	99.63	66.13	1.33652
Cluster-9112.43635	0.23	0.15	0.23	0.28	0.74	0.52	1.33605
Cluster-9112.76487	0.7	2.45	1.74	5.34	4.4	2.6	1.33544
Cluster-9112.101468	0.18	0.68	0.23	1.62	0.86	0.27	1.3351
Cluster-9112.66545	0.19	0.34	0.14	0.69	0.51	0.49	1.33479
Cluster-9112.61879	92.44	108.41	65.38	286.97	167.69	216.78	1.33459
Cluster-9112.71957	4.9	3.55	3.78	7.96	8.1	14.78	1.33438
Cluster-9112.62212	0.13	0.55	0.26	0.4	1.47	0.5	1.33415
Cluster-83953.0	0.39	0.21	0.59	2.02	0.41	0.57	1.334
Cluster-9112.58294	0.25	0.09	0.41	0.75	0.67	0.47	1.33342
Cluster-9112.104244	0.04	0.28	0.18	0.36	0.53	0.37	1.33342
Cluster-9112.84992	0.73	0.61	0.55	1.41	1.63	1.72	1.33258
Cluster-9112.49396	0.77	1.22	0.73	2.69	1.7	2.46	1.3325
Cluster-9112.51312	0.54	0.38	0.72	1.84	0.56	1.73	1.33245
Cluster-9112.64629	1.44	3.41	1.73	7.54	4.65	4.38	1.33241
Cluster-9112.32817	0.79	0.83	1.2	2.79	1.82	2.49	1.33212
Cluster-9112.92721	1.6	2.16	3.58	6.63	7.11	4.74	1.33211
Cluster-9112.84993	0.59	0.24	0.6	1.06	1.13	1.41	1.33198
Cluster-9112.34868	2.19	0.47	0.78	5.28	2.07	1.31	1.33196
Cluster-9112.54656	0.36	1.16	1.07	1.49	3.97	1.06	1.33192
Cluster-9112.42404	0.28	0.2	0.14	0.38	0.65	0.53	1.33121
Cluster-9112.84989	0.04	0.08	0.23	0.15	0.41	0.32	1.33015
Cluster-9112.48786	0.61	1.03	1.07	2.61	2.53	1.67	1.32936
Cluster-9112.36040	0.37	0.26	0.25	0.56	1.06	0.59	1.32847
Cluster-9112.86418	0.27	0.84	0.24	0.11	0.77	2.51	1.32833
Cluster-9112.53836	20.68	19.83	15.86	54.07	41.21	46.19	1.3275
Cluster-9112.69615	0.79	1.97	0.8	3.7	2.15	3.08	1.32678
Cluster-9112.51839	8.62	12.54	4.05	32.89	18.3	12.04	1.32661
Cluster-9112.64985	0.32	0.68	0.32	1.62	1.04	0.65	1.32629
Cluster-9112.31610	0.2	0.36	0.27	1.1	0.27	0.71	1.3254
Cluster-9112.48098	2.37	3.49	3.55	5.65	13.9	4.03	1.3253
Cluster-9112.61154	0.32	1.04	1.29	3.68	1.06	1.9	1.32519
Cluster-9112.60121	7.43	3.85	8.6	39.51	5.51	4.75	1.32396
Cluster-9112.58905	0.7	0.38	0.35	1.44	0.77	1.37	1.32394
Cluster-9112.74510	5.37	5.25	3.3	15.92	10.53	8.39	1.32359
Cluster-9112.64444	109.06	81.84	47.08	231.59	144.65	219.24	1.32321
Cluster-9112.54899	0.21	0.54	0.31	1.36	0.21	1.08	1.32193
Cluster-9112.44426	0.23	0.08	0.19	0.5	0.46	0.29	1.32193
Cluster-9112.83957	0.28	0.49	0.09	0.38	1.42	0.35	1.32193
Cluster-9112.31104	0.34	0.37	1.03	2.5	1.51	0.34	1.32193
Cluster-9112.37123	0.06	0.06	0.06	0.23	0.11	0.11	1.32193
Cluster-9112.34336	0.01	0.01	0.02	0.03	0.05	0.02	1.32193
Cluster-9112.75204	1.05	1.02	0.55	0.97	2.03	3.55	1.32193
Cluster-9112.67281	0.17	0.36	0.51	0.6	1.28	0.72	1.32193
Cluster-9112.47209	0.22	0.32	0.22	0.89	0.35	0.66	1.32193
Cluster-9112.76362	0.05	0.47	0.4	0.8	0.89	0.61	1.32193
Cluster-9112.88332	0.17	0.09	0.34	0.68	0.34	0.48	1.32193
Cluster-9112.44746	0.19	0.1	0.09	0.67	0.1	0.18	1.32193
Cluster-9112.38964	0.02	0.07	0.07	0.16	0.14	0.1	1.32193
Cluster-73131.1	0.04	0.04	0.04	0.15	0.11	0.04	1.32193
Cluster-9112.61106	3.13	7.74	4.98	18.63	11.5	9.49	1.32175
Cluster-9112.39384	0.84	2.93	1.16	6.13	3.9	2.29	1.32134
Cluster-9112.71040	5.11	7.75	3.36	16.52	12.65	11.35	1.32086
Cluster-9112.73604	0.18	0.38	0.53	0.36	1.85	0.51	1.31928
Cluster-9112.61158	0.24	0.36	0.29	0.89	0.64	0.69	1.31868
Cluster-9112.85766	0.51	0.54	0.41	1.41	0.88	1.35	1.31797
Cluster-9112.52233	22.04	18.99	9.4	65.85	30.54	29.32	1.31775
Cluster-9112.90711	0.39	0.2	0.1	0.2	0.69	0.83	1.31774
Cluster-9112.61570	6.77	9.12	7.76	21.72	21.9	15.29	1.31667
Cluster-9112.64628	117.71	296.26	126.78	630.21	362.52	354.18	1.31662
Cluster-9112.68021	84.23	91.4	40.74	206.49	167.45	164.98	1.31657
Cluster-9112.66330	158.46	92.83	9.03	425.12	104.56	118.47	1.31604
Cluster-9112.86843	0.24	0.19	0.06	0.68	0.37	0.17	1.31603
Cluster-9112.54720	0.27	0.17	0.05	0.38	0.33	0.51	1.31603
Cluster-9112.65389	45.78	33.94	21.08	138.19	49.25	63.44	1.3155
Cluster-9112.13760	0.08	0.25	0.08	0.28	0.44	0.3	1.31487
Cluster-9112.86772	1.06	1.77	1.52	6.37	0.95	3.5	1.31461
Cluster-9112.50311	0.17	0.93	0.87	0.36	2.19	2.35	1.31459
Cluster-82570.0	0.08	0.18	0.5	0.34	0.68	0.87	1.31431
Cluster-9112.40654	0.32	3.08	0.32	4.6	2.78	1.87	1.31415
Cluster-9112.33306	0.13	0.11	0.03	0.34	0.17	0.16	1.3112
Cluster-9112.66494	0.71	1.14	2.08	4.84	2.51	2.4	1.31087
Cluster-9112.66514	22.88	25.73	29.3	73.77	69.87	49.63	1.31074
Cluster-9112.55021	45.39	7.79	12.22	117.27	18.9	26.06	1.31068
Cluster-9112.77052	24.28	14.88	10.28	42.2	28.05	52.37	1.31044
Cluster-9112.35825	5.32	4.09	2.54	19.43	5.8	4.4	1.31005
Cluster-9112.79674	2.77	1.89	4.79	7.01	7.83	8.58	1.30935
Cluster-9112.81434	0.27	0.87	0.68	1.81	1.27	1.43	1.30919
Cluster-9112.56374	2.76	3.4	2.22	7.33	6.35	7.07	1.30809
Cluster-9112.66792	17.16	12.25	9.2	38.39	30.45	26.73	1.30758
Cluster-9112.84402	0.44	0.23	0.66	1.78	0.78	0.73	1.30666
Cluster-9112.46234	0.18	0.19	0.18	0.74	0.28	0.34	1.3061
Cluster-9112.68664	1.22	2.92	1.89	5.8	3.9	5.21	1.30605
Cluster-9112.63028	1.55	13.45	3.58	12.92	12.34	20.68	1.306
Cluster-9112.73729	0.3	0.31	0.3	0.91	0.77	0.57	1.30599
Cluster-9112.42402	0.66	0.28	0.31	0.86	0.89	1.34	1.30568
Cluster-9112.39736	2.99	0.29	0.39	5.36	2.29	1.42	1.30532
Cluster-9112.70705	0.62	3.07	4.33	4.01	8.26	7.55	1.30528
Cluster-9112.72558	1.56	1.14	2.82	6.46	4.43	2.75	1.3051
Cluster-9112.81755	2.74	4.21	1.4	14.65	3.14	2.84	1.3049
Cluster-9112.57769	0.21	0.33	0.31	0.42	1.28	0.4	1.30485
Cluster-9112.47153	5.93	4.42	4.76	16.78	7.9	12.63	1.30406
Cluster-9112.54687	0.26	0.09	0.12	0.61	0.2	0.35	1.30339
Cluster-9112.70710	19.93	25.58	6.48	70.77	28.83	28.65	1.30265
Cluster-9112.101693	0.06	0.03	0.06	0.06	0.28	0.03	1.30256
Cluster-9112.69280	10.33	5.86	10.34	41.96	10.09	13.39	1.30255
Cluster-9112.72332	0.46	0.62	0.7	1.19	1.31	1.89	1.30234
Cluster-9112.83104	0.34	0.96	0.23	0.81	1.98	0.98	1.30103
Cluster-9112.81878	6.19	12.39	16.98	47.09	31.07	9.44	1.30068
Cluster-9112.55683	0.37	1.08	0.93	2.17	1.13	2.56	1.29994
Cluster-9112.58474	4.97	3.41	2.92	12.81	6.84	8.17	1.2998
Cluster-9112.61489	1.88	2.3	0.65	4.35	4.34	3.2	1.29965
Cluster-9112.57752	16.64	28.62	22.44	78.41	48.06	40.18	1.29959
Cluster-9112.56692	0.09	0.09	0.6	0.35	0.35	1.22	1.29956
Cluster-85200.0	0.06	0.2	0.13	0.13	0.46	0.37	1.29956
Cluster-9112.51539	0.22	0.63	0.3	1.37	0.68	0.78	1.29917
Cluster-9112.83374	0.1	0.1	0.3	0.2	0.1	0.93	1.29866
Cluster-9112.64726	0.06	0.13	0.18	0.37	0.25	0.29	1.29834
Cluster-9112.41506	0.1	0.22	0.05	0.47	0.15	0.29	1.29834
Cluster-9112.86507	0.07	0.4	0.14	0.89	0.38	0.23	1.29808
Cluster-9112.58158	1.76	1.86	0.77	5.83	1.92	3.04	1.2974
Cluster-9112.85354	0.11	0.06	0.05	0.11	0.38	0.05	1.29546
Cluster-9112.100851	0.05	0.03	0.03	0.03	0.1	0.14	1.29546
Cluster-9112.42588	0.45	1.31	0.77	1.61	3.56	1.04	1.29546
Cluster-9112.61038	0.29	0.62	0.15	1.19	0.15	1.26	1.29445
Cluster-9112.54832	7.13	6.51	6.94	19.28	13.22	17.97	1.29418
Cluster-9112.62964	11.58	17.09	7.65	29.8	32.54	26.72	1.29401
Cluster-9112.77173	0.23	0.89	0.34	1.38	1.08	1.12	1.29399
Cluster-9112.1026	0.1	0.14	0.07	0.23	0.1	0.43	1.29373
Cluster-9112.90434	1.21	1.61	0.55	2.02	4.44	1.8	1.29339
Cluster-9112.62666	0.8	0.5	0.61	1.26	1.28	2.14	1.29294
Cluster-9112.64448	0.86	0.68	0.57	2.32	1.34	1.51	1.29292
Cluster-9112.70845	0.03	0.25	0.12	0.4	0.26	0.32	1.29278
Cluster-9112.84464	1.28	0.97	0.65	3.9	2.59	0.61	1.29177
Cluster-9112.34566	0.3	0.51	0.73	0.8	1.53	1.44	1.29163
Cluster-9112.59476	0.14	0.06	0.18	0.21	0.23	0.49	1.29123
Cluster-9112.60763	3.87	9.42	5.7	17.32	12.41	16.73	1.29075
Cluster-9112.67750	151.11	243.73	134.88	427.43	410.47	457.51	1.29011
Cluster-9112.65694	1.57	2.26	2.29	4.48	5.05	5.43	1.28951
Cluster-9112.30298	0.13	0.13	0.19	0.45	0.06	0.59	1.28951
Cluster-9112.96103	0.06	0.06	0.06	0.28	0.11	0.05	1.28951
Cluster-9112.43174	0.25	0.52	0.49	1.14	1.14	0.8	1.28951
Cluster-9112.63371	0.05	0.19	0.03	0.18	0.21	0.27	1.28951
Cluster-9112.59719	1.92	7.55	2.66	13.13	9.37	7.14	1.28897
Cluster-9112.34915	3.7	5.93	3.01	7.84	11.74	11.3	1.28868
Cluster-9112.56715	0.39	1.11	0.78	1.74	1.57	2.26	1.28864
Cluster-9112.44682	1.65	3.7	3.37	2.6	4.83	13.87	1.28845
Cluster-9112.81615	3.4	3.86	3.35	12.04	8.55	5.32	1.28808
Cluster-9112.82915	0.93	1.39	1.12	3.07	3.53	1.8	1.28798
Cluster-9112.90948	0.12	0.4	0.25	1.27	0.13	0.48	1.2878
Cluster-9112.43470	2.26	2.77	3.2	7.25	7.42	5.41	1.28679
Cluster-9112.61877	1.94	2.64	1.15	7.83	2.52	3.63	1.28676
Cluster-9112.52337	5.99	11.27	7.88	23.64	15.91	21.73	1.28543
Cluster-9112.52266	0.04	0.26	0.18	0.44	0.32	0.41	1.2854
Cluster-9112.62446	0.14	0.59	0.14	0.57	1.01	0.54	1.28498
Cluster-9112.56890	2.49	0.68	1.23	1.96	4.32	4.44	1.28473
Cluster-9112.72487	0.65	0.87	0.52	2.07	1.24	1.66	1.28468
Cluster-9112.84462	0.4	0.57	0.52	1.99	1.15	0.49	1.28466
Cluster-9112.52239	0.53	1.41	0.79	1.63	4.25	0.77	1.28445
Cluster-9112.88094	0.41	0.43	0.33	1.41	0.74	0.7	1.28445
Cluster-9112.90639	0.19	0.07	0.13	0.52	0.13	0.3	1.28445
Cluster-9112.77153	0.03	0.27	0.09	0.23	0.45	0.27	1.28445
Cluster-9112.65011	1.74	1.59	1.15	3.79	3.76	3.36	1.28408
Cluster-9112.74402	20.54	14.89	7.37	65.94	24.55	13.73	1.28395
Cluster-9112.65638	7.24	1.81	0.24	21.42	0.26	0.94	1.28385
Cluster-9112.76120	0.04	0.11	0.08	0.15	0.2	0.21	1.28379
Cluster-9112.44195	0.43	1.87	1.29	2.25	0.48	6.01	1.28365
Cluster-9112.38042	0.22	0.24	0.67	0.23	1.43	1.09	1.28311
Cluster-9112.79581	0.11	0.15	0.04	0.25	0.35	0.13	1.28293
Cluster-9112.52457	0.67	3.57	0.68	5.5	3.35	3.12	1.28269
Cluster-9112.70471	0.63	1.15	1.09	3.13	2.21	1.64	1.28218
Cluster-9112.41616	0.14	0.27	0.03	0.2	0.57	0.3	1.28204
Cluster-9112.76710	0.89	0.98	0.76	1.69	2.53	2.17	1.28075
Cluster-9112.86697	0.06	0.2	0.09	0.32	0.5	0.03	1.28011
Cluster-9112.49072	0.1	0.07	0.32	0.3	0.66	0.23	1.28011
Cluster-83289.0	0.32	0.09	0.08	0.16	0.57	0.46	1.28011
Cluster-9112.52133	0.14	0.07	0.07	0.21	0.14	0.33	1.28011
Cluster-9112.77921	27.87	38.83	27.05	106.81	53.02	67.77	1.27961
Cluster-9112.70987	0.46	0.76	0.96	2.38	1.38	1.53	1.27894
Cluster-9112.85023	1.37	0.77	0.37	4.69	0.74	0.66	1.27875
Cluster-9112.62438	1.75	3.68	1.4	7.78	4.68	4.11	1.27862
Cluster-9112.80794	3.33	2.69	1.42	10.49	1.67	5.87	1.27702
Cluster-9112.14727	0.11	0.22	0.19	0.18	0.62	0.46	1.27684
Cluster-9112.92201	0.06	0.06	0.14	0.2	0.25	0.18	1.27684
Cluster-9112.70334	0.96	3.15	2.42	4.68	4.62	6.52	1.27659
Cluster-9112.61527	8.81	2	0.43	15.04	7.46	4.73	1.27655
Cluster-9112.68708	67.09	72.12	49.1	118.62	137.41	200.16	1.27653
Cluster-9112.46637	7.37	2.14	1.43	18.16	4.17	4.17	1.27638
Cluster-9112.71022	0.08	0.25	0.31	0.79	0.32	0.44	1.27612
Cluster-9112.50525	0.19	0.2	0.44	0.89	0.7	0.42	1.27601
Cluster-9112.50894	0.52	0.55	0.26	1.06	1.66	0.5	1.27563
Cluster-9112.57859	3.57	0.22	0.11	9.12	0.22	0.1	1.27531
Cluster-9112.86635	1.57	0.16	0.46	3.53	1.43	0.34	1.27506
Cluster-9112.62227	0.92	0.66	0.92	3.18	1.67	1.2	1.27501
Cluster-9112.81170	0.62	1.31	1.12	3.8	2.04	1.54	1.27481
Cluster-9112.77594	0.78	1.76	1.06	3	2.07	3.64	1.27468
Cluster-9112.44175	0.18	0.38	0.18	0.18	0.57	1.04	1.27436
Cluster-9112.67512	38.85	25.84	19.93	58.58	33.09	113	1.27423
Cluster-9112.35030	0.37	0.5	0.11	1.39	0.58	0.4	1.27403
Cluster-9112.92139	0.27	0.19	0.09	0.09	0.64	0.6	1.27392
Cluster-9112.60833	0.58	0.54	0.22	0.97	0.67	1.6	1.27376
Cluster-9112.93247	0.19	0.41	0.19	0.59	0.4	0.92	1.27365
Cluster-9112.76832	0.73	1.7	1.33	3.82	2.88	2.39	1.27355
Cluster-9112.62229	1.84	1.67	0.97	5	2.41	3.42	1.27346
Cluster-9112.46082	9.06	1.79	1.78	19.86	4.83	5.84	1.27337
Cluster-9112.61498	10.26	15.05	14.9	20.57	35.22	41.4	1.27325
Cluster-9112.85399	0.15	0.43	0.62	0.71	0.98	1.21	1.27302
Cluster-9112.79875	4.97	6.56	4.94	17.56	10.15	12.09	1.27293
Cluster-9112.60649	0.62	0.86	0.3	2.82	0.52	0.96	1.27246
Cluster-9112.82527	1.43	3.08	1.44	4.68	4.46	5.23	1.2721
Cluster-9112.40879	4.24	4.93	2.28	14.24	6.09	7.32	1.27193
Cluster-9112.50261	1.34	1.42	0.4	2.43	1.9	3.3	1.27176
Cluster-9112.56809	0.06	0.28	0.24	0.45	0.46	0.49	1.2713
Cluster-9112.60082	12.65	11.95	8.78	40.39	20.46	19.7	1.2709
Cluster-9112.73474	0.27	2.62	2.17	3.92	3.8	4.49	1.27085
Cluster-9112.85090	0.79	1.47	0.6	4.11	1.47	1.32	1.27058
Cluster-9112.91424	0.22	0.06	0.06	0.17	0.28	0.37	1.27009
Cluster-9112.73547	6.02	7.74	4.91	16.97	11.42	16.63	1.26984
Cluster-9112.79070	0.96	3.14	0.96	1.51	4.91	5.78	1.26967
Cluster-9112.88462	0.09	0.23	0.07	0.14	0.61	0.19	1.26919
Cluster-9112.12807	0.04	0.09	0.09	0.27	0.18	0.08	1.26849
Cluster-9112.70651	5.24	5.22	1.48	4.36	10.24	14.16	1.26826
Cluster-9112.53135	12.14	19.37	11.79	30.13	32.29	41.82	1.26747
Cluster-9112.70835	0.21	0.44	0.21	0.53	0.85	0.69	1.26722
Cluster-9112.56635	0.31	0.17	0.31	1.12	0.33	0.45	1.26607
Cluster-9112.9849	6.08	3.8	1.31	15.16	5	6.75	1.26593
Cluster-9112.52248	0.41	0.29	0.19	0.55	0.82	0.77	1.26573
Cluster-85552.0	0.11	0.24	0.12	0.46	0.4	0.27	1.26559
Cluster-9112.39300	0.45	0.5	0.66	1.3	1.28	1.29	1.26527
Cluster-9112.36940	0.08	0.43	0.58	2.34	0.12	0.16	1.26524
Cluster-9112.60009	14.99	24.18	8.31	56.95	29.22	27.95	1.26516
Cluster-9112.31858	3.26	2.93	0.8	8.28	3.97	4.55	1.2651
Cluster-9112.78387	0.91	0.52	0.33	1.26	1.09	1.88	1.26508
Cluster-9112.31194	0.87	1.17	0.64	3.15	1.93	1.36	1.26483
Cluster-9112.42116	0.58	0.62	0.44	2.48	0.9	0.56	1.2645
Cluster-9112.45522	0.57	0.65	0.2	2.04	0.72	0.65	1.26388
Cluster-9112.26505	0.11	0.06	0.28	0.3	0.44	0.34	1.26303
Cluster-9112.57216	0.17	0.13	0.2	0.61	0.31	0.28	1.26303
Cluster-9112.86426	0.08	0.08	0.04	0.29	0.08	0.11	1.26303
Cluster-9112.76057	1.22	3.53	0.41	6.78	3.18	2.42	1.26257
Cluster-9112.84406	0.43	0.76	0.24	1.37	0.92	1.14	1.26219
Cluster-9112.86254	0.36	0.39	0.18	1.3	0.76	0.17	1.26174
Cluster-9112.61333	1.56	1.07	0.94	2.86	2.06	3.64	1.26169
Cluster-9112.78873	0.25	1.34	1	1.54	3.21	1.46	1.26164
Cluster-9112.65245	0.85	3.21	2.56	4.58	5.49	5.8	1.2614
Cluster-9112.53774	0.69	0.49	0.46	0.71	0.98	2.24	1.26083
Cluster-9112.69330	23.35	12.11	7.49	50.18	23.73	29.01	1.26079
Cluster-9112.54950	0.56	1.65	1.41	2.9	2.37	3.4	1.26004
Cluster-9112.75824	2.13	5.3	3.28	12.41	8.56	4.68	1.26
Cluster-9112.37242	0.11	0.28	0.37	0.8	0.32	0.7	1.25987
Cluster-9112.90941	0.2	0.21	0.3	0.31	0.62	0.77	1.25964
Cluster-9112.37921	0.06	0.13	0.09	0.27	0.25	0.15	1.25873
Cluster-9112.83748	0.06	0.07	0.15	0.34	0.25	0.08	1.25873
Cluster-9112.93069	1.66	1.89	1.75	5.21	3.71	3.76	1.25849
Cluster-9112.73789	9.76	15.12	7.33	34.19	26.41	16.46	1.25847
Cluster-9112.58107	0.61	1.11	0.65	3.23	1.06	1.38	1.25846
Cluster-9112.33693	0.94	0.55	1.67	1.58	5.18	0.8	1.25846
Cluster-9112.56013	1.22	1.03	0.3	2.18	2.02	1.9	1.25831
Cluster-9112.77968	1.32	1.16	0.81	4.66	1.55	1.66	1.25828
Cluster-9112.79408	2.63	1.88	2.44	10.84	2.98	2.8	1.25784
Cluster-9112.19531	0.11	0.12	0.23	0.23	0.23	0.64	1.2578
Cluster-9112.81413	3.71	7.31	4.41	7.82	19.11	9.96	1.25749
Cluster-9112.50654	0.37	0.39	0.75	1.84	0.17	1.6	1.25745
Cluster-9112.93490	0.16	0.49	0.63	0.95	0.71	1.4	1.25739
Cluster-9112.81815	0.16	0.08	0.4	0.32	0.08	1.13	1.25739
Cluster-9112.65105	366.27	160.7	103.36	640.36	530.99	335.1	1.25697
Cluster-9112.64762	1.76	0.27	2.26	3.36	5.91	0.98	1.25657
Cluster-9112.84688	0.1	0.1	0.16	0.41	0.2	0.25	1.25634
Cluster-9112.64091	24.59	72.84	50.76	136.25	118.33	99.28	1.25573
Cluster-9112.48220	0.12	0.19	0.18	0.24	0.36	0.57	1.25565
Cluster-9112.32647	0.3	0.19	0.08	0.23	1.03	0.1	1.25457
Cluster-9112.78752	0.35	1.13	1.74	2.17	3.45	2.06	1.25405
Cluster-9112.48778	2.24	2.74	2.24	6.14	4.17	6.91	1.25401
Cluster-9112.54882	0.18	0.46	0.92	0.41	2.86	0.45	1.25376
Cluster-9112.41659	0.03	0.05	0.05	0.14	0.07	0.1	1.25376
Cluster-9112.49347	4.52	6.09	5.12	12.86	13.37	11.27	1.25337
Cluster-9112.44204	0.24	0.26	0.49	0.49	1.18	0.69	1.25329
Cluster-9112.42678	4.69	0.73	2.66	7.75	10.14	1.37	1.25318
Cluster-9112.65593	1.37	0.24	0.92	2.35	1.46	2.22	1.25302
Cluster-9112.69883	0.89	0.44	0.21	0.14	2.16	1.37	1.25285
Cluster-9112.53351	0.4	0.59	0.55	1.63	1.12	0.92	1.25285
Cluster-9112.64298	109.81	108.95	52.77	284.13	170.55	192.35	1.25272
Cluster-9112.65609	0.77	1.62	1.3	2.24	3.05	3.5	1.25224
Cluster-9112.81351	1.5	2.37	1.26	3.39	3.05	5.78	1.25221
Cluster-9112.59554	0.19	0.7	0.76	1.25	1.06	1.62	1.25206
Cluster-9112.83851	0.25	1.01	1.73	2.07	1.67	3.38	1.25173
Cluster-9112.86501	0.03	0.09	0.09	0.09	0.33	0.08	1.25154
Cluster-9112.36893	0.03	0.09	0.09	0.2	0.25	0.05	1.25154
Cluster-9112.72440	2.98	1.45	0.54	7.55	0.58	3.7	1.25113
Cluster-9112.61004	4.92	3.38	5.97	13.48	8.26	12.22	1.25085
Cluster-9112.82328	0.52	0.28	0.52	1.34	0.28	1.52	1.25023
Cluster-9112.79973	1.05	0.22	0.42	1.29	1.11	1.62	1.25017
Cluster-9112.39977	0.07	0.15	0.15	0.52	0.15	0.21	1.24998
Cluster-9112.47716	0.47	0.79	0.41	1.38	1.43	1.16	1.24929
Cluster-9112.65267	7.42	6.25	4.73	15.49	11.82	16.4	1.24826
Cluster-9112.87660	0.05	0.26	0.41	0.58	0.46	0.67	1.24793
Cluster-9112.70509	3.48	3.95	2.29	9.66	5.48	7.94	1.24762
Cluster-9112.30568	26.14	5.32	1	61.24	7.82	8.01	1.24751
Cluster-9112.81183	2.36	2.19	2.47	6.51	5.55	4.6	1.24685
Cluster-9112.82495	2.2	1.63	1.82	6.26	3.29	3.85	1.24591
Cluster-9112.71973	1.27	0.92	0.42	3.51	1.42	1.26	1.24589
Cluster-86251.0	0.07	0.07	0.21	0.43	0.14	0.26	1.24576
Cluster-9112.31867	0.21	0.76	0.43	1.01	1.17	1.14	1.24576
Cluster-9112.47837	2.02	2.51	1.99	9.19	2.46	3.81	1.2456
Cluster-9112.55385	3.16	3.89	3.33	13.52	5.2	5.89	1.24544
Cluster-9112.79879	0.49	0.79	1.23	3.54	0.26	2.15	1.2452
Cluster-9112.89352	0.07	0.14	0.06	0.28	0.22	0.14	1.24511
Cluster-9112.55139	0.85	1.39	2.81	5.69	3.7	2.58	1.24507
Cluster-9112.46977	0.85	1.68	1.28	4.76	3.26	1.01	1.24493
Cluster-9112.92784	0.03	0.13	0.03	0.28	0.06	0.11	1.24393
Cluster-9112.77511	7.84	10.06	9.28	28.91	17.37	18.09	1.24384
Cluster-9112.34922	0.49	1.6	0.49	2.55	1.11	2.45	1.2438
Cluster-9112.83329	0.12	0.87	0.89	2.28	1.27	0.9	1.24307
Cluster-9112.50517	0.24	0.63	0.52	0.81	0.52	1.96	1.243
Cluster-9112.43206	0.15	0.15	0.3	0.15	1.13	0.14	1.24286
Cluster-9112.77578	0.03	0.17	0.1	0.46	0.13	0.12	1.24286
Cluster-9112.65916	0.04	0.9	0.37	0.75	1.31	1.04	1.2427
Cluster-9112.55227	13.54	7.63	7.12	29.61	17.35	19.96	1.24215
Cluster-9112.71147	0.29	0.51	0.46	0.56	1.01	1.41	1.24189
Cluster-9112.91813	5.34	2.1	1.11	11.84	4.13	4.25	1.24179
Cluster-9112.64651	83.51	122.27	85.45	215.62	229.2	243.91	1.24178
Cluster-9112.62142	10.77	12.72	6.83	38.5	19.08	14.11	1.2415
Cluster-9112.45389	0.33	0.25	0.6	0.8	0.99	1	1.24148
Cluster-9112.92741	0.4	0.78	0.44	0.73	1.61	1.49	1.24135
Cluster-9112.41867	0.95	1.28	1.07	4.35	1.94	1.51	1.24101
Cluster-9112.73332	0.18	0.24	0.41	0.74	0.32	0.9	1.23967
Cluster-9112.74518	0.66	1.31	0.66	2.69	1.09	2.43	1.23953
Cluster-9112.69700	0.52	0.55	0.29	0.88	1.17	1.16	1.23897
Cluster-9112.72522	0.11	0.48	0.91	1.39	1.17	0.98	1.23879
Cluster-9112.70331	1.56	0.67	0.94	3.88	2.38	1.22	1.23856
Cluster-9112.75760	0.21	0.73	1.23	2.26	1.6	1.26	1.23845
Cluster-9112.70493	33.34	34.21	20.91	96.3	47.25	65.08	1.23785
Cluster-9112.86312	0.66	1.01	0.59	1.76	1.35	2.22	1.23781
Cluster-9112.53898	0.31	1.43	0.66	1.77	2.02	1.87	1.23777
Cluster-9112.55738	3.43	3.71	5.53	7.79	9.53	12.54	1.2368
Cluster-9112.39345	0.66	0.55	0.39	2.15	0.73	0.89	1.23649
Cluster-9112.57831	1.15	1	1.64	3.17	2.74	3.02	1.23646
Cluster-9112.68659	4.55	8.49	4.74	26.21	8.09	7.58	1.23601
Cluster-9112.51253	0.13	0.63	0.45	1.02	0.88	0.95	1.23595
Cluster-9112.51781	0.37	0.2	0.5	1.13	0.69	0.7	1.23581
Cluster-9112.31309	1.02	1.52	1.27	5.07	2.25	1.65	1.23532
Cluster-9112.72469	23.97	24.88	21.61	42.48	79.17	44.2	1.235
Cluster-9112.70356	0.19	0.51	0.29	0.39	1.48	0.46	1.23483
Cluster-9112.69540	11.84	27.04	13.24	42.29	42.7	37.66	1.23464
Cluster-9112.50213	0.78	0.28	1.18	0.54	1.4	3.33	1.2343
Cluster-9112.45815	0.12	0.64	0.12	0.37	1.24	0.46	1.23406
Cluster-9112.78804	1.72	1.56	2.04	1.61	9.23	1.67	1.23358
Cluster-9112.35609	0.18	0.08	0.11	0.37	0.29	0.21	1.23349
Cluster-9112.67991	25.17	19.22	6.86	54.79	40.07	25.6	1.23293
Cluster-9112.69488	1.27	2.15	1.99	4.83	3.93	3.95	1.23226
Cluster-9112.64507	0.71	0.77	1.07	2.96	1.97	1.06	1.23206
Cluster-9112.87262	0.27	0.11	0.05	0.49	0.11	0.41	1.23195
Cluster-9112.44590	0.33	1.75	0.65	1.34	2.84	2.23	1.23142
Cluster-9112.73601	3.36	4.58	3.11	9.09	7.92	8.92	1.23058
Cluster-9112.76532	0.16	0.06	0.04	0.15	0.27	0.19	1.2303
Cluster-9112.58367	1.32	0.85	0.81	2.54	2.01	2.44	1.22998
Cluster-9112.84345	1.27	1.34	1.47	3.87	2.94	2.76	1.22995
Cluster-83477.1	0.14	0.15	0.29	0.07	0.88	0.41	1.22948
Cluster-9112.50471	0.38	0.51	1.41	0.27	4.81	0.31	1.22865
Cluster-9112.85841	1.19	1.13	1.5	1.84	5.12	1.99	1.22832
Cluster-9112.64956	14.38	6.35	1.37	27.04	11.61	13.12	1.22807
Cluster-9112.66156	6.69	7.15	7.68	24.72	10.32	15.36	1.22775
Cluster-9112.52376	0.4	0.97	0.59	2.47	0.6	1.52	1.22764
Cluster-9112.79538	4.26	11.15	5.21	25.24	14.23	8.81	1.22738
Cluster-9112.77406	4.06	7.27	6.19	12.43	16.65	11.94	1.22732
Cluster-9112.75696	3.8	3.19	2.74	6.66	8.28	7.83	1.22662
Cluster-9112.81792	0.13	0.11	0.26	0.48	0.26	0.43	1.22651
Cluster-9112.87999	0.11	0.47	0.48	1.25	0.7	0.53	1.22628
Cluster-9112.61876	2.67	3.82	1	9.16	5.12	3.24	1.22597
Cluster-9112.81024	1.14	1.01	1.9	4.85	2.79	1.83	1.22544
Cluster-9112.54263	0.32	1.17	0.32	0.66	1.86	1.71	1.22467
Cluster-9112.41774	0.15	0.47	0.45	0.53	1.05	0.92	1.22432
Cluster-9112.78132	0.38	0.4	0.38	0.29	1.16	1.26	1.22417
Cluster-9112.42807	0.21	0.63	0.35	1.44	0.73	0.61	1.22412
Cluster-9112.69541	11.3	11.07	7.51	28.72	19.18	21.87	1.22343
Cluster-9112.64391	0.68	3.67	4.07	5.99	5.98	7.69	1.22337
Cluster-9112.77109	2.22	3.62	2.75	4.06	7.62	8.37	1.22287
Cluster-9112.92907	0.25	0.38	0.36	0.83	0.56	0.92	1.22239
Cluster-9112.42001	0.12	0.26	0.25	0.61	0.51	0.35	1.22239
Cluster-85098.0	0.14	0.15	0.07	0.5	0.07	0.27	1.22239
Cluster-84886.0	0.1	0.19	0.1	0.44	0.23	0.24	1.22239
Cluster-84995.0	0.07	0.12	0.05	0.16	0.23	0.17	1.22239
Cluster-9112.43216	0.05	0.02	0.05	0.04	0.19	0.05	1.22239
Cluster-9112.53454	0.21	0.1	0.68	0.89	1.38	0.04	1.22239
Cluster-9112.32677	0.02	0.03	0.13	0.03	0.37	0.02	1.22239
Cluster-9112.79289	0.2	0.32	0.5	0.61	0.82	0.95	1.22239
Cluster-9112.66091	13.48	19.95	14.45	52.49	34.71	24.44	1.22136
Cluster-9112.60090	1.24	2.63	2.15	5.86	4.41	3.75	1.21965
Cluster-9112.82380	0.22	0.34	0.66	0.83	0.82	1.19	1.21901
Cluster-9112.68189	66.6	87.5	26.62	233.68	104.6	82.41	1.219
Cluster-9112.52659	19.75	21.37	19.69	60.48	47.48	33.53	1.21832
Cluster-9112.74784	1.02	3.81	2.06	5.93	5.4	4.7	1.2182
Cluster-9112.79839	0.21	2.27	2.88	4.34	5.92	2.21	1.21816
Cluster-9112.68746	19.36	21.72	9.75	75.42	23.22	19.58	1.21772
Cluster-9112.64559	202.24	269.16	228.6	332.07	386.49	909.25	1.21751
Cluster-9112.53044	7.39	9.33	6.63	20.05	16.43	17.81	1.21726
Cluster-9112.32140	0.39	0.34	0.07	0.72	0.59	0.55	1.21723
Cluster-9112.41767	0.26	0.28	0.2	1	0.53	0.19	1.21681
Cluster-9112.73702	1.23	1.84	0.97	2.07	2.19	5.13	1.21677
Cluster-9112.64792	76.82	104.6	57.28	189.04	145.59	220.15	1.21672
Cluster-9112.64268	12.78	25.32	9.21	60.21	32.09	17.62	1.21624
Cluster-9112.77577	1.1	2.05	1.03	3.77	2.8	3.14	1.21597
Cluster-9112.33736	0.09	0.1	0.09	0.28	0.19	0.18	1.21501
Cluster-83578.0	0.1	0.1	0.05	0.05	0.39	0.14	1.21412
Cluster-9112.92632	0.28	0.19	0.28	0.47	0.75	0.52	1.21412
Cluster-9112.60895	12.19	13.51	9.09	34.08	18.47	28.15	1.2139
Cluster-9112.58894	0.92	0.4	0.38	0.97	1.26	1.71	1.21266
Cluster-9112.56512	0.22	0.45	0.31	0.76	0.53	0.98	1.21184
Cluster-9112.91886	0.17	0.37	0.44	0.18	1.51	0.58	1.21184
Cluster-9112.98582	0.51	0.73	1.07	1.67	1.61	2.07	1.21165
Cluster-9112.62958	0.37	1.37	1.11	4.33	1.74	0.53	1.2115
Cluster-9112.63401	0.09	0.55	0.09	0.18	0.61	0.9	1.21105
Cluster-9112.58563	54.26	181.61	169.98	441.82	242.39	255.35	1.21104
Cluster-9112.71980	0.98	1.38	0.66	2.22	3.01	1.76	1.21074
Cluster-9112.44719	0.37	0.17	0.16	0.33	0.38	0.91	1.21057
Cluster-9112.56181	0.2	0.42	0.4	1.11	0.5	0.75	1.21022
Cluster-9112.88229	0.23	0.5	0.23	0.24	1.75	0.23	1.20945
Cluster-9112.77058	42.89	38.18	18.85	83.01	55.02	93.03	1.20942
Cluster-9112.61321	1.61	1.71	0.97	4.94	2.51	2.47	1.20936
Cluster-9112.50496	1.94	2.71	2.4	5.55	4.67	6.08	1.20918
Cluster-9112.90262	0.07	0.87	0.28	0.63	1.4	0.79	1.20881
Cluster-9112.70511	6.34	5.58	3.12	13.78	7.81	13.17	1.20862
Cluster-9112.73768	0.18	0.38	0.18	0.55	0.73	0.43	1.2084
Cluster-9112.31435	0.99	1.31	0.92	2.95	2.52	1.97	1.20824
Cluster-9112.56987	0.24	0.07	0.11	0.43	0.21	0.33	1.2076
Cluster-9112.86975	0.38	0.46	0.13	0.64	0.7	0.9	1.20744
Cluster-9112.62965	1.72	5.11	6.4	7.44	15.86	7.24	1.20689
Cluster-9112.58843	1.15	1.88	1.71	6.62	1.99	2.33	1.20665
Cluster-9112.77055	1.91	3.92	0.99	10.86	3.11	1.77	1.20659
Cluster-9112.41664	0.08	0.08	0.23	0.31	0.23	0.36	1.20645
Cluster-9112.77429	20.71	32.08	17.97	84.81	55.86	22.61	1.20634
Cluster-9112.69467	27.71	21.6	9.45	47.36	31.3	56.9	1.20603
Cluster-9112.84068	0.27	0.07	0.28	0.7	0.21	0.52	1.20568
Cluster-9112.46676	0.27	0.43	0.41	1.44	0.61	0.51	1.20558
Cluster-9112.53601	7.64	13.38	6.2	35.92	12.41	14.44	1.20541
Cluster-9112.76611	1.75	0.96	5.2	1.85	7.21	9.18	1.20536
Cluster-9112.52532	1.57	2.36	2.71	5.02	6.08	4.21	1.20522
Cluster-9112.101187	0.67	0.55	0.32	1.22	1.43	0.9	1.20489
Cluster-9112.57241	0.71	1.89	1.6	4.73	2.04	2.91	1.20462
Cluster-9112.85184	0.11	0.08	0.04	0.32	0.07	0.14	1.20436
Cluster-9112.30145	1.55	0.38	0.18	2.59	1.75	0.52	1.20371
Cluster-9112.57691	0.8	0.96	1.34	3.01	2.21	1.92	1.20366
Cluster-9112.63027	1.62	14.78	3.64	16.4	13.59	16.16	1.20345
Cluster-9112.83040	0.08	0.18	0.17	0.42	0.13	0.44	1.20309
Cluster-9112.80268	0.47	1.99	0.95	3.68	2.83	1.34	1.20292
Cluster-9112.89394	0.34	0.91	0.11	1.58	0.89	0.66	1.20256
Cluster-9112.89343	0.03	0.09	0.08	0.2	0.08	0.18	1.20163
Cluster-9112.12237	0.05	0.07	0.08	0.15	0.24	0.07	1.20163
Cluster-9112.33547	0.06	0.12	0.12	0.12	0.24	0.33	1.20163
Cluster-9112.35062	0.05	0.05	0.1	0.05	0.31	0.1	1.20163
Cluster-9112.66748	1.13	1.46	0.79	3	1.48	3.29	1.20089
Cluster-9112.36759	0.23	0.08	0.46	0.16	1.17	0.44	1.20082
Cluster-9112.80450	0.21	0.95	0.28	1.55	0.91	0.85	1.20076
Cluster-9112.46529	2.63	7.88	5.2	15.85	6.86	13.4	1.20072
Cluster-9112.79173	15.31	6.98	5.4	15.97	18.51	29.16	1.20057
Cluster-9112.55015	0.28	0.15	0.14	0.29	0.88	0.14	1.20053
Cluster-9112.54664	7.98	5.15	4.39	16.77	10.49	12.99	1.19999
Cluster-9112.43099	0.13	0.14	0.1	0.13	0.54	0.18	1.19994
Cluster-9112.76008	0.01	0.13	0.13	0.36	0.06	0.2	1.19931
Cluster-9112.62883	16	39.26	18.23	38.27	59.85	70.62	1.19918
Cluster-9112.64277	19.18	28.7	10.39	81.71	29.05	23.03	1.19915
Cluster-9112.55315	4.45	3.78	5.08	9.02	7.76	13.78	1.19913
Cluster-9112.42288	0.87	0.24	0.14	0.93	0.42	1.52	1.19912
Cluster-9112.60680	4.97	2.94	3.59	24.48	1.02	0.9	1.1989
Cluster-9112.75092	0.15	0.79	0.82	2.42	0.77	0.85	1.19878
Cluster-9112.86734	0.13	0.31	0.17	0.61	0.28	0.51	1.19855
Cluster-9112.42109	0.14	0.26	0.28	0.88	0.42	0.26	1.19794
Cluster-9112.41013	0.61	1.08	0.97	3.14	1.4	1.56	1.19738
Cluster-9112.41622	0.56	1.49	1.4	2.99	2.91	2.01	1.19708
Cluster-9112.84142	0.08	0.25	0.08	0.32	0.32	0.3	1.19704
Cluster-9112.59906	0.73	1.5	0.51	2.58	1.12	2.58	1.19659
Cluster-9112.73488	4.26	29.1	28.13	35.42	56.8	48.71	1.19656
Cluster-9112.59012	0.31	3.7	0.62	5.82	2.04	2.75	1.19634
Cluster-9112.46341	7.72	6.72	3.44	18.25	14.24	8.48	1.19622
Cluster-9112.70298	0.3	0.29	0.34	0.91	0.63	0.59	1.19555
Cluster-9112.49770	1.36	1.3	1.44	4.05	1.93	3.41	1.1955
Cluster-9112.39452	0.23	0.35	0.11	0.78	0.53	0.27	1.19526
Cluster-9112.80079	0.33	0.53	0.66	0.68	1.21	1.59	1.19502
Cluster-9112.54002	0.07	0.31	0.07	0.23	0.52	0.28	1.19465
Cluster-9112.48444	14.6	18.06	6.37	33.67	25.02	30.62	1.19424
Cluster-9112.77911	0.7	2	1.36	3.57	3.87	1.85	1.1942
Cluster-9112.69179	11.85	54.21	18.81	85.25	51.84	57.1	1.19414
Cluster-9112.77042	2.39	2.74	1.47	8.29	3.09	3.72	1.19401
Cluster-9112.45928	1.26	2.43	3.78	4.41	4.59	8.09	1.19397
Cluster-9112.69441	0.21	0.26	0.33	0.73	0.64	0.46	1.19377
Cluster-9112.65814	12.32	13.36	12.71	24.59	44.21	19	1.19349
Cluster-9112.91817	0.73	1.33	0.21	2.78	1.61	0.8	1.19304
Cluster-9112.70930	0.09	0.31	0.09	0.17	0.43	0.52	1.19265
Cluster-9112.47537	0.23	0.62	0.94	0.12	2.4	1.57	1.19214
Cluster-9112.82084	0.92	0.46	0.84	2.13	1.32	1.62	1.19143
Cluster-9112.78876	2.23	0.99	0.56	1.91	3.13	3.59	1.19097
Cluster-9112.68919	17.39	14.65	13.29	42.97	29.62	30.89	1.19081
Cluster-9112.45154	1.21	0.21	1.41	0.21	4.89	1.36	1.19073
Cluster-9112.54469	6.93	9.52	6.94	17.01	15.52	20.86	1.19068
Cluster-9112.56899	0.56	0.18	0.57	1.36	0.65	0.98	1.19058
Cluster-9112.79483	1.2	0.65	0.6	2.18	1.64	1.77	1.19007
Cluster-9112.91098	0.36	0.38	0.54	0.73	1	1.19	1.18982
Cluster-9112.83122	0.3	0.48	0.43	0.86	1.21	0.69	1.18966
Cluster-9112.64807	2.33	2.45	1.38	6.55	2.86	4.64	1.18957
Cluster-9112.36860	0.21	0.24	0.12	0.47	0.31	0.52	1.18948
Cluster-9112.77330	0.27	0.63	0.6	0.88	1.28	1.26	1.18903
Cluster-9112.74407	12.58	13.08	3.64	42.45	15.82	8.5	1.1883
Cluster-9112.84349	0.12	0.31	0.18	0.3	0.48	0.61	1.1882
Cluster-9112.42344	0.13	0.35	0.13	0.27	0.61	0.51	1.1882
Cluster-9112.83073	0.1	0.21	0.3	0.3	0.71	0.38	1.1882
Cluster-9112.35155	0.15	0.16	0.59	0.91	0.15	0.99	1.18763
Cluster-9112.37067	0.15	0.24	0.15	0.31	0.64	0.28	1.18763
Cluster-9112.63756	12.07	21.78	10.63	42.78	29.66	28.87	1.18755
Cluster-9112.82358	0.64	0.77	0.61	1.81	1.46	1.33	1.18728
Cluster-9112.68801	28.42	25.08	14.3	82.19	39.55	32.58	1.18657
Cluster-9112.30957	0.19	0.2	0.19	0.67	0.38	0.27	1.18641
Cluster-9112.80035	2.08	1.54	1.68	3.13	3.97	4.96	1.18617
Cluster-9112.42494	0.34	0.18	0.17	0.88	0.36	0.33	1.1861
Cluster-9112.31363	0.19	0.48	0.13	0.26	1.31	0.25	1.18587
Cluster-9112.49676	1.18	1.23	0.21	2.38	1.76	1.82	1.18575
Cluster-9112.49861	0.75	0.54	0.75	2.57	1.34	0.73	1.18556
Cluster-9112.31705	0.16	0.18	0.17	0.67	0.17	0.32	1.18556
Cluster-9112.65786	0.22	0.23	0.17	0.45	0.17	0.79	1.18536
Cluster-9112.27463	0.26	0.2	0.16	0.1	0.55	0.76	1.18536
Cluster-9112.68475	1.08	1.42	0.64	4.83	1.55	0.76	1.18516
Cluster-9112.82168	0.72	1.07	1.28	0.92	1.36	4.7	1.18499
Cluster-9112.48509	4.18	2.77	3.53	10.64	5.62	7.56	1.18453
Cluster-9112.63545	3.53	9.38	8.05	15.11	15.88	16.65	1.18453
Cluster-9112.42866	0.06	0.22	0.05	0.39	0.18	0.18	1.18442
Cluster-9112.48542	0.11	0.11	0.11	0.15	0.43	0.17	1.18442
Cluster-9112.33301	0.11	0.17	0.27	0.16	0.33	0.76	1.18442
Cluster-9112.56772	0.22	0.62	0.52	1.05	1.34	0.7	1.184
Cluster-9112.57331	0.43	0.6	1.07	1.01	2.01	1.75	1.1836
Cluster-9112.16330	0.19	0.1	0.19	0.47	0.09	0.53	1.18322
Cluster-9112.89156	0.33	1.24	0.5	1.7	1.56	1.44	1.18303
Cluster-9112.68239	97.45	180.2	109.31	309.3	295.2	273.66	1.1823
Cluster-9112.77853	2.91	2.56	2.66	3.6	6.93	7.92	1.18229
Cluster-9112.83246	0.69	2.33	0.47	3.07	2.86	1.99	1.18227
Cluster-9112.78270	0.08	0.27	0.17	0.52	0.34	0.32	1.1822
Cluster-9112.60932	290.98	546.62	758.85	885.04	703.93	2033.72	1.18219
Cluster-9112.82070	2.79	3.47	2.48	6.51	6.92	6.4	1.18198
Cluster-9112.70795	0.29	0.74	0.76	1.98	0.97	1.11	1.18152
Cluster-9112.7221	0.16	0.17	0.64	0.29	0.98	0.93	1.18145
Cluster-9112.77753	0.24	0.52	1.22	0.76	1.83	1.9	1.18122
Cluster-9112.62138	0.9	3.36	2.52	6.54	4.55	4.28	1.18076
Cluster-9112.64888	126.15	65	36.79	212.46	162.91	141.26	1.18048
Cluster-9112.41648	0.13	0.08	0.13	0.21	0.29	0.27	1.17932
Cluster-9112.83464	0.39	1.68	0.77	0.81	2.16	3.46	1.17893
Cluster-9112.65179	0.67	1.42	1.17	3.75	1.39	2.24	1.17875
Cluster-9112.44131	1.44	1.75	0.91	4.45	1.92	2.91	1.1785
Cluster-9112.77966	3.82	8.16	3.97	17.91	10.61	7.58	1.17844
Cluster-9112.44214	0.11	0.3	0.35	0.98	0.63	0.11	1.17834
Cluster-9112.53590	5.03	1.93	5.4	8.44	14.52	5.01	1.1782
Cluster-9112.71197	2.4	5.48	3.55	12.5	6.24	7.12	1.1779
Cluster-9112.60534	0.8	1.57	0.92	3.03	2.34	2.07	1.17722
Cluster-9112.62834	1.23	1.31	1.37	2.8	2.12	3.92	1.17688
Cluster-9112.91061	0.05	0.08	0.1	0.07	0.22	0.23	1.17688
Cluster-9112.92778	0.47	0.25	0.47	1.22	1.01	0.46	1.17664
Cluster-9112.42385	1.04	0.92	1.39	3.94	1.99	1.64	1.17613
Cluster-9112.59201	1.54	2.27	1.05	2.57	3.63	4.78	1.17585
Cluster-9112.55104	154.33	19.94	16.17	349.57	50.5	30.17	1.17581
Cluster-9112.90919	0.04	0.16	0.11	0.29	0.24	0.17	1.17509
Cluster-9112.78180	0.1	0.11	0.1	0.41	0.05	0.24	1.17509
Cluster-9112.58366	5.93	5.37	4.98	13.32	8.58	14.86	1.17504
Cluster-9112.46020	1.78	1.9	1.93	5.27	3.12	4.27	1.1742
Cluster-9112.47087	2.36	2.16	3.21	6.16	5.52	5.76	1.17386
Cluster-9112.56713	26.48	29.45	17.56	75.29	43.41	47.08	1.17365
Cluster-9112.71324	1.18	0.08	0.07	2.11	0.75	0.14	1.17354
Cluster-9112.71306	4.68	12.77	3.43	16.26	14.2	16.63	1.1733
Cluster-9112.54617	0.36	1.75	2.01	2.05	2.86	4.38	1.17303
Cluster-9112.75365	0.38	0.54	0.65	1	0.69	1.85	1.17298
Cluster-9112.61182	0.67	0.94	0.67	1.02	2.63	1.49	1.17273
Cluster-9112.65269	1.1	1.06	0.44	2.39	1.88	1.59	1.17239
Cluster-9112.54635	0.76	1.23	3.41	6.72	1.69	3.76	1.1723
Cluster-9112.42095	0.38	0.17	0.16	0.55	0.33	0.72	1.17218
Cluster-9112.83402	0.48	0.89	0.92	1.26	1.65	2.25	1.17202
Cluster-9112.55197	0.86	1.49	1.49	3.19	1.59	3.87	1.17159
Cluster-9112.74336	0.17	0.27	0.59	0.43	0.85	1.04	1.17148
Cluster-9112.73815	0.38	0.45	0.28	0.58	0.72	1.2	1.17137
Cluster-9112.46881	1.3	1.76	1.23	3.61	2.83	3.22	1.17105
Cluster-9112.79539	5.53	11.73	4.72	22.38	18.97	8.14	1.17095
Cluster-9112.52729	1.22	48.4	52.57	59.61	94.65	75.8	1.17076
Cluster-9112.86200	11.39	16.55	12.88	41.89	30.25	19.73	1.17032
Cluster-9112.80067	0.22	0.62	0.52	0.67	1.34	1.05	1.16993
Cluster-9112.79315	0.07	0.04	0.25	0.18	0.36	0.27	1.16993
Cluster-9112.33767	0.07	0.07	0.14	0.07	0.49	0.07	1.16993
Cluster-9112.79574	0.05	0.33	0.42	0.58	0.68	0.54	1.16993
Cluster-9112.83920	0.03	0.07	0.14	0.14	0.24	0.16	1.16993
Cluster-9112.47325	0.05	0.05	0.1	0.15	0.25	0.05	1.16993
Cluster-9112.11756	0.1	0.05	0.05	0.35	0.05	0.05	1.16993
Cluster-9112.80004	0.05	0.02	0.05	0.16	0.07	0.04	1.16993
Cluster-9112.71917	0.07	0.07	0.14	0.21	0.35	0.07	1.16993
Cluster-9112.31430	0.32	0.92	0.4	1.21	1.05	1.43	1.16993
Cluster-9112.81503	1.38	1.12	1.23	2.74	3.4	2.25	1.1695
Cluster-9112.78554	6.86	10.98	6.56	23.43	15.47	15.98	1.1694
Cluster-9112.83999	0.87	1.66	0.35	1.6	2.36	2.51	1.1677
Cluster-9112.77887	0.28	0.35	0.06	0.68	0.5	0.37	1.1676
Cluster-9112.45521	3.24	5.04	3.22	20.49	3.57	1.77	1.16741
Cluster-9112.63471	0.89	0.13	0.89	0.52	1.83	1.94	1.16741
Cluster-9112.78917	0.54	0.76	0.45	1.82	1	1.11	1.16717
Cluster-9112.90779	0.28	0.29	0.45	0.68	0.45	1.16	1.16678
Cluster-9112.79136	0.28	0.15	0.55	0.85	0.43	0.92	1.16665
Cluster-9112.55680	3.02	3.29	0.6	5.7	4.91	4.9	1.16644
Cluster-9112.74790	0.51	0.76	0.41	1.87	1.36	0.54	1.1661
Cluster-9112.76406	0.68	1.54	4.11	5.45	5.66	3.09	1.16561
Cluster-9112.58656	0.04	0.2	0.09	0.27	0.24	0.23	1.16506
[truncated: 4,151 more rows]

## Sheet: S. Table 5
Supplementary Table 5 Differentially expressed genes in CZ074 stems under cadmium treatment
gene_id	CZ074_CK_S_1	CZ074_CK_S_2	CZ074_CK_S_3	CZ074_Cd_S_1	CZ074_Cd_S_2	CZ074_Cd_S_3	LOG2FC(Cd/CK)
Cluster-9112.13776	0.13	0.12	0.12	8.97	18.41	17.31	6.91628
Cluster-9112.46426	1.42	0.07	0.71	15.72	1.53	68.4	5.28288
Cluster-9112.74617	1.59	1.4	0.75	28.35	37.88	35.5	4.76556
Cluster-9112.29572	0.29	2	1.29	23.69	0.39	47.49	4.32132
Cluster-9112.80518	3.75	4.24	3.1	93.83	53.73	53.13	4.17764
Cluster-9112.37269	0.24	0.18	0.47	4.35	2.73	7.78	4.06148
Cluster-9112.54556	0.08	0.07	0.36	0.68	0.53	7.25	4.05209
Cluster-9112.31993	0.46	0.93	0.43	14.19	7.03	8.09	4.00938
Cluster-9112.84612	0.06	0.06	0.12	0.12	1.45	2.02	3.90288
Cluster-9112.30793	2.45	1.59	3.32	26.86	47.95	34.85	3.89719
Cluster-9112.74027	0.42	0.54	0.15	9.54	2.1	2.61	3.68233
Cluster-9112.70710	0.41	2.03	3.61	25.05	2.49	46.34	3.61018
Cluster-9112.84956	0.47	1.85	0.55	0.82	27.99	3.39	3.48794
Cluster-9112.27663	0.43	0.13	0.07	1.21	0.21	5.49	3.45526
Cluster-9112.40621	0.11	2.32	3.25	20.8	0.42	40.56	3.44318
Cluster-9112.43043	0.08	0.15	0.15	0.8	0.32	2.98	3.43155
Cluster-9112.32506	1.2	0.6	0.17	2.97	1.94	15.89	3.40032
Cluster-9112.33795	0.25	2.19	1.18	9.73	0.63	26.94	3.36511
Cluster-79755.0	0.14	0.07	0.27	0.85	0.57	3.38	3.32193
Cluster-9112.32020	0.03	0.09	0.27	1.46	0.03	2.39	3.31451
Cluster-9112.74029	5.17	9.35	5.38	116.36	31.83	47.97	3.30119
Cluster-9112.14386	5.01	0.18	0.73	1.06	52.65	2.43	3.24536
Cluster-9112.87735	0.05	0.13	0.04	0.14	0.6	1.21	3.1479
Cluster-9112.82794	0.83	0.11	0.56	6.83	0.6	5.36	3.09198
Cluster-9112.33881	0.56	2.75	0.76	2.97	10.25	21.43	3.08975
Cluster-9112.74028	14.69	23.56	14.23	254.89	80.01	109.45	3.08186
Cluster-9112.14597	0.23	0.35	0.29	3.42	0.46	3.36	3.0569
Cluster-9112.47920	0.44	0.06	0.06	0.44	3.48	0.58	3.00643
Cluster-9112.52237	1.07	1.48	1.77	22.87	3.05	8.77	3.00542
Cluster-9112.62705	0.12	0.09	0.18	2.15	0.21	0.77	3.00462
Cluster-9112.64523	1.54	11.04	3.73	56.28	37.6	36.62	3.00022
Cluster-9112.47830	0.69	0.11	0.27	0.28	0.85	7.29	2.97621
Cluster-9112.76484	0.05	0.04	0.05	0.38	0.19	0.53	2.974
Cluster-9112.71698	3.35	11.37	3.91	67.96	36.57	40.95	2.96512
Cluster-9112.32376	0.27	0.53	5.39	25.44	0.38	22.37	2.96072
Cluster-9112.51986	0.76	0.28	1.95	9.76	1.14	11.57	2.90978
Cluster-9112.17555	0.18	0.17	0.4	0.06	0.18	5.33	2.89271
Cluster-9112.70560	0.06	0.06	0.12	0.49	0.86	0.4	2.86625
Cluster-9112.60739	0.17	0.05	0.11	1.17	0.35	0.87	2.85647
Cluster-9112.87402	0.12	0.06	0.18	0.56	0.99	1.04	2.84688
Cluster-9112.14794	0.19	0.12	0.48	3.64	0.41	1.54	2.82292
Cluster-9112.52238	0.94	1.86	2.87	27.11	3.07	9.81	2.81822
Cluster-9112.42236	0.07	1.81	3.34	15.44	0.15	21.04	2.8109
Cluster-9112.41471	0.11	0.05	0.05	0.22	0.78	0.47	2.80735
Cluster-9112.90685	0.53	0.32	0.05	0.4	4.38	1.45	2.79124
Cluster-9112.43492	1.56	0.17	1.08	1.06	15.37	3.02	2.79113
Cluster-9112.39168	1.75	0.08	0.5	0.08	15.73	0.23	2.78327
Cluster-9112.34364	0.28	0.79	1.43	7.99	0.47	8.42	2.75531
Cluster-9112.41966	0.48	0.67	0.8	3.97	2.4	6.71	2.74582
Cluster-9112.77823	1.85	2.67	1.5	21.58	10.18	8.3	2.73433
Cluster-9112.44472	0.28	0.13	0.39	1.12	1.26	2.75	2.68089
Cluster-9112.41422	0.05	0.05	0.05	0.51	0.2	0.24	2.66297
Cluster-9112.92655	0.13	0.04	0.79	3.72	0.15	2.14	2.64626
Cluster-9112.71700	3.51	20.45	5.68	83.44	49.48	47.51	2.60582
Cluster-9112.93696	2.77	2.23	5.85	44.43	9.4	11.77	2.596
Cluster-9112.93585	0.17	0.97	0.16	3.13	0.35	4.37	2.59418
Cluster-9112.52345	6.58	4.53	20.06	126.92	25.43	34.68	2.58504
Cluster-9112.90513	0.18	0.08	0.17	0.79	0.53	1.23	2.56809
Cluster-9112.76469	1.19	0.69	1.84	5.9	2.81	13.31	2.56544
Cluster-9112.14832	0.09	0.32	0.33	1.4	0.26	2.68	2.5521
Cluster-9112.91896	0.96	0.23	1.1	4.38	5.6	3.41	2.54774
Cluster-9112.30727	5.34	0.13	0.26	3.58	18.43	11.43	2.54497
Cluster-9112.3563	0.34	0.16	0.16	0.93	0.17	2.75	2.54432
Cluster-9112.83900	1.82	0.61	3.01	16.86	1.59	13.26	2.54326
Cluster-9112.44456	0.29	0.09	0.18	0.39	2.51	0.36	2.54137
Cluster-9112.90698	0.08	0.07	0.07	0.46	0.61	0.21	2.54057
Cluster-37051.0	0.19	1.64	3.25	12.55	0.05	16.9	2.53781
Cluster-9112.40458	0.42	0.1	0.41	0.43	3.65	1.29	2.52962
Cluster-9112.58215	4.56	9.93	5.13	57.46	5.51	49.63	2.52081
Cluster-9112.71174	10.2	17.15	13.55	115.82	22.94	95.49	2.51788
Cluster-9112.29858	0.28	0.3	0.08	0.14	0.05	3.59	2.51785
Cluster-9112.51852	0.06	0.05	0.06	0.12	0.52	0.33	2.51245
Cluster-9112.48464	0.26	0.29	0.64	2.01	0.46	4.31	2.51032
Cluster-9112.36089	0.06	0.22	0.33	1.62	0.46	1.35	2.49133
Cluster-9112.84642	0.1	0.18	0.09	0.88	0.29	0.91	2.49099
Cluster-9112.71701	2.48	16.36	1.87	54.19	31.82	29.87	2.48423
Cluster-9112.30753	0.17	0.32	0.97	2.06	0.26	5.83	2.48083
Cluster-9112.90682	0.05	0.09	0.19	0.9	0.1	0.84	2.47917
Cluster-9112.78995	12.08	1.61	6.44	59.68	3.91	48.09	2.47195
Cluster-9112.64345	0.24	0.45	0.22	0.97	2.69	1.37	2.46662
Cluster-9112.43451	0.7	13.49	30.72	154.02	5.85	86.34	2.45478
Cluster-9112.41381	6.26	1.81	3.67	21.55	11.49	30.56	2.43759
Cluster-9112.45961	0.1	1.5	4.7	14.86	0.13	19.08	2.43508
Cluster-9112.36995	0.08	0.08	0.16	0.43	0.51	0.79	2.43463
Cluster-9112.39671	0.04	0.61	2.45	7.68	0.04	9.01	2.4321
Cluster-9112.41383	1.52	0.71	0.79	5.73	3.06	7.48	2.42959
Cluster-9112.66099	44.77	37.21	31.25	323.34	101.98	174.69	2.40573
Cluster-9112.39382	0.37	1.51	0.23	0.75	7.15	3.28	2.40561
Cluster-9112.71695	20.36	76.15	19.54	270.22	197.83	146.04	2.4037
Cluster-9112.42106	2.44	2.79	2.29	10.34	10.27	19.06	2.39924
Cluster-9112.86507	1.45	0.22	0.08	2.23	6.91	0.07	2.39585
Cluster-9112.71173	1.02	1.67	1.56	12.92	1.72	7.65	2.39086
Cluster-9112.94897	0.16	0.09	0.08	0.76	0.34	0.63	2.39023
Cluster-9112.36811	0.22	0.1	0.1	0.66	0.11	1.43	2.38904
Cluster-9112.14727	0.79	0.18	0.57	1.88	3.01	3.15	2.38427
Cluster-9112.48863	0.58	2.82	1.64	10.84	1.15	14.32	2.38412
Cluster-9112.60621	0.14	0.58	0.46	2.2	1.24	2.71	2.3818
Cluster-9112.51984	2.21	1.24	7.3	21.07	2.66	32.19	2.37903
Cluster-9112.90769	0.17	0.09	0.22	1.24	0.32	0.92	2.36923
Cluster-9112.93492	0.05	0.21	0.71	2.03	0.23	2.75	2.36875
Cluster-9112.45532	0.17	2.34	0.08	1.48	6.69	5.18	2.36582
Cluster-9112.52377	0.42	1.22	0.37	4.87	0.79	4.7	2.36576
Cluster-9112.50069	0.15	0.17	0.14	1.21	0.39	0.76	2.35908
Cluster-9112.14287	0.39	0.22	0.15	1.11	1.42	1.32	2.34079
Cluster-9112.31435	0.28	0.26	0.18	1.32	0.38	1.94	2.33787
Cluster-9112.44864	0.36	0.66	0.93	6.39	1.78	1.66	2.33372
Cluster-9112.80584	1.27	0.78	0.08	0.5	9.98	0.23	2.33003
Cluster-9112.31296	0.46	1.18	1.94	7.5	1.73	8.7	2.32434
Cluster-9112.35748	0.11	0.15	0.31	1.13	0.11	1.61	2.32193
Cluster-9112.76988	16.89	1.51	7.91	17.01	34.25	80.14	2.32028
Cluster-9112.17011	0.06	0.46	4.55	15.96	0.12	9.2	2.31794
Cluster-9112.81735	0.09	0.25	0.27	0.83	1.03	1.18	2.31719
Cluster-9112.82073	3.6	3.77	4.12	15.74	15.84	25.62	2.31564
Cluster-9112.40736	0.13	0.36	0.12	1.03	1.16	0.84	2.31244
Cluster-9112.61352	0.11	0.07	0.07	0.07	0.5	0.67	2.31034
Cluster-9112.46299	0.59	0.42	1.11	6.58	0.3	3.63	2.30963
Cluster-9112.92230	0.12	0.11	0.22	0.7	0.12	1.41	2.30905
Cluster-9112.72702	0.19	0.54	0.36	1.17	2.93	1.28	2.30328
Cluster-9112.39783	0.37	0.14	0.07	0.82	0.59	1.45	2.30189
Cluster-9112.88911	0.12	0.26	0.12	1.01	0.44	1.01	2.29866
Cluster-82919.0	0.16	0.21	0.12	1.31	0.54	0.54	2.28616
Cluster-9112.43452	0.82	12.1	39.71	157.86	5.6	92.97	2.28461
Cluster-9112.8761	0.48	0.27	0.09	0.1	1.55	2.44	2.28364
Cluster-9112.92659	0.03	0.06	0.06	0.32	0.26	0.15	2.28293
Cluster-9112.40120	0.03	0.09	0.06	0.1	0.29	0.48	2.27302
Cluster-9112.68021	1	4.64	11.27	29.79	4.22	47.53	2.26963
Cluster-9112.78636	3.35	5.26	0.15	2.28	28.29	11.61	2.26756
Cluster-9112.55755	0.59	0.28	0.07	0.69	1.62	2.2	2.26239
Cluster-9112.15650	0.05	0.04	0.05	0.16	0.05	0.46	2.25873
Cluster-9112.82807	1.27	2.3	0.82	8.58	3.84	8.44	2.24845
Cluster-9112.2992	1.71	2.42	0.52	10.74	2.9	8.42	2.24613
Cluster-9112.49502	2.18	1.55	4.2	13.23	3.41	20.83	2.24034
Cluster-9112.83351	0.18	0.25	0.21	0.45	0.36	2.21	2.2384
Cluster-9112.32365	0.74	2.35	3.92	11.74	1.79	19.53	2.2376
Cluster-9112.51985	1.18	0.17	3.4	8.91	1.77	11.69	2.23557
Cluster-9112.77899	0.47	5.55	3.5	16.77	3.97	24.07	2.23479
Cluster-9112.41431	20.33	3.25	8.65	44.56	79.05	27.96	2.23351
Cluster-12285.1	0.09	0.04	0.17	1	0.17	0.24	2.23266
Cluster-9112.63564	0.65	0.46	1.67	7.59	1.32	4	2.21533
Cluster-9112.103354	0.05	0.04	0.05	0.14	0.47	0.04	2.21501
Cluster-9112.34264	1.34	0.21	0.21	3.93	1.91	2.3	2.20945
Cluster-9112.54769	0.79	0.67	2.06	6.96	0.92	8.37	2.20679
Cluster-9112.78689	2.15	1.55	1.77	9.05	6.39	9.8	2.2061
Cluster-9112.67124	3.61	1.97	3.16	19.31	2.4	18.21	2.19141
Cluster-9112.81073	0.04	0.07	0.07	0.12	0.19	0.51	2.18763
Cluster-9112.63824	47.39	37.27	50.02	355.38	44.3	213.77	2.18741
Cluster-9112.91509	1.35	0.92	1.11	7.28	4.86	3.15	2.17749
Cluster-9112.57569	2.05	0.17	0.08	0.36	0.71	9.24	2.16434
Cluster-9112.67976	0.9	1.68	1.46	7.5	2.74	7.73	2.15316
Cluster-9112.78719	0.17	0.94	1.67	4.46	1.18	6.66	2.1455
Cluster-9112.70868	0.11	0.11	0.11	0.46	0.57	0.43	2.14543
Cluster-9112.54476	0.03	0.7	0.54	2.12	0.03	3.45	2.1406
Cluster-9112.34832	0.11	0.25	0.36	0.38	0.11	2.66	2.12928
Cluster-9112.90865	0.31	0.44	0.14	0.16	1.1	2.63	2.12789
Cluster-9112.41200	0.18	0.17	0.34	0.92	0.37	1.72	2.1251
Cluster-9112.76635	1.41	0.91	2.13	6.18	2.8	10.41	2.12344
Cluster-9112.73831	0.53	0.25	0.24	0.54	1.62	2.28	2.12199
Cluster-9112.83968	0.52	0.49	1.78	5.24	5.83	1	2.11309
Cluster-9112.60121	0.32	0.16	0.06	0.13	2.12	0.08	2.1093
Cluster-9112.85075	0.31	0.18	0.94	2.81	0.27	3.09	2.10926
Cluster-9112.83081	0.15	0.09	0.09	0.49	0.2	0.73	2.10535
Cluster-9112.38719	0.22	0.15	0.37	2.04	0.11	1.03	2.10343
Cluster-9112.52256	0.36	1.33	0.82	4.63	1.34	4.8	2.10126
Cluster-9112.49503	1.4	1.32	3.13	13.56	1.79	9.7	2.0983
Cluster-9112.46301	0.71	3.34	5.87	26.95	1.92	13.49	2.09429
Cluster-9112.36793	0.05	0.05	0.05	0.33	0.16	0.15	2.09311
Cluster-9112.96854	1.62	0.4	0.2	0.11	9.11	0.2	2.08517
Cluster-9112.38045	0.07	0.03	0.03	0.21	0.21	0.13	2.08092
Cluster-9112.83553	1.55	1.93	0.24	1.17	12.62	1.94	2.08014
Cluster-9112.16725	0.24	0.22	1.75	4.35	0.48	4.51	2.07938
Cluster-9112.83701	0.07	0.1	0.07	0.52	0.15	0.34	2.07325
Cluster-9112.71060	1.92	6.06	1.97	16.49	16.97	8.38	2.07211
Cluster-9112.43022	1.91	0.46	0.28	1.12	5.79	4.21	2.06909
Cluster-9112.78994	5.72	1.08	5.8	28.25	2.53	21.93	2.06465
Cluster-85630.0	0.12	0.34	0.12	1.49	0.12	0.81	2.06088
Cluster-9112.86318	0.08	0.08	0.08	0.16	0.24	0.6	2.05889
Cluster-9112.36910	0.03	0.49	2.13	8.04	0.09	2.91	2.05868
Cluster-9112.93361	0.74	0.25	0.26	1.14	2.75	1.31	2.05658
Cluster-9112.86199	0.05	0.09	0.05	0.14	0.29	0.36	2.05585
Cluster-9112.89535	0.17	0.1	0.05	0.17	1.06	0.1	2.05528
Cluster-9112.92755	0.84	0.88	0.99	2.96	1.31	6.97	2.05228
Cluster-9112.92099	1.58	0.28	8.88	21.48	2.38	20.65	2.05114
Cluster-9112.93489	0.15	0.5	1.17	2.95	0.88	3.7	2.04871
Cluster-9112.83909	1.42	2.93	5.16	18.29	2.53	18.51	2.04811
Cluster-9112.71699	12.58	18.24	6.56	72.43	39.82	42.03	2.04521
Cluster-9112.82430	8.08	9.64	13.88	59.12	21.18	49.97	2.04351
Cluster-9112.46427	3.13	0.92	3.64	5.21	2.31	24.15	2.04206
Cluster-9112.14037	0.06	0.1	0.54	1.3	0.11	1.47	2.04064
Cluster-9112.44049	1.89	3.13	1.24	13.57	3.89	8.21	2.03585
Cluster-9112.70616	0.34	0.95	0.16	2.4	0.17	3.36	2.03198
Cluster-9112.82270	1.78	0.59	1.45	8.79	2.29	4.53	2.03083
Cluster-9112.82508	0.31	0.29	0.29	1.56	0.31	1.75	2.02411
Cluster-9112.40252	1.25	1.78	0.53	3.85	5.16	5.46	2.02312
Cluster-9112.91916	3.72	7.99	0.75	4.47	29.41	16.69	2.02098
Cluster-9112.81636	0.15	0.36	0.36	1.38	1	1.15	2.02058
Cluster-9112.42107	2.15	1.86	2.45	7	6.17	13.03	2.01996
Cluster-9112.57873	10.97	18.67	11.44	50.01	15.28	100.99	2.01711
Cluster-9112.57054	0.97	2.71	2.1	4.71	5.03	13.64	2.01613
Cluster-9112.30519	0.8	0.85	1.85	7.47	1.1	5.58	2.01538
Cluster-9112.44880	6	8.58	19.15	6.41	67.95	61.98	2.0151
Cluster-9112.52376	0.76	1.75	1.17	5.94	1.6	7.31	2.01269
Cluster-9112.32462	0.1	0.09	0.18	0.48	0.29	0.72	2.00972
Cluster-9112.53145	0.65	0.31	0.58	1.32	3.31	1.55	2.00468
Cluster-9112.75973	15.39	20.84	16.29	101.44	36.35	72.86	2.00391
Cluster-9112.75158	0.24	0.22	0.65	1.92	0.96	1.57	2.00325
Cluster-9112.41301	0.1	0.25	1.71	3.47	0.23	4.54	2
Cluster-9112.62086	0.82	1.14	1.73	1.23	10.94	2.58	1.99902
Cluster-9112.70119	0.63	16.73	48.52	117.43	0.46	145.35	1.99847
Cluster-9112.80113	1.21	14.95	31.36	79.3	1.38	108.3	1.99163
Cluster-9112.56364	0.17	0.46	0.41	1.89	0.52	1.72	1.98956
Cluster-9112.39025	1.82	4.01	6.25	17.98	6.51	23.3	1.98409
Cluster-9112.39929	0.02	0.12	0.07	0.32	0.42	0.09	1.98272
Cluster-9112.88882	0.32	0.59	0.28	0.96	1.93	1.8	1.97863
Cluster-9112.56409	1.73	1.69	3.35	11.78	3.72	11.13	1.97582
Cluster-9112.38090	0.23	0.32	0.54	1.75	0.12	2.39	1.96653
Cluster-9112.54118	2.25	4.26	0.52	3.93	15.19	8.2	1.95836
Cluster-9112.89694	0.09	0.12	0.04	0.64	0.13	0.2	1.95606
Cluster-9112.67564	42.76	79.96	55.67	286.12	87.82	317.98	1.95557
Cluster-9112.46475	0.19	0.18	0.18	1.08	0.16	0.89	1.95335
Cluster-9112.40572	0.26	0.24	0.17	0.26	1.81	0.52	1.95072
Cluster-9112.61642	0.64	1.24	0.26	0.91	3.97	3.39	1.95028
Cluster-9112.83104	0.39	0.37	0.37	2.1	0.79	1.47	1.94801
Cluster-9112.276	0.36	0.45	0.22	1.08	1.2	1.68	1.94286
Cluster-9112.33181	0.04	0.04	0.15	0.38	0.11	0.39	1.93587
Cluster-9112.42927	0.08	0.1	0.16	0.14	0.13	1.03	1.9349
Cluster-9112.46927	0.21	0.64	0.82	3.65	0.73	2	1.93371
Cluster-9112.58568	0.4	0.22	0.32	1.66	0.85	1.08	1.93325
Cluster-9112.92539	0.24	0.78	0.34	1.81	0.24	3.14	1.93213
Cluster-9112.34363	12.82	16.21	29.89	89.83	33.18	101.64	1.93085
Cluster-9112.51394	0.09	3.43	6.97	11.81	0.47	27.64	1.9281
Cluster-9112.61489	0.67	0.27	0.55	2.02	1.63	2.02	1.92804
Cluster-9112.38093	0.45	0.42	0.79	2.75	1.84	1.72	1.92646
Cluster-9112.55734	0.27	0.13	0.13	0.69	0.55	0.77	1.92313
Cluster-9112.46523	25.33	12.14	19.58	134.68	27.33	54	1.9208
Cluster-9112.3471	0.06	0.06	0.06	0.31	0.31	0.06	1.91754
Cluster-9112.54247	0.2	0.19	0.18	0.2	1.01	0.94	1.9153
Cluster-9112.52698	0.61	1.38	1.26	5.45	1.15	5.63	1.91191
Cluster-9112.65209	0.22	0.1	0.1	0.43	0.54	0.61	1.91146
Cluster-9112.88209	1.01	0.11	1.48	2.28	1.09	6.41	1.91132
Cluster-9112.88202	3.34	1.81	0.96	18.64	2.66	1.66	1.90988
Cluster-9112.82479	0.79	0.38	0.82	2.09	3.54	1.84	1.90834
Cluster-9112.85264	0.5	1.33	0.85	2.42	3.82	3.81	1.90689
Cluster-9112.93573	0.2	1.23	3.64	9.38	0.41	9.21	1.90594
Cluster-9112.68870	0.44	1.56	1.17	4.29	1.84	5.73	1.90355
Cluster-9112.75975	5.65	5.33	2.01	18.84	13.47	16.23	1.90177
Cluster-9112.80112	0.91	26.46	44.33	113.02	2.19	152.64	1.90138
Cluster-9112.80824	0.15	0.07	0.46	0.63	0.52	1.39	1.90122
Cluster-9112.59426	0.11	0.39	0.2	1.69	0.32	0.59	1.89308
Cluster-9112.59348	20	39.42	19.94	85.25	23.22	186.23	1.89276
Cluster-78557.0	0.49	0.09	0.18	0.29	2.34	0.18	1.8865
Cluster-9112.66006	24.31	20.74	24.05	142.39	20.84	92.02	1.88515
Cluster-9112.85111	0.08	0.49	0.89	2.37	0.22	2.8	1.88432
Cluster-9112.84349	0.2	0.06	0.06	0.4	0.47	0.31	1.88264
Cluster-9112.72503	0.5	1.43	1.75	3.61	3.62	6.3	1.87838
Cluster-9112.30825	0.16	0.07	0.1	0.44	0.16	0.61	1.87447
Cluster-9112.43798	0.07	0.06	0.2	0.28	0.35	0.58	1.87447
Cluster-9112.87962	0.08	0.08	0.04	0.17	0.21	0.35	1.8679
Cluster-9112.45486	0.19	0.09	0.09	1.07	0.19	0.09	1.86736
Cluster-9112.32859	0.03	0.02	0.12	0.52	0.05	0.05	1.86673
Cluster-9112.72546	0.1	0.07	0.22	1.06	0.2	0.16	1.86434
Cluster-9112.77057	0.3	0.97	0.14	1.35	2.1	1.68	1.86326
Cluster-9112.32545	2.12	0.72	0.65	0.96	8.45	3.23	1.8567
Cluster-9112.87316	0.12	0.06	0.03	0.19	0.46	0.11	1.85561
Cluster-9112.80346	37.08	7.68	29.36	115.58	45.95	106.45	1.85419
Cluster-9112.50918	0.17	0.05	0.48	0.73	0.45	1.35	1.85371
Cluster-9112.85654	0.15	0.33	0.54	2.45	0.66	0.57	1.85114
Cluster-9112.60304	0.41	0.03	1.25	2.31	0.52	3.26	1.84942
Cluster-9112.83552	3.39	5.2	0.94	2.18	27.01	5.14	1.84892
Cluster-9112.13711	0.19	0.08	0.46	1.24	0.31	1.07	1.8436
Cluster-9112.57059	3.34	1.03	7.73	28.24	5.53	9.58	1.84102
Cluster-9112.86857	0.06	0.29	0.12	0.69	0.12	0.87	1.83773
Cluster-9112.92794	0.1	0.18	0.09	0.3	0.29	0.73	1.83494
Cluster-9112.74342	0.11	0.51	0.42	2.22	0.66	0.83	1.83484
Cluster-9112.58571	1.56	12.92	10.97	31.64	6.01	53.12	1.83455
Cluster-9112.48402	1.45	0.46	2.7	8.89	1.25	6.28	1.83262
Cluster-9112.48426	1.3	0.3	0.45	0.33	5.57	1.38	1.82831
Cluster-9112.44341	0.11	0.7	1.01	2.8	0.75	2.91	1.8276
Cluster-9112.63411	3.44	1.66	2.71	9.23	5.69	12.78	1.82649
Cluster-9112.48244	0.39	1.93	1.76	5.74	3.28	5.44	1.82543
Cluster-9112.94819	0.15	0.14	0.28	1.72	0.15	0.15	1.82532
Cluster-61581.0	0.36	0.17	0.17	1.09	0.63	0.76	1.82491
Cluster-9112.42839	0.2	0.68	0.47	0.86	0.36	3.56	1.82405
Cluster-9112.46659	0.22	0.31	0.1	0.99	0.11	1.13	1.82362
Cluster-9112.35006	2.56	0.9	1.73	2.93	12.39	3.05	1.82355
Cluster-9112.68982	0.26	0.24	0.25	1.31	0.26	1.08	1.82103
Cluster-40209.1	0.19	0.7	0.52	2.44	1.31	1.23	1.82045
Cluster-9112.83181	4.24	4.18	2.57	13.83	12.52	12.45	1.81987
Cluster-9112.35578	0.05	0.09	0.05	0.25	0.1	0.32	1.81816
Cluster-9112.14541	0.04	0.15	0.04	0.28	0.24	0.29	1.81629
Cluster-9112.59961	0.45	1.26	0.83	5.01	1.59	2.34	1.81545
Cluster-9112.80412	0.23	0.14	0.15	0.7	0.7	0.43	1.81526
Cluster-9112.54250	0.14	0.06	0.07	0.56	0.07	0.32	1.81497
Cluster-9112.31339	0.57	0.86	0.79	2.02	2.08	3.71	1.81476
Cluster-9112.80831	0.49	0.47	0.43	1.52	0.51	2.86	1.81475
Cluster-9112.91044	1.5	1.02	7.53	24.72	2.5	8.11	1.8137
Cluster-9112.44404	0.37	0.34	0.23	0.86	0.49	1.95	1.81173
Cluster-9112.60602	0.46	2.05	0.76	3.84	3.6	4.01	1.80799
Cluster-9112.43521	0.11	0.32	0.11	0.34	0.8	0.75	1.80735
Cluster-9112.78132	0.32	0.4	0.41	1.52	0.11	2.32	1.80553
Cluster-9112.46083	0.47	0.54	1.21	2.76	2.7	2.3	1.8055
Cluster-9112.44491	0.12	0.11	0.45	1.45	0.24	0.68	1.80128
Cluster-9112.79172	3.84	3.9	3.28	19.45	5.21	13.74	1.80098
Cluster-9112.46326	3.25	1.72	4.29	10.91	3.37	17.98	1.80066
Cluster-44523.0	0.3	0.28	0.27	0.6	1.8	0.56	1.80006
Cluster-9112.37381	0.18	0.17	0.17	0.56	0.56	0.69	1.79941
Cluster-9112.89224	0.65	1.24	3.34	5.39	1.35	11.46	1.79906
Cluster-9112.35528	0.29	0.28	0.27	0.9	0.9	1.12	1.79751
Cluster-9112.63557	0.12	0.34	0.34	1	0.74	1.04	1.79701
Cluster-9112.34768	0.09	0.55	0.4	1.01	0.37	2.22	1.79141
Cluster-9112.88732	0.07	0.03	0.03	0.2	0.05	0.2	1.79141
Cluster-9112.61791	1.07	1.5	0.71	1.72	4.72	4.91	1.79092
Cluster-9112.89667	0.27	0.4	0.5	0.98	0.35	2.71	1.78785
Cluster-9112.82953	0.74	2.98	2.57	7.74	1.15	12.82	1.78723
Cluster-9112.66834	0.97	1.12	2.14	4.77	0.91	8.91	1.78625
Cluster-9112.85795	0.06	0.06	0.06	0.19	0.25	0.18	1.78427
Cluster-9112.42828	0.04	0.32	0.07	0.5	0.34	0.64	1.78319
Cluster-9112.81169	1	0.47	0.43	2.56	2.05	1.92	1.78108
Cluster-9112.103428	0.04	0.07	0.03	0.18	0.07	0.23	1.77761
Cluster-9112.57342	0.28	0.25	0.13	1.29	0.43	0.53	1.76939
Cluster-9112.44704	0.24	0.13	0.27	0.48	0.24	1.46	1.76818
Cluster-9112.48834	0.37	1.65	1.41	5.7	0.84	5.13	1.76652
Cluster-9112.75360	1.52	0.23	0.87	2.78	2.57	3.56	1.76586
Cluster-9112.54062	0.12	0.22	0.56	1.32	0.84	0.9	1.76553
Cluster-9112.80443	0.08	0.23	0.24	0.83	0.42	0.62	1.76553
Cluster-9112.57212	0.67	0.42	1.02	2.03	1.35	3.79	1.76473
Cluster-9112.48702	0.61	0.05	0.12	1.24	0.56	0.85	1.76445
Cluster-9112.42250	0.05	3.12	1.04	6	0.15	8.13	1.7621
Cluster-9112.39148	0.42	2	1.87	7.37	3.91	3.26	1.76098
Cluster-9112.37841	0.04	0.07	0.07	0.22	0.11	0.28	1.76081
Cluster-9112.51120	0.15	0.42	0.56	1.35	1.35	1.12	1.75725
Cluster-9112.70929	0.38	0.25	1.09	2.13	0.33	3.35	1.75613
Cluster-9112.74052	0.15	0.27	0.48	1.38	0.44	1.22	1.75607
Cluster-84296.0	6.32	0.2	1.75	4.26	20.65	2.98	1.75379
Cluster-9112.49100	0.85	0.2	0.78	2.14	0.64	3.39	1.75343
Cluster-9112.89156	0.19	0.55	0.18	1.18	1.37	0.55	1.75256
Cluster-9112.5093	0.06	0.77	0.64	1.62	0.19	3.14	1.75161
Cluster-9112.43639	0.09	0.24	0.16	0.34	0.51	0.8	1.75161
Cluster-9112.28924	0.09	0.08	0.08	0.34	0.26	0.24	1.74846
Cluster-9112.86688	0.05	0.02	0.07	0.15	0.08	0.24	1.74723
Cluster-9112.62686	1.62	1.02	0.47	3.32	5.56	1.56	1.74714
Cluster-9112.9633	0.12	0.22	0.11	0.7	0.59	0.22	1.74655
Cluster-9112.65179	4.1	2.74	6.49	16.16	3.54	25.02	1.74624
Cluster-9112.66623	1.31	4.17	7.9	19.92	1.58	23.36	1.74535
Cluster-39721.1	14.8	9.79	25.32	78.13	29.06	59.94	1.74357
Cluster-9112.87420	0.28	0.9	1.04	3.06	2.92	1.43	1.73891
Cluster-9112.54982	4.52	5.66	0.28	2.9	23.27	8.73	1.73834
Cluster-9112.58200	0.1	0.32	0.14	0.69	0.25	0.92	1.7318
Cluster-9112.81755	0.1	0.09	0.09	0.24	0.15	0.54	1.7318
Cluster-9112.37894	1.05	1.22	3.28	7.89	0.75	9.78	1.73071
Cluster-9112.66624	16.17	27	40.52	124.27	22.69	130.78	1.73061
Cluster-9112.79594	0.34	0.11	0.21	1.13	0.11	0.95	1.73039
Cluster-9112.58172	0.18	0.23	0.17	0.89	0.28	0.75	1.72698
Cluster-9112.59057	0.14	0.38	0.13	0.83	0.55	0.77	1.72583
Cluster-83615.0	0.14	0.18	0.05	0.24	0.94	0.04	1.72128
Cluster-9112.46221	0.56	3.74	3.67	11.52	0.98	13.76	1.72022
Cluster-9112.56410	3.77	2.69	4.54	13.47	7.86	14.91	1.72008
Cluster-9112.71791	0.19	0.23	0.06	0.57	0.37	0.64	1.71882
Cluster-9112.55535	3.09	1.93	3.2	9.9	5.47	11.68	1.71842
Cluster-9112.38024	0.43	0.13	0.13	0.73	0.73	0.81	1.71802
Cluster-9112.76202	0.24	0.11	0.45	0.96	0.24	1.43	1.71699
Cluster-9112.65729	0.04	0.03	0.07	0.18	0.11	0.17	1.71621
Cluster-9112.31307	1.21	0.83	0.78	1.72	5.07	2.47	1.71532
Cluster-9112.75443	0.82	0.79	0.69	0.85	4.28	2.42	1.71484
Cluster-9112.84408	0.24	0.22	0.11	1.07	0.47	0.33	1.714
Cluster-9112.74248	0.32	0.3	0.45	1.47	0.82	1.22	1.71386
Cluster-9112.54437	1.7	1.08	0.94	3.81	3.49	4.9	1.71351
Cluster-9112.45107	39.6	23.74	104.75	234.14	86.15	230.53	1.71235
Cluster-9112.38476	2.69	3.47	8.9	3.57	29.98	15.79	1.71204
Cluster-9112.69094	2.48	3.43	2.01	11.93	4.63	9.33	1.70882
Cluster-9112.48656	13.29	8.61	10.28	25.69	45.43	33.78	1.70478
Cluster-9112.59347	0.24	0.84	1.1	2.24	0.24	4.62	1.70349
Cluster-9112.32527	0.51	1.2	0.64	0.7	5.49	1.45	1.70091
Cluster-9112.52714	0.22	0.2	0.1	0.66	0.11	0.92	1.70044
Cluster-9112.49198	0.06	0.41	0.3	0.88	0.5	1.12	1.699
Cluster-9112.34458	0.18	1.1	1.66	2.92	0.46	6.16	1.69817
Cluster-9112.53338	48.79	25.98	41.73	150.13	95.31	132.42	1.69752
Cluster-9112.89793	1.45	1.19	2.52	2.57	10.05	4.11	1.69699
Cluster-9112.71338	0.97	0.61	1.16	2.95	1.64	4.29	1.69638
Cluster-9112.41035	0.89	0.84	0.27	2.42	1.51	2.55	1.69599
Cluster-9112.35938	0.51	0.1	0.19	1.03	0.41	1.15	1.69488
Cluster-9112.67431	0.09	1.35	0.52	2.6	0.05	3.69	1.69363
Cluster-9112.56987	0.04	0.07	0.15	0.16	0.27	0.41	1.69188
Cluster-9112.44724	0.13	0.37	0.37	1.06	0.4	1.35	1.69148
Cluster-9112.80804	0.95	1.04	0.81	1.38	0.43	7.23	1.6909
Cluster-9112.33613	0.3	0.09	0.19	0.61	0.41	0.85	1.68891
Cluster-9112.80185	0.96	2.1	3.15	9.08	4.54	6.38	1.68733
Cluster-9112.89991	10.66	0.71	4.17	12.61	31.38	6.01	1.68594
Cluster-9112.40174	0.1	0.14	0.2	0.77	0.31	0.33	1.68012
Cluster-9112.76636	2.23	1.88	2.39	6.87	2.2	11.75	1.67946
Cluster-9112.56131	0.32	3.95	3.2	6.24	0.09	17.57	1.67783
Cluster-9112.57721	0.27	0.76	0.49	2.74	1.1	1.02	1.67688
Cluster-9112.32107	0.18	0.93	0.87	2.88	0.73	2.72	1.67671
Cluster-9112.50922	0.34	0.11	0.21	1.25	0.23	0.63	1.67671
Cluster-9112.62830	0.43	0.65	0.31	0.89	1.04	2.51	1.67547
Cluster-78473.0	0.38	1.6	1.75	6.13	0.77	5.01	1.67493
Cluster-9112.61485	0.12	0.9	0.12	1.87	0.36	1.41	1.6749
Cluster-9112.38517	0.39	0.12	0.12	0.39	0.52	1.1	1.67377
Cluster-9112.40670	0.04	0.04	0.29	0.09	0.65	0.44	1.67319
Cluster-9112.34265	1.76	0.27	0.09	3.83	1.47	1.46	1.67296
Cluster-84702.0	0.08	0.04	0.04	0.12	0.2	0.19	1.67243
Cluster-9112.17191	0.15	0.14	0.41	1.79	0.3	0.14	1.67162
Cluster-9112.68313	0.57	0.66	0.4	0.43	3.29	1.47	1.67086
Cluster-9112.14853	0.12	0.04	0.12	0.12	0.32	0.45	1.66838
Cluster-9112.85472	0.04	0.03	0.1	0.07	0.14	0.33	1.66742
Cluster-9112.87687	0.18	0.34	0.17	1.11	0.37	0.71	1.66626
Cluster-9112.51190	0.39	0.3	0.37	0.71	0.37	2.28	1.6644
Cluster-9112.48836	0.57	0.53	0.85	2.62	0.57	2.98	1.6618
Cluster-9112.3152	0.64	0.43	0.93	2.73	0.99	2.6	1.65992
Cluster-9112.39443	0.07	0.06	0.06	0.27	0.25	0.08	1.65896
Cluster-9112.49121	0.66	0.31	0.29	2	1.34	0.63	1.65572
Cluster-9112.80807	1	18.87	23.34	65.23	7.07	63.8	1.65523
Cluster-9112.79604	0.43	0.54	0.4	1.74	0.14	2.43	1.65351
Cluster-9112.99256	0.16	0.59	0.9	3.09	0.55	1.55	1.65327
Cluster-9112.81984	0.18	0.17	0.34	1.11	0.37	0.69	1.65303
Cluster-9112.73489	0.27	0.25	0.25	1.1	0.55	0.77	1.65208
Cluster-9112.66571	1.06	3.07	4.42	12.2	0.98	13.66	1.65039
Cluster-9112.82806	0.8	4.6	4.7	8.29	10.03	13.38	1.65013
Cluster-9112.61628	0.15	0.1	0.04	0.22	0.52	0.17	1.64981
Cluster-9112.71656	0.19	0.53	0.45	0.67	1.41	1.59	1.64927
Cluster-9112.81844	0.34	0.32	0.3	1.71	0.34	0.96	1.64866
Cluster-9112.82114	0.29	0.27	0.26	0.88	0.59	1.1	1.64807
Cluster-9112.96881	1.62	0.75	1.48	5.15	2.37	4.54	1.6473
Cluster-9112.41970	0.11	0.24	0.03	0.55	0.4	0.24	1.64689
Cluster-9112.43655	1.42	4.29	8.7	15.16	5.26	24.7	1.6467
Cluster-9112.3990	0.25	1.17	0.12	2.15	1.14	1.53	1.6461
Cluster-9112.83628	0.94	0.06	0.24	0.75	1.74	1.39	1.64572
Cluster-9112.48637	0.66	0.71	0.77	1.17	0.5	5.02	1.6444
Cluster-9112.39516	21.54	1.12	4.68	11.68	45.49	28.18	1.64238
Cluster-9112.31086	0.49	0.37	0.65	1.69	0.99	2.03	1.64118
Cluster-9112.94614	0.09	0.25	0.08	0.8	0.35	0.16	1.64111
Cluster-9112.60832	0.8	0.74	1.29	4.87	1.2	2.75	1.63998
Cluster-9112.40063	4.63	1.01	1.59	6.17	11.26	5.1	1.63978
Cluster-9112.41759	0.07	0.16	0.38	1.21	0.18	0.51	1.63912
Cluster-9112.88139	0.26	0.06	0.38	1.19	0.07	0.92	1.6389
Cluster-9112.55125	0.71	1.1	2	4.64	5.34	1.88	1.63824
Cluster-9112.39656	0.17	0.24	0.16	0.52	0.69	0.56	1.63472
Cluster-9112.49241	5.95	2.48	7.93	19.25	11.96	19.58	1.63437
Cluster-9112.42293	0.07	0.32	0.2	0.7	0.42	0.71	1.63306
Cluster-9112.90762	0.05	0.1	0.05	0.11	0.11	0.4	1.63227
Cluster-9112.103032	0.11	0.03	0.06	0.29	0.17	0.16	1.63227
Cluster-9112.105283	0.03	0.09	0.38	0.83	0.09	0.63	1.63227
Cluster-9112.32877	1.5	0.98	0.43	2.49	3.1	3.43	1.63211
Cluster-9112.43329	25.08	8.62	20.96	115.64	29.37	24.26	1.63077
Cluster-9112.34506	0.14	0.08	0.11	0.31	0.26	0.45	1.62803
Cluster-9112.91562	0.53	0.25	0.72	1.6	0.53	2.5	1.62605
Cluster-9112.67178	0.29	23.58	8.49	64.84	0.19	34.83	1.6257
Cluster-9112.40192	2.4	1.39	9.63	8.19	11.36	21.86	1.62559
Cluster-9112.53517	36.94	29.42	41.45	145.13	31.34	156.18	1.62551
Cluster-78981.0	0.17	0.16	0.16	0.34	0.85	0.32	1.62369
Cluster-9112.1051	0.13	0.24	0.12	1.14	0.13	0.24	1.62369
Cluster-9112.48970	0.87	3.33	0.72	4.49	7.25	3.42	1.62354
Cluster-9112.50847	0.27	0.22	0.15	0.62	0.12	1.23	1.62205
Cluster-9112.33106	0.09	15.13	17.42	72.25	0.09	28.1	1.62162
Cluster-9112.50157	0.33	0.48	0.53	1.5	0.84	1.77	1.61691
Cluster-81795.0	0.08	0.07	0.15	0.16	0.47	0.29	1.61667
Cluster-9112.79672	0.6	0.74	0.92	2.21	0.6	4.12	1.61653
Cluster-37225.0	4.01	0.26	1.17	10.45	1.81	4.42	1.61644
Cluster-9112.26670	0.08	0.31	0.08	0.45	0.36	0.63	1.61534
Cluster-9112.80114	1.52	25.16	46.85	92.86	2.61	129.75	1.61493
Cluster-9112.81138	0.04	0.42	0.36	1.29	0.02	1.2	1.61399
Cluster-9112.7789	0.35	0.07	0.27	0.77	0.42	0.92	1.61257
Cluster-9112.32442	0.11	0.21	0.21	0.45	0.11	1.06	1.61193
Cluster-9112.57060	30.68	4.23	2.31	0.75	112.46	0.46	1.6107
Cluster-9112.74276	0.52	4.34	4.52	13.5	0.54	14.58	1.60936
Cluster-9112.77960	0.52	4.34	4.52	13.5	0.54	14.58	1.60936
Cluster-9112.51349	0.23	0.16	0.22	0.66	0.26	0.94	1.60842
Cluster-9112.54389	0.37	0.35	0.12	0.62	1.36	0.58	1.60768
Cluster-9112.61649	4.5	4.92	5.41	16.81	8.4	19.84	1.60301
Cluster-9112.41671	0.58	1.78	0.88	1.62	6.82	1.4	1.60266
Cluster-9112.77037	0.07	0.07	0.13	0.07	0.35	0.4	1.60266
Cluster-9112.49524	0.65	1.32	3.27	7.04	1.77	7.09	1.60139
Cluster-9112.13805	0.48	1.36	0.86	4.92	0.49	2.78	1.6009
Cluster-9112.92775	0.11	0.1	0.1	0.37	0.37	0.2	1.60039
Cluster-9112.44125	0.68	4.34	3.22	10.44	1.42	13.12	1.60006
Cluster-9112.80730	1.38	0.19	0.2	0.66	3.88	0.81	1.59579
Cluster-9112.61846	17.1	20.9	2.48	6.06	92.29	23.9	1.59455
Cluster-9112.55321	0.41	0.26	0.39	0.83	0.69	1.68	1.59401
Cluster-9112.90844	0.09	0.26	0.18	0.28	0.46	0.86	1.59401
Cluster-9112.65873	0.45	0.05	0.05	0.55	0.65	0.46	1.59368
Cluster-9112.43348	48.93	24.17	75.8	199.28	113	137.06	1.59346
Cluster-9112.32161	1.57	1.2	6.11	10	4.44	12.33	1.59199
Cluster-9112.84373	0.2	0.66	0.57	1.83	0.3	2.18	1.59167
Cluster-9112.70331	1.53	0.36	0.68	0.78	5.49	1.47	1.59057
Cluster-9112.34787	6.93	3.52	5.12	9.72	21.27	15.9	1.59051
Cluster-9112.53339	19.38	4.48	12.32	42.83	39.4	26.69	1.59
Cluster-9112.45047	1.01	0.94	2.08	4.87	1.1	6.16	1.58973
Cluster-9112.91264	0.99	6.7	9.69	29.22	3.57	19.47	1.58828
Cluster-9112.59520	0.76	3.79	4.25	15.57	1.34	9.5	1.58551
Cluster-9112.92535	0.51	0.07	0.1	0.66	0.4	0.98	1.58496
Cluster-9112.79807	0.05	0.03	0.15	0.22	0.2	0.27	1.58496
Cluster-9112.31795	0.05	0.08	0.09	0.23	0.18	0.25	1.58496
Cluster-9112.72661	0.07	0.06	0.05	0.15	0.15	0.24	1.58496
Cluster-9112.88826	0.06	0.1	0.11	0.44	0.22	0.15	1.58496
Cluster-9112.35911	0.42	0.19	0.2	0.94	0.42	1.07	1.58496
Cluster-9112.70864	0.21	0.05	0.15	0.26	0.58	0.39	1.58496
Cluster-9112.68533	23.95	14.63	19.3	31.96	22.38	119.11	1.58338
Cluster-9112.33411	0.21	1.19	0.2	2.99	0.21	1.59	1.58195
Cluster-9112.44587	1.19	1.71	3.61	6.46	0.55	12.47	1.58126
Cluster-9112.49160	0.12	0.88	0.16	0.78	0.94	1.75	1.58081
Cluster-9112.47874	0.44	0.27	0.23	0.79	0.83	1.19	1.57984
Cluster-9112.83017	0.16	0.29	0.35	1.06	0.46	0.87	1.57894
Cluster-9112.5438	0.41	0.19	0.1	0.62	0.41	1.06	1.57808
Cluster-9112.75372	3.27	5.64	6.61	19.35	10.02	16.96	1.57782
Cluster-9112.42717	0.32	0.3	0.04	0.77	0.41	0.79	1.57766
Cluster-9112.57239	3.15	2.59	2.49	5.4	13.28	5.88	1.57735
Cluster-9112.43318	6.93	8.04	4.65	15.23	16.05	27.27	1.57734
Cluster-9112.30568	0.98	1.83	1.62	4.93	2.76	5.52	1.57625
Cluster-9112.82731	1.07	1.01	1.7	4.89	0.54	5.84	1.57603
Cluster-9112.51118	2.74	1.89	4.47	9.92	4.18	13.03	1.57595
Cluster-9112.30424	0.28	0.16	0.05	0.78	0.17	0.51	1.57511
Cluster-9112.68029	0.3	0.83	1.68	3.87	0.89	3.61	1.57466
Cluster-9112.45374	0.12	0.11	0.22	0.35	0.23	0.76	1.57424
Cluster-9112.50714	0.22	0.26	0.3	0.06	0.09	2.17	1.57258
Cluster-86121.0	0.16	0.04	0.19	0.16	0.56	0.44	1.57258
Cluster-9112.96189	0.13	0.12	0.12	0.5	0.13	0.47	1.57191
Cluster-9112.64974	1.08	1.02	0.47	1.11	4.44	2.09	1.5718
Cluster-9112.91974	1.34	5.2	2.2	7.04	7.1	11.84	1.5717
Cluster-9112.90475	2.57	1.75	2.99	4.72	10.38	6.62	1.57108
Cluster-9112.49749	1.25	1.17	0.7	2.15	5.61	1.51	1.57102
Cluster-9112.79035	0.35	1.06	0.63	2.57	1.49	2	1.57075
Cluster-9112.35007	18.43	6.94	10.62	30.34	42.45	34.01	1.56924
Cluster-9112.45393	393.4	313.58	812.04	2227.05	725.71	1550.66	1.56788
Cluster-9112.54478	0.99	2.3	2.7	8.67	0.53	8.52	1.56475
Cluster-9112.105486	0.64	0.2	0.59	1.07	2.36	0.8	1.56464
Cluster-9112.53491	0.05	0.09	0.09	0.15	0.39	0.14	1.5639
Cluster-9112.73571	0.18	0.57	0.62	1.67	0.06	2.32	1.56375
Cluster-9112.71063	6.74	5.5	4.03	19.97	18.8	9.3	1.56292
Cluster-9112.52761	0.17	0.32	0.16	0.52	0.35	1.05	1.56259
Cluster-9112.52871	0.43	2.02	0.99	3.05	2.83	4.28	1.56242
Cluster-9112.47689	2.02	6	9.92	26.91	9.34	16.69	1.56118
Cluster-9112.79838	0.67	0.1	0.42	0.56	0.67	2.28	1.56051
Cluster-9112.102649	0.12	0.06	0.41	0.56	0.31	0.87	1.5603
Cluster-9112.39999	1.87	1.56	1.17	1.36	10.82	1.38	1.55965
Cluster-82356.0	0.18	0.06	0.12	0.37	0.18	0.51	1.558
Cluster-9112.97125	0.05	0.04	0.09	0.27	0.18	0.08	1.558
Cluster-9112.73586	0.05	0.02	0.1	0.24	0.11	0.15	1.55639
Cluster-9112.83087	0.25	0.35	0.23	0.87	1.11	0.46	1.5557
Cluster-9112.44523	0.26	0.08	0.65	1.03	0.68	1.2	1.55552
Cluster-9112.88235	0.44	0.41	0.27	0.73	1.61	0.95	1.55459
Cluster-9112.85102	0.99	0.21	0.86	2.28	2.5	1.27	1.55429
Cluster-9112.47492	0.13	0.12	0.06	0.53	0.26	0.12	1.5536
Cluster-9112.58086	0.11	0.1	0.1	0.43	0.43	0.05	1.5536
Cluster-9112.96708	0.21	0.29	0.1	0.31	1.25	0.2	1.55254
Cluster-9112.55464	1.07	0.67	0.32	0.73	2.92	2.39	1.5519
Cluster-9112.83282	0.08	0.73	0.07	0.79	0.47	1.32	1.5518
Cluster-9112.84743	0.08	0.15	0.16	0.12	0.37	0.65	1.54749
Cluster-9112.40723	2.17	1.68	0.82	2.98	4.91	5.75	1.54635
Cluster-9112.87626	1.85	1.66	4.04	9.27	0.89	11.89	1.54623
Cluster-9112.39502	0.08	0.39	0.77	1.61	0.23	1.78	1.54565
Cluster-9112.36962	0.05	0.45	0.1	0.43	0.48	0.84	1.54432
Cluster-9112.40734	0.32	1.48	0.57	0.96	3.85	2.1	1.5438
Cluster-9112.105094	10.38	8.08	25.51	60.03	20.52	47.61	1.54335
Cluster-9112.43707	0.3	0.74	0.7	1.07	1.12	2.88	1.5429
Cluster-9112.56496	0.36	0.78	1.01	1.92	1.2	3.14	1.54183
Cluster-9112.89929	0.19	0.14	0.11	0.54	0.31	0.43	1.54057
Cluster-9112.30505	0.18	0.38	0.09	0.86	0.32	0.71	1.53987
Cluster-9112.76989	9.23	3.11	23.18	25.65	26.6	50.97	1.53902
Cluster-9112.64018	0.29	0.18	0.27	1.06	0.19	0.9	1.53874
Cluster-83083.0	0.33	0.1	0.2	0.55	0.98	0.3	1.53842
Cluster-9112.73547	7.11	4.62	5.14	23.99	9.4	15.54	1.53626
Cluster-86023.0	0.21	0.19	0.1	1.14	0.21	0.1	1.53605
Cluster-9112.43099	0.36	0.59	1.11	2.55	0.64	2.78	1.53509
Cluster-9112.56872	0.29	0.82	0.83	1.48	0.59	3.55	1.53451
Cluster-9112.30956	0.24	0.05	0.28	0.53	0.18	0.94	1.53343
Cluster-9112.67438	5.25	6.36	10.45	28.46	2.85	32.54	1.53325
Cluster-9112.60620	0.31	0.29	0.15	0.63	1.1	0.44	1.53273
Cluster-9112.37652	0.27	0.25	0.13	1.48	0.27	0.13	1.53222
Cluster-9112.82283	0.2	0.48	0.34	0.96	0.84	1.15	1.53215
Cluster-9112.40715	0.08	0.35	0.29	1.14	0.59	0.35	1.53051
Cluster-9112.78848	0.25	0.13	0.07	0.6	0.21	0.49	1.53051
Cluster-9112.82228	0.37	0.61	0.7	1.58	2.32	0.95	1.52952
Cluster-9112.55249	1.61	0.04	0.11	1.63	0.36	3.09	1.52925
Cluster-9112.60922	1.12	0.35	1.33	3.42	0.38	4.28	1.52893
Cluster-9112.32036	4.68	2.31	8.22	18.65	10.48	14.76	1.52887
Cluster-9112.55537	0.44	0.37	0.92	1.84	0.83	2.32	1.52827
Cluster-9112.38739	0.11	0.51	0.41	1.2	0.65	1.12	1.52782
Cluster-84314.0	0.11	0.1	0.3	0.43	0.64	0.4	1.52725
Cluster-9112.91508	0.12	0.23	0.58	1.36	0.74	0.58	1.52693
Cluster-9112.43376	0.61	1.14	1.54	1.74	5.93	1.81	1.5268
Cluster-9112.86213	0.67	0.54	0.64	1.93	0.96	2.43	1.5239
Cluster-9112.49487	0.13	0.08	0.11	0.42	0.15	0.35	1.52356
Cluster-9112.14526	0.25	0.14	0.24	0.43	1.04	0.34	1.52257
Cluster-84938.0	0.13	0.18	0.24	0.52	0.58	0.48	1.52242
Cluster-9112.38687	0.34	0.48	0.79	1.2	0.86	2.56	1.52083
Cluster-9112.82431	1.98	4.87	3.61	11.97	4.91	13.13	1.52056
Cluster-9112.33664	0.07	0.12	0.19	0.46	0.39	0.24	1.52026
Cluster-85668.0	0.16	0.11	0.79	0.63	0.74	1.67	1.52001
Cluster-78582.0	0.86	0.6	0.2	0.22	4.13	0.41	1.51978
Cluster-9112.42335	0.05	0.16	0.16	0.36	0.17	0.53	1.51847
Cluster-9112.53692	1.33	1.56	2.08	2.93	8.12	3.17	1.5166
Cluster-9112.82096	1.16	4.5	1.9	8.47	7.36	5.8	1.51658
Cluster-9112.45474	0.15	0.5	0.57	1.8	0.23	1.46	1.51635
Cluster-9112.84495	0.12	0.34	0.11	0.48	0.36	0.79	1.51584
Cluster-9112.49242	1.04	0.65	0.73	2.51	1.88	2.53	1.51576
Cluster-9112.16779	0.35	0.41	0.09	1.63	0.25	0.55	1.51542
Cluster-9112.53211	14.17	8.12	19.1	48.59	22.72	46.98	1.51497
Cluster-9112.58238	0.79	9.37	0.91	4.56	14.46	12.59	1.51373
Cluster-9112.30488	3.51	1.88	1.03	7.5	4.29	6.54	1.51356
Cluster-9112.56365	2.12	2.65	1.51	4.38	4.06	9.47	1.51193
Cluster-9112.14728	4.77	1.33	1.12	7.07	11.96	1.56	1.51187
Cluster-9112.36606	0.1	0.05	0.05	0.32	0.1	0.15	1.51096
Cluster-9112.73728	2.27	26	15.31	31.47	35.04	57.69	1.51093
Cluster-9112.91284	0.24	4.54	2.44	11.77	1.23	7.57	1.51047
Cluster-9112.50624	0.66	0.31	1.08	1.5	2.16	2.18	1.51034
Cluster-9112.82432	0.62	1.03	2.24	6.45	1.59	3.03	1.50881
Cluster-9112.37946	6.08	3.16	1.48	1.67	18.22	10.6	1.50803
Cluster-9112.89241	0.32	0.3	0.92	1.09	0.76	2.53	1.508
Cluster-9112.64023	0.06	0.16	0.22	0.28	0.23	0.74	1.50635
Cluster-9112.66323	0.26	0.24	0.06	0.78	0.26	0.55	1.50553
Cluster-9112.81056	0.24	1.28	0.21	2.06	0.92	1.93	1.50495
Cluster-9112.68494	15.25	25.35	34.36	98.39	17.84	96.47	1.50463
Cluster-9112.82798	0.15	0.14	0.14	0.15	0.93	0.14	1.50447
Cluster-9112.72916	0.89	0.03	0.3	0.89	0.86	1.71	1.50389
Cluster-9112.65379	0.15	0.25	0.51	0.84	0.21	1.53	1.50343
Cluster-9112.84742	0.03	0.06	0.03	0.12	0.03	0.19	1.5025
Cluster-9112.54686	0.27	0.5	0.24	1.08	0.27	1.51	1.50166
Cluster-9112.79173	6.35	3.63	3.79	17.67	4.61	16.7	1.50121
Cluster-9112.71303	1.75	0.82	0.49	4.58	1.94	2.14	1.50084
Cluster-9112.54479	0.02	0.57	0.82	1.84	0.02	2.13	1.50069
Cluster-9112.68633	0.2	0.04	0.17	0.18	0.52	0.46	1.50043
Cluster-9112.54768	4.93	27.97	18.07	54.96	8.56	80.48	1.49835
Cluster-9112.51965	6.51	1.13	3.53	13.83	5.51	12.2	1.49755
Cluster-9112.75439	0.11	0.1	0.3	0.21	0.84	0.39	1.4975
Cluster-9112.69321	0.11	0.07	0.04	0.19	0.19	0.24	1.49476
Cluster-9112.54876	6	36.75	53.47	93.73	5.92	171.48	1.49458
Cluster-9112.58120	2.82	1.49	4.58	3.92	15.3	5.82	1.49398
Cluster-9112.80355	0.17	0.39	0.2	0.72	0.59	0.83	1.49354
Cluster-9112.22244	0.21	0.39	0.4	0.53	1.59	0.69	1.49057
Cluster-9112.74664	1.95	2.35	1.8	3.71	8.01	5.42	1.49049
Cluster-9112.91231	0.26	0.36	0.48	0.77	0.64	1.68	1.4901
Cluster-9112.71040	4.52	6.04	5.63	16.26	8.88	20.33	1.48981
Cluster-9112.38861	0.6	1.12	3.01	6.28	2.49	4.51	1.48934
Cluster-9112.54264	1.52	8.99	4.87	10.55	18.82	13.8	1.48897
Cluster-9112.47730	0.08	0.25	0.29	0.54	0.38	0.82	1.48875
Cluster-9112.68957	134.83	150.91	119.09	237.34	534.54	363.46	1.48774
Cluster-9112.65187	10.79	8.14	16.39	46.31	14.87	37.84	1.48723
Cluster-9112.55308	0.23	0.32	0.06	0.49	0.55	0.67	1.48712
Cluster-9112.32651	0.04	0.04	0.17	0.27	0.27	0.16	1.48543
Cluster-9112.30654	0.1	0.1	0.15	0.26	0.1	0.62	1.48543
Cluster-9112.34414	0.09	0.08	0.08	0.44	0.18	0.08	1.48543
Cluster-9112.79706	0.22	0.32	0.05	0.39	0.11	1.15	1.48368
Cluster-9112.50471	14.77	46.54	133.86	194.47	20.5	330.79	1.48354
Cluster-9112.81842	0.08	0.15	0.31	0.41	0.25	0.85	1.48352
Cluster-9112.47949	3.66	1.62	5.37	12.5	8.26	8.99	1.48204
Cluster-9112.90622	0.14	1.02	0.64	2.06	0.14	2.82	1.47969
Cluster-9112.6025	0.13	0.12	0.12	0.65	0.26	0.12	1.47705
Cluster-9112.45358	0.45	0.14	0.14	0.46	0.15	1.42	1.47551
Cluster-9112.81226	3.73	3.03	4.54	9.08	16.38	5.89	1.47214
Cluster-9112.47677	0.43	0.33	0.38	0.4	1.81	0.95	1.47089
Cluster-9112.36653	0.12	0.17	0.06	0.37	0.43	0.17	1.47063
Cluster-9112.12276	0.12	0.38	0.11	1.05	0.53	0.11	1.47014
Cluster-9112.61241	41.63	137.82	336.76	539.93	56.29	833.66	1.46986
Cluster-9112.46679	1.08	5.18	9.38	24.09	0.58	18.62	1.46879
Cluster-9112.48163	1.64	3.14	2.74	9.33	3.42	8.06	1.46847
Cluster-9112.27095	0.04	0.45	0.11	0.97	0.45	0.24	1.46815
Cluster-9112.91852	8.68	8.18	3.86	7.22	38.13	11.96	1.46776
Cluster-9112.65110	2.86	0.92	0.79	3.96	3	5.67	1.46659
Cluster-9112.54767	0.71	1.04	3.17	4.7	0.61	8.28	1.46582
Cluster-9112.50807	0.47	0.29	0.29	1.1	0.63	1.17	1.46566
Cluster-9112.54449	1.19	9.94	5.18	9.88	1.55	33.58	1.46449
Cluster-9112.49835	2.59	7.74	5.23	14.2	3.79	24.94	1.46414
Cluster-9112.57245	0.25	0.29	0.24	0.82	0.63	0.7	1.46279
Cluster-9112.56526	0.25	0.08	0.08	0.5	0.17	0.46	1.46263
Cluster-9112.64962	0.19	1.75	0.95	2.87	0.25	4.84	1.4617
Cluster-9112.49506	10.8	3.79	18.13	41.21	11.44	37.47	1.46167
Cluster-9112.28476	0.1	0.27	0.28	0.58	0.25	0.96	1.46145
Cluster-80318.0	0.43	0.2	0.1	0.87	0.54	0.6	1.46123
Cluster-9112.95771	0.74	0.17	0.09	0.28	0.83	1.64	1.45943
Cluster-9112.79217	0.28	0.06	0.26	0.63	0.63	0.39	1.45943
Cluster-9112.72374	10.95	4.24	7.11	9.31	28.79	23.22	1.45931
Cluster-9112.60104	0.09	3.31	3.23	9.87	0.14	8.21	1.45844
Cluster-9112.35539	0.12	0.22	0.33	1.16	0.46	0.22	1.45747
Cluster-9112.57502	1.56	0.92	2.51	6.13	1.99	5.58	1.45706
Cluster-9112.58441	0.07	0.42	0.06	0.33	0.39	0.79	1.45705
Cluster-9112.34358	0.1	0.18	0.27	0.87	0.19	0.45	1.45705
Cluster-9112.84465	0.13	2.36	4.61	9.24	0.13	10.11	1.4561
Cluster-9112.31698	0.04	0.15	0.12	0.41	0.17	0.27	1.45519
Cluster-9112.14550	0.15	0.05	0.11	0.24	0.5	0.11	1.45519
Cluster-9112.81769	0.02	0.07	0.14	0.27	0.09	0.27	1.45372
Cluster-80107.0	0.14	0.39	0.39	0.85	1.41	0.26	1.45372
Cluster-9112.34791	11.09	4.44	5.94	18.78	24.21	15.75	1.45202
Cluster-9112.74092	0.26	0.48	0.47	1.82	0.52	0.97	1.45182
Cluster-9112.52394	0.56	0.28	0.18	0.71	0.58	1.5	1.4517
Cluster-9112.44124	8.5	60.93	44.89	107.81	21.43	183.44	1.45161
Cluster-9112.40320	0.15	0.93	0.58	2.26	0.35	1.93	1.45151
Cluster-9112.84894	0.36	0.33	0.44	0.72	1.83	0.54	1.45128
Cluster-9112.14876	1.37	2.57	0.25	6.94	1.39	3.12	1.45033
Cluster-9112.39676	0.09	6.26	7.36	11.02	0.91	25.51	1.44935
Cluster-9112.54735	0.26	0.24	0.37	0.66	0.92	0.79	1.4458
Cluster-9112.58563	102.22	37.96	225.85	263.73	170.32	562.76	1.44536
Cluster-9112.56439	43.2	10.54	40.1	83.91	60.89	110.66	1.44482
Cluster-9112.66411	0.24	0.06	0.06	0.48	0.06	0.44	1.44478
Cluster-9112.48401	7.95	11.91	29.93	70.86	6.76	57.7	1.44245
Cluster-9112.80050	0.61	0.65	0.82	2.07	2.46	1.12	1.44167
Cluster-9112.51543	3.18	8.03	10.92	24.72	7.64	27.75	1.4416
Cluster-9112.7429	1.1	1.03	0.4	1.55	2	3.32	1.44117
Cluster-9112.82066	96.94	46.73	36.75	94.19	222.85	172.73	1.44075
Cluster-9112.88296	0.17	0.16	0.16	0.84	0.17	0.32	1.44057
Cluster-9112.54394	0.97	1	2.01	3.39	1.99	5.41	1.43885
Cluster-9112.51772	0.06	0.08	0.13	0.39	0.06	0.28	1.43494
Cluster-9112.46317	2.33	3.12	2.8	2.68	11.86	7.74	1.43328
Cluster-9112.32919	0.6	1.23	1.53	4.05	1.2	3.82	1.43264
Cluster-9112.47209	0.2	0.32	0.47	0.59	0.44	1.64	1.43134
Cluster-9112.62390	0.85	1.24	1.17	4.28	1.14	3.37	1.43099
Cluster-9112.31118	0.04	0.05	0.14	0.2	0.35	0.07	1.43063
Cluster-9112.85196	0.04	0.15	0.04	0.12	0.24	0.26	1.43063
Cluster-9112.83262	23.95	22.4	0.85	8.37	85.83	32.98	1.43001
Cluster-9112.34792	10.27	5.2	7.68	15.06	24.6	22.69	1.42938
Cluster-9112.84927	0.14	0.38	0.13	0.55	0.69	0.51	1.42884
Cluster-9112.91895	0.08	0.08	0.23	0.41	0.33	0.31	1.42884
Cluster-9112.32430	0.82	0.96	1.13	2.49	1.66	3.68	1.42799
Cluster-9112.66456	2	1.5	3.95	8.11	6.53	5.39	1.42685
Cluster-9112.61085	0.28	0.32	0.33	0.83	0.9	0.77	1.42663
Cluster-9112.51822	1.64	4.71	1.37	10.18	1.71	8.86	1.42644
Cluster-9112.49936	0.21	0.26	0.33	0.9	0.48	0.77	1.42626
Cluster-9112.101852	0.05	0.13	0.14	0.24	0.53	0.09	1.42626
Cluster-9112.52060	0.48	0.45	0.22	1.44	1.2	0.45	1.42597
Cluster-9112.75840	0.21	0.2	0.58	0.43	0.43	1.8	1.42593
Cluster-9112.72750	1.11	36.35	22.65	42.02	10.71	108.71	1.42532
Cluster-9112.48141	1.76	1.71	0.94	4.35	3.59	3.89	1.4236
Cluster-9112.91186	0.14	1.75	2.01	3.46	0.7	6.3	1.42334
Cluster-9112.63590	7.38	2.55	5.37	23.41	7.95	9.65	1.42244
Cluster-9112.37172	0.3	2.12	1.55	5.19	0.76	4.69	1.42229
Cluster-9112.45267	0.17	0.4	0.24	0.86	0.43	0.88	1.4217
Cluster-9112.43319	0.13	3.52	2.36	4.05	0.13	11.92	1.42162
Cluster-9112.49528	0.95	0.89	1.04	3.21	2.56	1.94	1.42066
Cluster-9112.84904	0.83	0.44	0.99	0.79	4.25	1.01	1.42061
Cluster-9112.30830	0.31	0.06	0.06	0.43	0.43	0.29	1.41923
Cluster-9112.94200	0.65	4.77	1.85	8.48	1.71	9.25	1.419
Cluster-9112.82084	0.25	2.15	1.32	5.76	0.84	3.34	1.41794
Cluster-9112.43745	0.4	0.12	0.12	0.53	1.06	0.12	1.41785
Cluster-9112.88566	0.76	0.47	0.23	0.77	0.51	2.62	1.41751
Cluster-9112.90210	0.22	0.05	0.52	0.49	0.44	1.18	1.41732
Cluster-9112.43598	0.68	0.26	0.42	0.24	2.35	1.04	1.41636
Cluster-9112.48387	12.7	14.03	10.98	22.72	44.76	33.16	1.41618
Cluster-9112.32111	0.44	20.49	27.84	80.95	0.44	48.76	1.41611
Cluster-9112.32755	0.57	1.08	0.49	1.76	1.18	2.77	1.41588
Cluster-85360.0	0.03	0.06	0.09	0.25	0.09	0.14	1.41504
Cluster-9112.71015	0.27	0.1	0.26	0.05	0.38	1.25	1.41504
Cluster-9112.88192	0.07	0.19	0.07	0.14	0.35	0.39	1.41504
Cluster-9112.39953	0.11	0.05	0.05	0.11	0.08	0.37	1.41504
Cluster-9112.77047	0.08	0.14	0.14	0.15	0.53	0.28	1.41504
Cluster-9112.58560	0.11	0.32	0.11	0.91	0.11	0.42	1.41504
Cluster-9112.55997	0.82	3.99	3.78	9.07	2.16	11.66	1.41399
Cluster-9112.78417	0.66	1.34	1.43	2.64	2.87	3.63	1.41399
Cluster-9112.41651	10.02	1.21	7.02	4.43	31.77	12.42	1.41365
Cluster-9112.58137	0.33	0.51	0.35	0.33	0.99	1.85	1.41352
Cluster-9112.87235	0.47	0.75	0.86	1.79	1.06	2.69	1.4133
Cluster-9112.68211	0.47	1.03	0.37	1.8	0.43	2.75	1.41311
Cluster-9112.46013	3.01	2.01	2.03	4.79	7.15	6.83	1.41273
Cluster-9112.37401	0.41	1.19	0.65	2.46	0.14	3.39	1.41263
Cluster-9112.46309	0.26	0.12	0.62	0.82	0.52	1.32	1.41143
Cluster-9112.56508	1.26	0.6	0.54	3.89	0.65	1.84	1.41052
Cluster-9112.87306	0.15	0.08	0.12	0.27	0.3	0.36	1.40988
Cluster-9112.54477	2.01	7.6	7.84	23.45	2.06	20.85	1.40965
Cluster-9112.63218	0.13	0.06	0.13	0.4	0.33	0.12	1.40939
Cluster-9112.56795	6.68	12.33	26.19	53.83	9.62	56.61	1.40936
Cluster-9112.55542	1.66	1.8	2.58	1.11	0.42	14.51	1.40905
Cluster-9112.53399	0.07	0.03	0.45	0.64	0.07	0.75	1.40846
Cluster-9112.32352	0.12	0.4	1.1	2.01	0.3	1.99	1.40834
Cluster-9112.44641	1.11	7.34	7.06	21.09	2	18.06	1.40769
Cluster-9112.50155	0.18	0.04	0.27	0.18	0.6	0.52	1.40766
Cluster-9112.78871	0.08	1.23	1.02	1.83	0.25	4.1	1.40728
Cluster-9112.66098	4.02	3.81	5.68	11.33	4.13	20.36	1.40674
Cluster-9112.32899	0.8	0.25	0.24	0.81	1.09	1.52	1.40663
Cluster-9112.51738	0.37	0.23	0.23	1.36	0.49	0.35	1.40632
Cluster-9112.57898	9.03	2.73	2.98	8.82	13.95	16.28	1.40559
Cluster-9112.37384	0.08	0.22	0.07	0.54	0.15	0.29	1.40526
Cluster-9112.63976	35.34	2.07	23.79	64.6	47.37	50.06	1.40466
Cluster-9112.56911	0.71	0.63	0.73	2.03	1.89	1.56	1.40455
Cluster-9112.67843	2.46	3.41	2.02	9.62	3.13	8.13	1.40402
Cluster-9112.75370	1.17	1.39	1.99	5.28	1.65	5.11	1.4039
Cluster-9112.56013	0.39	0.31	0.26	0.33	1.7	0.51	1.40372
Cluster-9112.51831	0.35	0.16	0.25	0.43	0.69	0.89	1.40312
Cluster-9112.45760	4.54	0.63	1.27	4.97	9	3.06	1.40295
Cluster-9112.34587	1.63	2.65	3.39	8.99	2.37	8.92	1.40276
Cluster-9112.83755	0.57	0.1	0.2	0.39	1.19	0.72	1.40255
Cluster-9112.61847	0.93	0.35	0.12	0.37	2.11	1.22	1.4021
Cluster-9112.87358	0.12	0.19	0.08	0.2	0.45	0.38	1.4011
Cluster-83881.0	0.17	0.16	0.06	0.53	0.17	0.33	1.4011
Cluster-9112.46243	0.62	1.49	3.15	5.84	0.65	7.4	1.40091
Cluster-9112.36858	0.16	0.22	0.12	0.24	0.56	0.52	1.40054
Cluster-9112.48623	0.09	0.08	0.08	0.17	0.09	0.4	1.40054
Cluster-9112.43534	1.86	1.01	1.15	2.5	6.07	2.04	1.40016
Cluster-9112.49718	0.81	0.4	0.45	0.43	2.99	0.96	1.39975
Cluster-9112.82474	2.4	3.58	3.57	8.92	9	7.27	1.39928
Cluster-9112.46482	0.39	0.6	0.33	0.69	2.07	0.72	1.39855
Cluster-9112.56915	14.99	9.02	9.55	39.78	16.43	32.2	1.39747
Cluster-9112.40940	0.14	0.2	0.07	0.49	0.07	0.52	1.39734
Cluster-9112.82220	0.03	0.17	0.21	0.67	0.04	0.37	1.39734
Cluster-9112.64016	0.11	0.2	0.1	0.55	0.22	0.31	1.39734
Cluster-9112.89699	2.72	4.51	1.61	10.09	5.44	7.74	1.39635
Cluster-9112.86567	0.21	0.77	0.95	2.31	0.63	2.14	1.39623
Cluster-9112.75374	0.42	1.17	1.39	2.62	1.96	3.26	1.39554
Cluster-9112.86557	0.93	0.47	1.28	2.1	1.32	3.63	1.39539
Cluster-9112.88864	0.05	0.36	0.05	0.57	0.19	0.45	1.3953
Cluster-9112.44745	0.32	0.07	0.15	0.4	0.72	0.3	1.39486
Cluster-9112.60965	0.22	0.62	0.21	1.34	1	0.42	1.39428
Cluster-9112.65519	1.74	2.06	2.68	3.56	8.03	5.44	1.39401
Cluster-9112.46615	0.11	1.08	1.98	5.17	0.11	3.05	1.39383
Cluster-9112.51542	35.45	11.36	3.02	33	79.97	17.96	1.39371
Cluster-9112.36079	2.44	2.3	1.99	8.74	2.51	6.42	1.39262
Cluster-9112.30884	0.04	0.12	0.08	0.26	0.21	0.16	1.39232
Cluster-9112.40062	17.52	10.33	10.26	28.71	45.76	25.56	1.39219
Cluster-9112.68747	0.73	0.47	0.55	1.75	1.68	1.16	1.39114
Cluster-9112.74899	0.46	0.43	0.8	0.47	1.41	2.55	1.39028
Cluster-9112.14738	0.03	0.3	1.54	2.31	0.22	2.37	1.38974
Cluster-9112.65921	5.82	13.57	17.36	38.13	12.08	46.06	1.38934
Cluster-9112.56097	0.18	0.41	0.59	1.6	0.09	1.4	1.38882
Cluster-9112.57225	0.6	0.21	0.57	1.24	0.23	2.14	1.38733
Cluster-9112.49240	0.45	0.22	0.89	1.76	0.62	1.7	1.38702
Cluster-9112.86384	0.05	0.21	0.18	0.28	0.18	0.69	1.38606
Cluster-9112.80020	0.84	1.61	2.1	1.74	4.38	5.77	1.38581
Cluster-9112.88959	0.23	0.43	0.63	1.84	0.46	1.07	1.38538
Cluster-9112.33323	0.18	0.43	1.17	1.94	0.58	2.13	1.38535
Cluster-9112.40551	0.08	0.46	0.31	0.66	0.25	1.31	1.38502
Cluster-9112.37516	0.09	0.09	0.18	0.48	0.19	0.27	1.38466
Cluster-9112.37621	0.05	0.1	0.03	0.13	0.19	0.15	1.38466
Cluster-9112.74121	1.09	0.78	1.78	2.26	0.79	6.48	1.38458
Cluster-9112.87474	3.87	0.79	3.17	14	1.87	4.57	1.38431
Cluster-9112.26189	0.05	0.06	0.12	0.23	0.16	0.21	1.38333
Cluster-9112.36955	0.05	0.04	0.14	0.24	0.05	0.31	1.38333
Cluster-9112.79223	0.42	0.27	0.79	0.86	1.41	1.59	1.383
Cluster-9112.72043	0.36	0.1	0.05	0.26	0.21	0.86	1.38286
Cluster-9112.32296	0.05	0.4	0.62	1.03	0.05	1.71	1.38265
Cluster-9112.43917	0.42	0.07	0.07	0.49	0.72	0.25	1.38247
Cluster-9112.44590	1.2	1.13	1.42	4.5	4.5	0.77	1.38147
Cluster-84951.0	0.24	0.07	0.07	0.47	0.08	0.44	1.38143
Cluster-9112.30542	2.58	3.12	5.58	10.51	3.38	15.49	1.38107
Cluster-9112.51096	2.02	3.76	7.39	7.47	3.52	23.31	1.38095
Cluster-9112.73658	26.54	0.48	1.66	3.02	66.99	4.66	1.38048
Cluster-9112.52354	12.09	9.17	10.46	34.13	21.65	26.8	1.3804
Cluster-9112.57147	2.84	3.9	4.06	7.65	5.79	14.66	1.37954
Cluster-9112.51442	1.3	1.24	1.54	3.14	4.94	2.53	1.37878
Cluster-9112.49672	0.1	0.37	0.28	0.91	0.2	0.84	1.37851
Cluster-9112.34390	0.16	0.29	0.05	0.26	0.26	0.78	1.37851
Cluster-9112.49384	0.19	0.06	0.3	0.38	0.51	0.54	1.37851
Cluster-9112.103455	0.03	0.05	0.17	0.23	0.23	0.19	1.37851
Cluster-9112.48955	0.05	0.05	0.05	0.2	0.05	0.14	1.37851
Cluster-9112.31348	0.04	0.02	0.04	0.11	0.07	0.08	1.37851
Cluster-9112.52985	1.08	1.53	1.86	2.77	8.33	0.52	1.37826
Cluster-9112.30602	1.29	1.23	1.3	2.67	5.37	1.89	1.37822
Cluster-9112.42519	0.66	0.37	0.74	0.4	3.58	0.62	1.37788
Cluster-9112.62778	0.5	1.86	0.77	3.68	1.17	3.28	1.37709
Cluster-9112.91641	0.24	0.77	0.28	1.55	0.47	1.33	1.37679
Cluster-9112.58232	4.45	1.5	5.75	9.12	2.4	18.85	1.37614
Cluster-9112.76161	9.43	15.8	17.63	30.78	32.66	47.71	1.3748
Cluster-9112.83295	0.23	0.14	0.34	0.56	0.13	1.15	1.37381
Cluster-9112.84304	2.02	0.71	1.26	2.37	4.93	3.04	1.37378
Cluster-9112.88652	1.13	1.09	0.93	3.53	2.38	2.25	1.37322
Cluster-9112.31796	0.52	0.2	0.2	0.11	1.78	0.49	1.37126
Cluster-9112.85827	0.2	0.19	0.19	0.47	0.47	0.56	1.37084
Cluster-9112.62362	0.89	0.67	0.66	1.99	0.72	3.03	1.37049
Cluster-9112.62801	0.41	0.13	0.13	0.27	0.82	0.64	1.36854
Cluster-9112.63813	4.43	1.16	3.81	9.16	5.07	10.04	1.36844
Cluster-9112.47844	1.56	2.1	4.1	6	7.09	6.94	1.36803
Cluster-9112.48557	1.66	7.15	3.46	14.2	6.06	11.41	1.36798
Cluster-9112.52500	0.85	1.34	1.03	1.73	1.44	5.14	1.36779
Cluster-9112.48156	0.08	0.15	0.08	0.41	0.24	0.15	1.36773
Cluster-9112.77362	1.43	2.73	2.54	4.13	1.01	12.14	1.36687
Cluster-9112.47785	0.13	0.03	0.22	0.63	0.13	0.22	1.36678
Cluster-9112.90273	1.74	8.23	6.13	19.15	3.12	19.24	1.3664
Cluster-9112.26584	0.17	0.08	0.08	0.43	0.26	0.16	1.365
Cluster-9112.13176	0.65	0.54	0.27	1.97	1.32	0.47	1.36476
Cluster-9112.73449	211.6	735.34	1182.09	2495.74	218.69	2768.17	1.36466
Cluster-9112.46172	0.35	0.08	0.04	0.62	0.22	0.37	1.36427
Cluster-9112.77092	24.57	10.25	44.08	42.94	33.65	126.47	1.36381
Cluster-9112.87515	2.62	0.45	2.32	5.54	3.94	4.39	1.36361
Cluster-9112.81342	0.35	6.79	3.15	12.32	0.93	13.21	1.36257
Cluster-81918.0	0.51	0.24	0.23	1.04	0.26	1.22	1.36257
Cluster-9112.74620	0.34	0.48	0.16	0.85	1.19	0.48	1.36257
Cluster-9112.80266	0.46	0.21	0.21	0.23	1.38	0.65	1.36075
Cluster-9112.76160	0.73	1.23	0.84	2.28	1.76	3.15	1.36056
Cluster-9112.80071	0.68	0.63	0.63	2.73	0.34	1.91	1.36009
Cluster-9112.91758	0.49	0.57	0.23	1.11	0.25	1.95	1.35946
Cluster-9112.33799	0.14	0.39	0.62	1.12	0.32	1.51	1.35908
Cluster-9112.91503	0.18	0.08	0.43	0.91	0.18	0.68	1.35908
Cluster-9112.33642	0.2	0.13	0.13	0.44	0.17	0.57	1.35908
Cluster-9112.71172	0.07	0.48	0.23	1.28	0.17	0.55	1.35845
Cluster-9112.65815	640.65	626.86	331.62	686.01	2143.22	1269.99	1.35806
Cluster-9112.64239	7.17	1.09	1.79	6.46	15.46	3.84	1.35794
Cluster-9112.44927	1.99	2.73	1.18	4.78	3.59	6.74	1.35672
Cluster-9112.73953	0.25	5.23	9.79	22.08	0.68	16.32	1.35573
Cluster-9112.60941	0.07	0.2	0.07	0.44	0.26	0.17	1.35548
Cluster-9112.35028	23.76	1.8	11.32	33.21	40.89	20.23	1.35488
Cluster-9112.44891	2.17	6	4.76	16.87	6.64	9.56	1.3548
Cluster-9112.79174	23.67	16.18	17.09	68.48	21.47	55.67	1.35469
Cluster-9112.44297	0.48	0.64	0.46	2.68	0.21	1.15	1.35443
Cluster-9112.57319	1.14	0.85	1.46	4.6	2.07	2.15	1.35418
Cluster-9112.37907	0.14	0.25	1.39	1.91	0.27	2.37	1.35399
Cluster-9112.81497	0.26	0.52	0.21	0.74	0.95	0.84	1.35364
Cluster-9112.37076	0.15	0.07	0.14	0.15	0.36	0.41	1.35364
Cluster-9112.45084	0.52	0.33	0.16	1.06	0.7	0.82	1.35302
Cluster-9112.91011	0.2	0.19	0.19	0.41	0.41	0.66	1.35147
Cluster-9112.86795	0.18	0.34	0.17	0.67	0.3	0.79	1.35091
Cluster-9112.80823	0.48	1.36	0.66	1.95	1.22	3.2	1.34937
Cluster-9112.46965	15.04	20.69	37.22	67.94	39.73	78.19	1.34924
Cluster-9112.43316	0.97	1.3	0.51	2.6	2.16	2.32	1.34866
Cluster-9112.63493	1.43	2.68	3.35	8.96	1.73	8.3	1.34799
Cluster-9112.47978	0.7	0.6	0.98	1.89	2.1	1.81	1.34702
Cluster-9112.46355	2.52	1.62	0.44	3.49	4.76	3.4	1.34691
Cluster-9112.45247	2.19	0.52	1.89	5.63	3.95	2.12	1.3468
Cluster-9112.44165	0.35	0.32	0.27	1.08	0.31	1	1.34628
Cluster-9112.76129	0.43	0.4	0.59	1.09	1.3	1.22	1.34611
Cluster-9112.75651	0.7	0.85	0.67	1.91	1.39	2.34	1.34514
Cluster-9112.75327	0.12	0.05	0.33	0.53	0.41	0.33	1.34483
Cluster-9112.83353	2.78	0.6	2.05	2.59	5.13	6.07	1.3446
Cluster-9112.93014	0.09	0.14	0.03	0.18	0.09	0.39	1.34395
Cluster-9112.72275	0.11	0.1	0.05	0.11	0.39	0.16	1.34395
Cluster-9112.40016	0.05	0.04	0.04	0.05	0.19	0.09	1.34395
Cluster-9112.37003	0.6	0.56	0.56	1.35	1.05	1.96	1.34192
Cluster-9112.33473	1.29	2.39	2.62	7.99	1.33	6.64	1.34104
Cluster-9112.43793	0.05	0.05	0.05	0.11	0.22	0.05	1.34104
Cluster-9112.46620	20.71	0.47	4.4	8.86	50.58	5.34	1.34053
Cluster-9112.96551	0.18	0.26	0.03	0.42	0.35	0.42	1.34023
Cluster-9112.54758	0.11	0.32	0.53	0.45	1.13	0.85	1.33985
Cluster-9112.102640	0.23	0.22	0.65	0.24	1.43	1.11	1.33758
Cluster-9112.83075	0.46	0.46	0.45	1.33	0.26	1.87	1.3366
Cluster-9112.75852	0.71	0.67	0.6	1.46	1.47	2.07	1.33643
Cluster-9112.14473	1.68	1.7	1.57	8.61	1.13	2.76	1.33643
Cluster-9112.43948	0.97	1.59	3.99	9.4	1.22	5.92	1.33639
Cluster-9112.69421	0.58	0.18	1.25	1.95	0.39	2.73	1.33479
Cluster-9112.64354	19.95	18.85	7.87	19.8	62.44	35.43	1.33418
Cluster-9112.59453	2.46	0.33	3.46	5.38	6.34	4.03	1.33342
Cluster-9112.93115	0.14	0.27	0.34	0.72	0.29	0.88	1.33342
Cluster-9112.59338	0.69	0.97	2.15	4.54	2.44	2.62	1.33324
Cluster-9112.88869	0.05	0.28	0.19	0.64	0.39	0.28	1.33298
Cluster-9112.67473	0.74	0.71	1.25	2.3	2.32	2.18	1.33258
Cluster-9112.14719	0.35	0.18	0.34	0.71	0.35	1.13	1.33184
Cluster-9112.53117	0.14	0.13	0.31	0.59	0.32	0.55	1.33184
Cluster-80749.0	0.2	0.06	1.93	3.01	0.13	2.37	1.33112
Cluster-9112.96151	2.38	2.5	3.74	9.88	1.2	10.6	1.3306
Cluster-9112.60682	91.06	16.04	14.34	19.94	234.24	51.15	1.33013
Cluster-9112.27233	0.11	0.03	0.27	0.5	0.06	0.47	1.32895
Cluster-9112.43395	0.16	1.19	0.45	2.41	0.16	1.95	1.32833
Cluster-9112.85690	0.12	0.62	0.16	0.91	0.04	1.31	1.32833
Cluster-9112.82127	0.44	0.2	0.26	0.83	0.66	0.77	1.32833
Cluster-79904.0	0.14	0.13	0.63	0.82	0.68	0.76	1.32833
Cluster-9112.49167	15.27	9.8	18.24	45.27	20.87	42.58	1.32785
Cluster-79844.0	0.41	0.39	0.36	1.26	1.26	0.39	1.32689
Cluster-9112.33965	0.78	0.21	0.43	1.34	0.5	1.72	1.32599
Cluster-9112.88717	0.17	0.4	0.16	0.34	0.69	0.8	1.32588
Cluster-9112.34910	8.15	3.18	4.84	14.03	7.01	19.49	1.32567
Cluster-9112.51337	0.35	0.52	0.4	1.06	1.27	0.85	1.3242
Cluster-9112.80564	0.27	0.42	1.04	1.56	0.64	2.13	1.32359
Cluster-9112.75368	17.5	0.7	4.69	23.44	24.31	9.5	1.32256
Cluster-9112.35133	1.81	1.29	1.99	6.04	2.33	4.36	1.32249
Cluster-9112.49248	0.02	0.04	0.08	0.26	0.07	0.02	1.32193
Cluster-9112.85967	0.44	0.47	0.61	1.03	1.25	1.52	1.32193
Cluster-9112.77991	0.09	0.06	0.17	0.36	0.24	0.2	1.32193
Cluster-9112.75323	0.38	0.21	0.07	0.08	1.43	0.14	1.32193
Cluster-9112.81678	0.04	0.03	0.03	0.11	0.07	0.07	1.32193
Cluster-9112.34237	0.45	0.18	0.49	1.21	0.34	1.25	1.32193
Cluster-9112.25454	0.23	0.05	0.06	0.46	0.17	0.22	1.32193
Cluster-9112.90055	0.07	0.03	0.04	0.07	0.07	0.21	1.32193
Cluster-9112.40089	0.03	0.07	0.02	0.08	0.1	0.12	1.32193
Cluster-9112.65021	33.51	16.18	50.13	59.8	89.12	100.44	1.32083
Cluster-9112.45811	3.63	4.76	8.15	16.07	6.54	18.69	1.32018
Cluster-9112.91929	0.24	0.45	0.34	0.73	0.6	1.24	1.31912
Cluster-9112.33655	0.17	0.48	1.27	1.55	0.34	2.9	1.31892
Cluster-9112.61423	3.78	2.5	3.03	4.49	13.6	5.13	1.31851
Cluster-9112.52365	0.72	0.27	0.94	2.18	0.87	1.76	1.31744
Cluster-9112.65203	21.81	19.22	16.62	61.29	28.46	53.87	1.31686
Cluster-9112.103643	0.13	0.19	0.13	0.8	0.2	0.12	1.3155
Cluster-9112.33649	0.04	0.2	0.17	0.39	0.22	0.41	1.31487
Cluster-9112.41785	0.11	0.17	0.11	0.22	0.44	0.31	1.31451
Cluster-9112.70835	0.47	0.66	0.56	2.25	0.95	1	1.31337
Cluster-9112.82929	0.15	0.14	0.33	0.45	0.35	0.74	1.31259
Cluster-9112.100678	0.43	2.82	3.13	4.15	0.39	11.3	1.31194
Cluster-9112.89814	0.31	0.29	0.44	0.32	0.63	1.63	1.31079
Cluster-9112.64522	614.89	664.72	308.34	607.8	2111.35	1218.73	1.31025
Cluster-9112.42952	0.78	0.3	1.13	3.23	0.32	1.93	1.31013
Cluster-9112.48204	4.09	0.59	2.34	0.57	14.9	1.93	1.30954
Cluster-9112.14574	0.04	0.24	0.18	0.48	0.04	0.62	1.30933
Cluster-9112.82373	5.34	1.81	2.48	2.32	18.95	2.59	1.30899
Cluster-9112.67260	3418.09	64.17	299.82	2802.9	5466.94	1099.16	1.30872
Cluster-9112.82279	0.29	0.48	1.16	2.32	0.77	1.69	1.30841
Cluster-9112.36221	2.14	1.99	2.94	6.95	3.81	6.75	1.3084
Cluster-9112.88909	0.24	0.13	0.05	0.63	0.05	0.36	1.30812
Cluster-9112.84921	0.98	1.91	2.41	8.13	2.08	2.91	1.3077
Cluster-9112.51784	0.41	0.1	0.1	0.83	0.1	0.58	1.30767
Cluster-9112.47634	0.47	0.72	0.62	2.16	0.66	1.66	1.30751
Cluster-9112.96106	0.14	0.13	0.13	0.43	0.43	0.13	1.30743
Cluster-9112.47753	5.67	4.01	3.84	11.5	9.66	12.3	1.30734
Cluster-9112.49175	0.53	0.08	0.17	0.89	0.54	0.5	1.30705
Cluster-9112.42925	0.67	1	0.25	1.62	1.49	1.64	1.30682
Cluster-9112.28699	0.22	0.92	2.36	5.16	0.32	3.17	1.30535
Cluster-9112.41771	0.11	0.1	0.3	0.54	0.32	0.4	1.30485
Cluster-9112.101468	0.02	0.09	0.06	0.22	0.05	0.15	1.30485
Cluster-9112.40851	0.39	0.99	0.32	1.62	0.61	1.97	1.30485
Cluster-9112.90216	0.21	0.2	0.1	0.64	0.32	0.3	1.30485
Cluster-9112.30701	0.43	1.27	0.32	0.77	1.03	3.19	1.30468
Cluster-9112.82189	0.24	0.53	0.38	0.81	0.97	1.06	1.30426
Cluster-9112.42808	2.4	9.98	26.62	43.77	7.05	45.46	1.30376
Cluster-9112.38769	0.54	0.11	0.12	0.25	0.58	1.07	1.30307
Cluster-9112.8042	0.33	0.16	0.11	0.14	1.29	0.05	1.30256
Cluster-9112.90984	0.13	0.23	0.35	1.39	0.13	0.23	1.30146
Cluster-9112.84086	0.34	0.32	0.16	0.68	1.02	0.32	1.30066
Cluster-9112.86430	0.34	0.32	0.16	0.68	1.02	0.32	1.30066
Cluster-9112.87397	1.68	0.95	4.17	10.76	1.33	4.66	1.30055
Cluster-9112.44944	0.17	0.32	0.31	0.17	0.68	1.12	1.30012
Cluster-9112.33587	1.17	0.3	2.21	4.6	2.67	1.79	1.29981
Cluster-9112.35112	0.14	0.25	0.26	0.41	0.91	0.28	1.29956
Cluster-9112.54225	149.56	40.16	123.36	249.84	220.83	299.89	1.29938
Cluster-9112.54616	0.75	1.4	0.72	1.61	1.88	3.57	1.29862
Cluster-9112.46586	0.07	0.36	0.44	0.72	0.2	1.22	1.29852
Cluster-9112.63592	2.16	2.64	2.85	4.6	6.56	7.65	1.29797
Cluster-9112.90377	0.27	0.13	0.06	0.54	0.34	0.25	1.29662
Cluster-9112.36509	0.05	0.59	0.15	0.75	0.69	0.5	1.29613
Cluster-9112.38212	0.11	0.07	0.15	0.23	0.19	0.39	1.29546
Cluster-83679.0	0.27	0.08	0.09	0.18	0.82	0.08	1.29546
Cluster-9112.76162	7.24	10.35	10.45	18.44	20.98	29.4	1.29534
Cluster-9112.70061	1.2	2.32	2.93	2.49	3.79	9.55	1.29529
Cluster-9112.56729	0.63	0.6	0.29	0.97	0.65	2.11	1.2951
Cluster-9112.84704	0.21	0.05	0.16	0.17	0.17	0.69	1.29418
Cluster-9112.14869	0.46	0.47	0.4	1.6	0.25	1.41	1.29345
Cluster-9112.76058	0.54	0.5	0.23	1.5	0.72	0.89	1.29209
Cluster-9112.86426	0.19	1.1	0.91	1.79	0.41	3.18	1.2901
Cluster-9112.78535	0.8	0.66	0.25	0.62	2.57	0.99	1.28951
Cluster-9112.50685	0.85	2.66	2.05	4.6	1.73	7.26	1.28939
Cluster-9112.80622	0.43	1.5	0.3	2.69	0.65	2.11	1.28921
Cluster-9112.62991	167.04	17.48	28.33	121.34	326.71	71.99	1.28879
Cluster-9112.45204	0.09	0.4	0.37	1.2	0.3	0.6	1.28798
Cluster-79187.0	0.21	0.19	0.19	0.84	0.21	0.39	1.28728
Cluster-9112.79654	8.07	5.34	13.22	24.59	7.4	32.98	1.28672
Cluster-9112.52103	1.59	0.63	0.65	1.16	2.12	3.72	1.2863
Cluster-9112.39469	0.33	0.25	0.38	0.94	0.5	0.9	1.2854
Cluster-9112.48655	6.18	3.53	4.6	8.65	13.73	12.48	1.28455
Cluster-9112.93399	0.07	0.07	0.09	0.18	0.25	0.13	1.28379
Cluster-9112.61424	2.04	1.94	2.3	8.41	4.23	2.65	1.28375
Cluster-9112.30621	0.63	0.15	0.05	0.32	1.06	0.64	1.28317
Cluster-9112.63949	0.32	0.66	1.72	3.72	0.79	2.06	1.28293
Cluster-9112.91651	0.13	0.12	0.12	0.39	0.39	0.12	1.2824
Cluster-9112.73962	3.12	3.4	6.2	14.11	4.24	12.57	1.28144
Cluster-9112.36024	1.11	0.49	2.77	0.26	7.31	3.04	1.27972
Cluster-9112.65562	29.46	81.29	76.69	200.18	104.51	150.24	1.27922
Cluster-9112.79585	1.09	1.91	1.66	3.99	4.12	3.2	1.2792
Cluster-9112.40790	0.8	1.34	0.74	0.96	2.73	3.29	1.27716
Cluster-9112.78718	1.47	0.69	1.97	6.76	1.13	2.11	1.27579
Cluster-9112.47393	0.37	0.58	0.5	1.2	1.04	1.27	1.27542
Cluster-9112.64497	7.37	2.02	2.19	8.45	11.19	8.38	1.27482
Cluster-9112.50665	0.11	0.1	0.1	0.22	0.22	0.31	1.27462
Cluster-9112.91858	0.25	1.65	1.75	2.73	0.17	5.93	1.27452
Cluster-9112.40524	0.32	0.3	0.12	0.51	0.57	0.71	1.27436
Cluster-9112.93006	0.09	0.17	0.17	0.27	0.09	0.68	1.27417
Cluster-9112.89134	0.46	1.75	1.22	1.9	2.38	4.01	1.27316
Cluster-9112.72965	1.63	1.79	0.25	3.32	1.93	3.62	1.27315
Cluster-9112.33494	0.03	0.03	0.06	0.2	0.03	0.06	1.27302
Cluster-9112.90927	0.18	0.08	0.34	0.44	0.44	0.57	1.27302
Cluster-82240.0	0.17	0.08	0.16	0.17	0.09	0.73	1.2718
Cluster-9112.52102	2.3	1.24	0.88	2.67	2.68	5.32	1.27144
Cluster-9112.75919	0.1	0.13	0.23	0.34	0.05	0.72	1.27085
Cluster-9112.66242	0.28	0.09	0.26	0.28	0.46	0.78	1.27065
Cluster-9112.80784	4.13	1.78	2.04	8.93	4.4	5.85	1.27058
Cluster-9112.77144	0.62	0.14	0.43	1.09	0.47	1.31	1.27009
Cluster-9112.42868	0.22	0.11	0.18	0.4	0.34	0.49	1.27009
Cluster-9112.85778	0.37	1.36	1.04	2.74	1.32	2.62	1.26996
Cluster-9112.57253	1.47	2.23	1.65	4.99	2.49	5.42	1.26976
Cluster-9112.78956	0.38	0.48	0.43	1.18	0.71	1.22	1.26954
Cluster-9112.51352	9.63	11	18.24	39.58	21.15	32.97	1.26939
Cluster-9112.69330	9.66	15.38	40.88	57.69	7.3	93.83	1.2686
Cluster-9112.39219	0.2	0.19	0.1	0.41	0.51	0.26	1.26793
Cluster-9112.34375	3.65	11.91	0.54	5.51	19.17	14.08	1.26751
Cluster-9112.85128	0.1	0.14	0.3	0.46	0.26	0.58	1.26748
Cluster-9112.48082	0.41	1.25	0.7	2.71	1.64	1.33	1.2671
Cluster-9112.52986	1.28	2	1.81	4.87	3.47	3.91	1.26704
Cluster-9112.90534	0.25	0.08	0.31	1.07	0.16	0.31	1.26679
Cluster-9112.47650	0.08	0.39	0.32	1.17	0.34	0.39	1.26607
Cluster-9112.30632	0.09	0.08	0.25	0.26	0.43	0.32	1.26589
Cluster-9112.34241	0.88	2.53	5.85	11.82	0.92	9.52	1.26537
Cluster-9112.34306	0.21	0.59	0.39	1.06	0.21	1.59	1.26505
Cluster-83541.0	0.1	0.09	0.63	0.96	0.29	0.72	1.2645
Cluster-9112.44964	1.12	1.05	0.99	0.38	6.85	0.36	1.26418
Cluster-9112.46393	1.7	0.61	0.18	0.5	5.23	0.25	1.264
Cluster-9112.42401	0.76	1.07	1.01	2.32	2.32	2.18	1.26388
Cluster-9112.93354	0.04	0.07	0.14	0.18	0.22	0.2	1.26303
Cluster-9112.51659	0.09	0.08	0.13	0.13	0.09	0.5	1.26303
Cluster-9112.37193	0.32	0.06	0.12	0.39	0.51	0.3	1.26303
Cluster-9112.37942	2.08	0.51	0.93	5.24	1.11	2.09	1.26167
Cluster-9112.65935	0.48	0.66	0.27	0.95	1.28	1.15	1.26133
Cluster-9112.43453	0.25	0.5	1.85	0.98	3.52	1.73	1.26072
Cluster-84360.0	0.31	0.11	0.34	0.78	0.31	0.73	1.25987
Cluster-9112.77405	0.13	0.09	0.16	0.32	0.29	0.3	1.25987
Cluster-9112.34939	0.18	0.12	0.08	0.35	0.31	0.25	1.25987
Cluster-9112.90897	0.62	0.59	1.13	2.42	0.9	2.28	1.25892
Cluster-9112.37013	0.1	0.09	0.09	0.2	0.1	0.37	1.25873
Cluster-9112.59708	10.08	9.43	1.07	4.84	33.72	10.65	1.25771
Cluster-9112.47051	11.49	18.56	20.54	43.94	28.07	48.94	1.25749
Cluster-9112.42997	0.5	1.13	0.55	1.51	1.36	2.34	1.25696
Cluster-9112.42260	0.51	0.63	0.53	1.84	0.64	1.51	1.25654
Cluster-9112.72798	0.85	0.53	2.05	4.6	1.44	2.15	1.25565
Cluster-85214.0	0.41	0.76	0.25	0.41	2.6	0.38	1.25539
Cluster-9112.75117	0.12	0.33	0.17	0.53	0.35	0.6	1.25526
Cluster-9112.51540	5.49	1.52	1.15	3.75	13.05	2.67	1.25461
Cluster-9112.90838	1.73	7.83	6.51	16.58	4.24	17.52	1.25448
Cluster-9112.59908	4.75	5.17	6.59	17.42	5.97	15.98	1.25376
Cluster-79756.0	0.11	0.05	0.1	0.21	0.16	0.25	1.25376
Cluster-9112.42002	0.09	0.05	0.25	0.57	0.16	0.2	1.25376
Cluster-9112.78494	2.4	0.39	2.76	5.2	2.98	5.05	1.25325
Cluster-9112.13778	0.29	1.36	3.39	2.24	3.5	6.26	1.25154
Cluster-9112.80060	0.92	0.49	1.11	2.38	0.66	2.96	1.25154
Cluster-9112.33676	0.11	0.03	0.07	0.22	0.11	0.17	1.25154
Cluster-9112.71839	0.67	0.38	0.5	1.89	0.54	1.26	1.25135
Cluster-9112.75361	25.25	10.61	16.8	36.4	45.94	43	1.25107
Cluster-9112.48243	0.12	0.45	1.14	2.69	0.24	1.14	1.25103
Cluster-9112.5966	0.24	0.07	0.27	0.55	0.39	0.44	1.25054
Cluster-9112.65914	8.16	7.7	10.17	21.45	23.26	17.22	1.25046
Cluster-9112.75335	0.57	1.63	0.65	2.38	1.13	3.27	1.25032
Cluster-9112.75359	12.94	4	7.41	15.41	22.26	20.24	1.24989
Cluster-9112.56370	0.2	0.15	0.1	0.4	0.3	0.37	1.24961
Cluster-9112.41847	7.82	4.58	9.32	13.7	20.24	17.7	1.24946
Cluster-9112.71123	0.17	0.16	0.28	0.46	0.4	0.59	1.24917
Cluster-9112.92622	0.1	0.19	0.19	0.3	0.1	0.74	1.24793
Cluster-9112.72552	0.21	0.05	0.38	0.27	0.98	0.27	1.24793
Cluster-9112.31151	0.12	0.14	0.06	0.15	0.35	0.26	1.24793
Cluster-9112.46364	5.11	2.26	2.7	7.02	10.3	6.59	1.24755
Cluster-9112.44051	0.16	0.48	0.27	1.26	0.24	0.66	1.24709
Cluster-9112.56794	4.52	16.29	30.07	57.98	10.69	52.09	1.24697
Cluster-9112.55935	5.02	2.26	5.2	11.01	3.62	14.99	1.24695
Cluster-9112.6213	0.13	0.18	0.12	0.13	0.65	0.24	1.24616
Cluster-9112.54979	8.51	6.71	5.04	13.6	18.61	15.83	1.2456
Cluster-9112.90384	0.25	0.16	0.56	0.68	0.76	0.86	1.24558
Cluster-9112.85293	0.17	0.19	0.45	0.63	0.36	0.93	1.24511
Cluster-9112.45704	0.5	0.24	0.72	0.25	1.78	1.43	1.2448
Cluster-9112.49568	0.24	0.07	0.34	0.75	0.2	0.59	1.24442
Cluster-83349.0	0.18	0.06	0.14	0.3	0.27	0.33	1.24393
Cluster-9112.74892	4.62	14.75	17.24	29.63	10.98	46.09	1.24379
Cluster-9112.67864	6.49	32.84	44.21	100.36	7.01	90.3	1.24255
Cluster-9112.55737	1.45	8.14	3.8	6.39	1.38	23.91	1.24242
Cluster-9112.82971	0.32	0.3	0.61	1.08	0.32	1.51	1.24236
Cluster-9112.54411	0.4	0.3	0.53	0.87	0.56	1.48	1.24236
Cluster-9112.46665	3.31	1.13	0.92	4.29	5.46	2.93	1.24225
Cluster-9112.53016	0.32	0.1	0.1	0.21	0.52	0.5	1.24207
Cluster-83170.0	0.36	0.45	0.34	0.98	0.49	1.25	1.24197
Cluster-9112.81222	0.11	0.1	0.42	1.02	0.36	0.11	1.24189
Cluster-9112.51218	0.16	0.38	0.31	0.99	0.33	0.69	1.24166
Cluster-9112.71099	38.93	103.65	38.72	165.17	158.49	104.98	1.24139
Cluster-9112.33353	1.08	0.45	1.6	2.43	2.92	2.05	1.24136
Cluster-9112.73479	15.92	3.55	5.42	25.48	17.12	16.21	1.2405
Cluster-9112.59609	5.96	14.8	13.12	36.23	14.92	28.9	1.24047
Cluster-9112.52776	0.42	0.8	0.74	1.72	1.29	1.62	1.24016
Cluster-9112.52742	3.31	0.28	0.8	2.32	6.64	1.41	1.24012
Cluster-9112.50224	1.34	0.35	1.24	1.93	1.93	3.06	1.23987
Cluster-9112.34888	5.07	2.73	10.57	20.58	7.47	15.33	1.23968
Cluster-53455.0	0.05	0.3	1.31	1.1	0.05	2.77	1.23967
Cluster-9112.89702	0.37	0.23	0.23	0.85	0.43	0.68	1.23967
Cluster-9112.79300	0.41	0.89	1.67	4.78	0.46	1.77	1.23895
Cluster-9112.92662	0.14	0.16	0.2	0.37	0.37	0.44	1.23879
Cluster-9112.30869	0.13	0.08	0.04	0.22	0.21	0.16	1.23879
Cluster-9112.71696	0.17	0.49	0.48	0.52	0.7	1.47	1.23857
Cluster-9112.62842	0.09	0.46	1.04	2.39	0.27	1.09	1.23786
Cluster-9112.77050	0.15	1.35	0.74	3.39	0.92	0.97	1.23704
Cluster-9112.17918	0.05	0.14	0.09	0.1	0.1	0.46	1.23704
Cluster-9112.39384	1.43	2.03	2.85	8.62	1.23	5.02	1.23669
Cluster-9112.65864	0.59	0.51	2.69	5.48	0.61	2.84	1.23646
Cluster-9112.45295	0.95	0.45	1.24	2.91	1.94	1.37	1.23638
Cluster-9112.32929	0.08	0.29	0.22	0.63	0.47	0.29	1.2363
Cluster-9112.41897	4.4	2.01	1.57	4.66	8.09	6.05	1.23627
Cluster-9112.65098	3.15	0.59	0.59	2.7	6.02	1.48	1.23613
Cluster-9112.33719	0.22	0.25	0.21	0.71	0.33	0.56	1.23447
Cluster-9112.44860	0.06	0.05	0.06	0.12	0.06	0.22	1.23447
Cluster-9112.72323	0.24	0.67	0.45	1.8	0.84	0.56	1.23447
Cluster-9112.78406	0.26	0.37	0.25	0.93	0.27	0.87	1.23406
Cluster-9112.91424	0.19	0.87	0.42	1.43	0.37	1.68	1.23349
Cluster-9112.81012	2.14	4.14	3.52	12.25	2.26	8.52	1.23266
Cluster-9112.35828	1.11	1.17	0.52	0.98	3.77	1.83	1.23266
Cluster-9112.81013	0.25	0.05	0.1	0.3	0.45	0.19	1.23266
Cluster-9112.49909	0.27	0.26	0.5	0.84	0.28	1.3	1.23236
Cluster-9112.84254	1.05	1.65	1.25	2.14	1.79	5.35	1.23227
Cluster-9112.55888	0.14	0.22	0.27	0.52	0.61	0.35	1.23217
Cluster-9112.61671	0.36	0.48	0.25	0.88	0.82	0.86	1.23182
Cluster-9112.59302	1.32	0.78	1.2	2.51	2.51	2.73	1.23173
Cluster-9112.34574	0.14	0.19	0.13	0.41	0.48	0.19	1.23133
Cluster-9112.85805	0.12	0.34	0.29	0.84	0.3	0.62	1.23061
Cluster-9112.75011	2.13	5.2	3.87	10.35	7.23	8.69	1.22992
Cluster-9112.53653	0.08	0.78	0.79	1.01	0.59	2.27	1.22987
Cluster-9112.84434	9.05	23.27	1.61	9.65	44.5	25.43	1.22984
Cluster-9112.36730	0.05	0.18	0.09	0.38	0.24	0.13	1.22882
Cluster-9112.43270	0.22	0.17	0.25	0.62	0.11	0.77	1.22882
Cluster-9112.83560	0.08	0.16	0.08	0.17	0.42	0.16	1.22882
Cluster-37359.0	0.88	0.42	0.39	0.9	1.36	1.7	1.22848
Cluster-9112.34542	0.83	1.25	1.71	4.56	0.25	4.07	1.22836
Cluster-9112.47885	0.43	0.45	0.52	0.66	1.69	0.93	1.22827
Cluster-9112.43378	0.23	0.71	0.23	0.52	0.78	1.44	1.22767
Cluster-9112.57338	0.03	0.25	0.13	0.46	0.07	0.43	1.22741
Cluster-9112.76305	0.66	0.31	0.73	1.22	1.21	1.55	1.22723
Cluster-9112.82323	0.91	0.2	0.18	0.74	1.09	1.19	1.22718
Cluster-9112.88309	0.58	1.02	0.93	2.75	0.56	2.61	1.22646
Cluster-9112.56009	1.34	0.25	0.24	2.18	0.82	1.28	1.22577
Cluster-9112.72073	0.9	1.01	2.18	3.69	1.13	4.74	1.22491
Cluster-9112.83070	11.52	15.26	20.87	52.84	22.41	36.12	1.22481
Cluster-84518.0	1.7	0.54	0.49	3.49	2.34	0.55	1.22466
Cluster-9112.45440	0.49	0.69	0.7	2.11	1.12	1.16	1.22349
Cluster-9112.41723	0.63	1	0.73	2.18	0.88	2.45	1.22327
Cluster-9112.32770	0.06	0.12	0.24	0.44	0.19	0.35	1.22239
Cluster-9112.55024	0.03	0.03	0.12	0.16	0.03	0.23	1.22239
Cluster-9112.52099	1.36	1.16	1.05	1	1.99	5.34	1.22239
Cluster-9112.84962	1.72	1.22	2.22	4.83	3.08	4.13	1.22239
Cluster-9112.69073	2.07	0.24	0.24	0.63	4.17	1.15	1.22239
Cluster-9112.92483	0.11	0.25	0.18	0.36	0.36	0.54	1.22239
Cluster-9112.30699	0.08	0.07	0.36	0.61	0.08	0.5	1.22239
Cluster-9112.60343	0.06	0.3	0.12	0.51	0.19	0.42	1.22239
Cluster-9112.33369	0.09	0.09	0.18	0.66	0.09	0.09	1.22239
Cluster-9112.46642	5.17	2.48	2.35	6.04	5.75	11.53	1.22157
Cluster-9112.63281	6.89	7.46	7.4	22.45	8.21	20.06	1.22154
Cluster-9112.82068	72.36	28.75	26.41	58.69	138.19	100.44	1.22129
Cluster-9112.73542	0.34	1.11	0.24	0.94	1.96	1.04	1.22117
Cluster-9112.45862	0.1	0.78	0.63	1.89	0.14	1.49	1.22103
Cluster-9112.32446	2.15	2.37	2.88	5.12	5.32	6.81	1.221
Cluster-9112.56726	0.13	0.66	0.54	1.45	0.59	1.06	1.22084
Cluster-9112.61145	0.27	0.51	0.25	0.83	0.28	1.29	1.22039
Cluster-9112.70665	3.68	0.43	1.71	3.49	4.42	5.65	1.22027
Cluster-9112.60937	3.03	1.92	1.76	1.04	6.77	7.82	1.21993
Cluster-9112.60181	5.49	4.5	1.32	13.78	4.09	8.47	1.21966
Cluster-9112.70013	8.84	5.92	7.26	14.38	17.39	19.51	1.21958
Cluster-9112.53601	5.08	11.97	7.39	26.2	14.34	16.33	1.21842
Cluster-9112.100967	0.19	0.27	0.55	0.48	0.97	0.9	1.21831
Cluster-9112.85062	2.18	0.68	1.58	4.32	1.97	4.04	1.21821
Cluster-9112.78534	4.19	3.43	3.31	7.35	12.25	5.82	1.21767
Cluster-9112.58615	0.69	0.32	0.62	1.75	1.05	0.99	1.21733
Cluster-9112.33476	0.23	0.43	0.11	0.35	0.58	0.86	1.21703
Cluster-9112.87421	2.25	4.41	4.35	12.35	7.07	6.17	1.21677
Cluster-9112.70325	10.98	10.71	8.36	13.06	33.58	23.17	1.21607
Cluster-9112.73698	0.1	1.04	0.44	0.93	1.87	0.87	1.21586
Cluster-9112.76840	4.99	4.42	7.17	18.8	6.57	13.12	1.21504
Cluster-9112.41246	0.46	0.27	0.33	0.35	1.79	0.32	1.21459
Cluster-9112.30919	0.07	0.16	0.3	0.59	0.38	0.26	1.21459
Cluster-9112.34204	0.38	1.09	0.62	1.44	0.23	3.18	1.21448
Cluster-9112.73452	0.14	0.1	0.23	0.42	0.28	0.39	1.2136
Cluster-9112.40216	1.74	1.23	1.15	4.9	0.89	3.76	1.21286
Cluster-9112.37870	0.8	0.9	1.04	1.45	1.13	3.77	1.21258
Cluster-9112.88669	0.45	0.63	2.26	3.4	1.59	2.75	1.21249
Cluster-9112.53781	1.3	0.42	0.36	0.78	1.45	2.59	1.21245
Cluster-9112.36814	0.13	0.35	0.12	0.7	0.57	0.12	1.21205
Cluster-9112.83978	0.41	3.06	1.43	3.73	3.73	3.89	1.21184
Cluster-9112.87341	0.99	6.32	4.59	8.54	4.21	14.81	1.21161
Cluster-9112.52847	0.97	0.45	0.45	1.14	2.43	0.76	1.21133
Cluster-9112.44047	2.92	0.7	0.44	0.36	8.72	0.32	1.21118
Cluster-9112.34834	0.16	0.14	0.05	0.1	0.28	0.43	1.21057
Cluster-79179.1	0.05	0.13	0.17	0.5	0.18	0.13	1.21057
Cluster-84675.0	0.98	0.23	0.16	1.15	1.56	0.46	1.21031
Cluster-9112.34573	2.28	0.73	0.64	3.14	1.58	3.72	1.20935
Cluster-9112.79085	0.14	0.13	0.47	0.22	0.79	0.7	1.2084
Cluster-9112.37326	0.16	0.05	0.08	0.25	0.27	0.15	1.20811
Cluster-9112.58482	0.37	0.17	0.17	0.56	0.56	0.52	1.2078
Cluster-9112.65779	0.5	1.88	0.69	2.54	0.51	4.04	1.20755
Cluster-9112.49928	0.42	0.59	0.19	1.07	1.5	0.2	1.20685
Cluster-82722.1	0.56	0.26	0.51	1.13	1.14	0.8	1.20681
Cluster-9112.42897	0.06	0.04	0.03	0.11	0.02	0.17	1.20645
Cluster-9112.84688	0.2	0.13	0.45	0.54	0.35	0.91	1.20645
Cluster-9112.37600	0.02	0.11	0.13	0.14	0.05	0.41	1.20645
Cluster-9112.42477	0.02	0.02	0.09	0.11	0.13	0.06	1.20645
Cluster-9112.48913	0.18	0.17	0.53	0.43	0.86	0.74	1.2059
Cluster-9112.68271	0.17	0.47	0.15	0.84	0.67	0.31	1.20401
Cluster-9112.40592	0.37	0.58	0.9	2.15	0.21	1.9	1.20333
Cluster-9112.61182	1.67	0.84	2.76	5.16	1.8	5.17	1.2027
Cluster-9112.68189	6.25	12.83	8.63	29.84	10.07	23.87	1.2027
Cluster-9112.56270	0.33	0.15	0.15	0.33	0.5	0.62	1.20263
Cluster-9112.70369	0.32	0.12	0.36	0.63	0.44	0.77	1.20163
Cluster-9112.45600	0.04	0.16	0.2	0.34	0.26	0.32	1.20163
Cluster-9112.3869	0.07	0.08	0.05	0.16	0.13	0.17	1.20163
Cluster-9112.51274	0.34	0.58	0.18	0.82	0.77	0.94	1.20163
Cluster-9112.55145	0.47	0.11	0.22	0.12	0.83	0.89	1.20163
Cluster-9112.2854	0.08	0.07	0.15	0.16	0.31	0.22	1.20163
Cluster-9112.47754	1.29	3.08	1.65	6	4.69	3.15	1.20101
Cluster-9112.57670	1.61	2.86	1.91	5.45	2.23	6.98	1.20026
Cluster-9112.81826	0.15	0.37	0.39	0.66	0.3	1.13	1.19956
Cluster-9112.65052	2.76	1.97	2.29	5.28	2.72	8.12	1.19931
Cluster-9112.68492	254.82	216.32	154.53	271.57	703.73	461.17	1.19905
Cluster-9112.56411	7.7	5.07	8.79	17.9	12.09	19.5	1.19878
Cluster-9112.70236	19.86	1.2	1.96	2.16	50.28	0.4	1.19874
Cluster-9112.81644	0.11	0.1	0.3	0.22	0.65	0.3	1.19794
Cluster-9112.33932	1.42	3.4	4.5	8.56	0.2	12.62	1.19786
Cluster-9112.62521	4.02	2.13	2.99	7.5	6.7	6.76	1.19737
Cluster-9112.45618	10.9	38.52	76.65	137.1	20.23	131.74	1.19719
Cluster-9112.57652	5.65	13.29	15.5	24.7	22.66	31.58	1.19667
Cluster-9112.30385	0.04	0.04	0.16	0.24	0.2	0.11	1.1964
Cluster-9112.29380	6.13	3.94	2.95	6.04	14.02	9.77	1.19603
Cluster-9112.87108	6.84	1.62	2.1	3.9	16.43	3.86	1.1958
Cluster-9112.64738	911.04	147.17	537.87	1322.33	1408.98	923.05	1.19509
Cluster-9112.82188	4.05	4.2	4.02	8.54	10.92	8.63	1.19492
Cluster-9112.77153	0.25	0.18	0.09	0.38	0.16	0.65	1.19438
Cluster-9112.70064	0.6	0.6	0.86	1.8	0.43	2.48	1.19308
Cluster-9112.33784	0.08	0.05	0.08	0.22	0.03	0.23	1.19265
Cluster-9112.73485	78.61	1.35	28.41	14.44	97.83	135.35	1.19216
Cluster-9112.73689	1.9	1.11	0.43	1.02	4.82	2.02	1.19212
Cluster-9112.42232	0.72	0.39	0.58	1.35	0.93	1.58	1.19158
Cluster-9112.82187	3.14	2.59	3.16	5.94	7.32	7.04	1.19122
Cluster-9112.78368	0.22	0.2	0.04	0.31	0.17	0.57	1.19068
Cluster-9112.41003	2.52	2.05	4.14	4.91	7.17	7.8	1.19057
Cluster-9112.42474	0.65	0.62	0.29	0.67	1.33	1.56	1.19033
Cluster-9112.80953	0.2	0.31	0.13	0.46	0.26	0.74	1.18982
Cluster-9112.30610	0.11	0.21	0.32	0.57	0.57	0.32	1.18982
Cluster-9112.75879	0.55	0.59	0.82	1.9	1.1	1.47	1.18942
Cluster-9112.73289	32.19	27.42	40.42	83.11	42.06	102.9	1.18904
Cluster-9112.59475	2.8	4.45	3.91	9.41	4.4	11.63	1.18876
Cluster-9112.69009	1.32	0.49	0.48	0.53	2.4	2.29	1.1887
Cluster-9112.61113	0.56	0.6	0.31	1.7	1.05	0.6	1.18834
Cluster-9112.56153	0.66	0.62	0.37	1.6	0.67	1.49	1.18827
Cluster-9112.78500	1.63	2.32	1.98	5.56	1.94	6.01	1.18792
Cluster-9112.50472	4.07	13.75	40.16	48.97	3.85	79.26	1.18778
Cluster-9112.92166	0.2	0.14	0.02	0.18	0.33	0.31	1.18763
Cluster-9112.62999	0.31	0.48	0.87	0.93	0.93	1.92	1.1872
Cluster-9112.59392	0.37	0.34	0.34	1.67	0.37	0.35	1.18662
Cluster-82837.0	0.03	0.1	0.16	0.31	0.11	0.24	1.18641
Cluster-9112.83620	0.04	0.3	0.17	0.43	0.07	0.66	1.18556
Cluster-9112.78981	0.84	0.99	1.21	3.48	1.17	2.26	1.18461
Cluster-9112.55137	2.93	2.4	2.42	4.46	5.78	7.37	1.18413
Cluster-9112.71197	2.33	1.91	2.86	6.9	2.93	6.3	1.18386
Cluster-9112.72135	0.36	0.08	0.48	1.4	0.23	0.46	1.1838
Cluster-9112.88231	0.34	0.31	0.16	0.51	1.01	0.32	1.18371
Cluster-9112.55268	1.53	0.16	0.64	0.09	0.68	4.52	1.18294
Cluster-9112.92955	0.08	0.07	0.22	0.08	0.39	0.37	1.18286
Cluster-9112.42742	0.1	0.09	0.18	0.34	0.19	0.31	1.18286
Cluster-9112.80895	0.12	0.22	0.55	0.35	0.24	1.43	1.18248
Cluster-9112.84934	1.11	0.58	0.35	1.24	2.23	1.16	1.18244
Cluster-9112.33924	0.13	0.13	0.26	0.2	0.6	0.38	1.1822
Cluster-9112.65685	267.43	322.67	42.37	185.85	883.83	364.74	1.1814
Cluster-9112.85442	0.4	1.03	0.66	2.39	0.7	1.65	1.18138
Cluster-9112.81618	0.08	0.22	0.15	0.72	0.08	0.22	1.18057
Cluster-9112.21574	0.49	0.23	0.22	0.49	0.49	1.15	1.18012
Cluster-9112.44497	6.68	0.47	3.43	5.11	17.55	1.31	1.17989
Cluster-9112.78477	4	2.61	4.85	8.57	3.06	14.32	1.17913
Cluster-9112.55524	2.71	5.77	1.11	3.98	8.82	8.91	1.17876
Cluster-9112.32428	0.32	0.2	0.81	1.07	0.64	1.3	1.17834
Cluster-9112.71828	0.73	1.36	0.84	2.39	1.84	2.4	1.17811
Cluster-9112.54103	31.35	3.66	17.23	25.73	58.19	34.27	1.17788
Cluster-9112.87215	0.4	0.44	0.19	0.6	0.54	1.19	1.17769
Cluster-9112.90799	5.41	0.93	1.92	5.73	4.86	8.09	1.17728
Cluster-9112.33752	0.82	2.56	2.97	5.61	1.68	7.07	1.17723
Cluster-9112.54937	5.37	5.87	9.68	20.63	5.59	21.07	1.17665
Cluster-9112.82545	7.41	10.41	13.02	19.74	17.24	32.69	1.17573
Cluster-9112.48258	0.1	0.38	0.1	0.62	0.31	0.38	1.17544
Cluster-9112.62970	1.28	1.79	0.38	2.62	3.93	1.24	1.17503
Cluster-9112.89050	1.7	0.23	0.17	0.35	2.05	2.34	1.1745
Cluster-9112.69639	0.1	0.24	0.44	0.66	0.1	1	1.17403
Cluster-9112.63122	7.62	1.51	1.01	8.28	5.51	9.08	1.1734
Cluster-9112.53212	1.37	2.1	4.54	8.96	3.05	6.05	1.17292
Cluster-9112.50857	0.35	0.47	0.72	0.66	1.26	1.55	1.17201
Cluster-9112.97151	0.27	0.13	0.39	0.41	1.11	0.26	1.17195
Cluster-9112.75685	11.14	11.89	13.85	30.15	13.44	39.48	1.17149
Cluster-9112.51860	6.76	4.25	4.21	12.16	5.89	16.23	1.1714
Cluster-9112.88001	1.12	2.16	2.75	1.16	3.53	8.89	1.17125
Cluster-9112.72973	0.78	0.84	0.84	1.8	2.59	1.15	1.17123
Cluster-9112.66450	2.68	1.49	2.27	4.99	3.81	5.7	1.17092
Cluster-9112.49244	1.82	1.75	3.02	8.49	0.95	5.39	1.17017
Cluster-9112.67392	12.86	6.75	8.43	5.84	33.65	23.61	1.17015
Cluster-9112.36810	0.69	0.57	1.02	2.77	1	1.36	1.16993
Cluster-9112.34810	0.2	0.16	0.24	0.57	0.25	0.53	1.16993
Cluster-9112.31540	0.18	0.09	0.09	0.18	0.46	0.17	1.16993
Cluster-9112.64266	1.71	1.86	0.51	1.45	3.16	4.57	1.16993
Cluster-9112.40644	0.2	1.06	0.58	1.92	1.02	1.2	1.16993
Cluster-9112.41807	0.41	0.1	0.05	0.62	0.26	0.38	1.16993
Cluster-9112.14555	0.2	0.19	0.29	0.93	0.41	0.19	1.16993
Cluster-9112.42432	0.02	0.11	0.07	0.24	0.1	0.11	1.16993
Cluster-9112.67226	5.33	0.85	1.48	5.52	5.57	6.13	1.16867
Cluster-9112.51660	5.46	1.1	1.83	4.17	11.7	2.99	1.16859
Cluster-9112.63093	0.36	2.12	4.39	10.22	0.46	4.76	1.16829
Cluster-9112.56647	0.45	0.36	0.12	0.32	1.53	0.24	1.1682
Cluster-9112.80035	2.51	3.83	3.59	8.84	5.64	7.83	1.16782
Cluster-9112.86678	27.95	5.36	7.59	9.94	73.08	8.87	1.16781
Cluster-9112.30690	0.11	0.11	0.43	1.03	0.11	0.32	1.16746
Cluster-9112.57918	1.73	1.16	2.49	3.77	5.02	3.29	1.16694
Cluster-9112.87574	0.33	0.1	0.1	0.55	0.33	0.31	1.1669
Cluster-9112.50277	0.83	1.54	4.74	3.73	3.8	8.43	1.16654
Cluster-9112.61341	15.2	32.31	29	79.36	28.81	63.57	1.16651
Cluster-9112.38443	0.48	0.25	0.05	0.11	1.49	0.15	1.16581
Cluster-9112.84141	4.19	0.27	0.55	6.88	2.62	1.74	1.16576
Cluster-9112.32421	0.02	0.55	0.54	0.92	0.4	1.17	1.16559
Cluster-9112.60779	4.23	6.51	8.63	20.08	6.69	16.67	1.1652
Cluster-9112.78768	0.93	0.87	0.55	0.82	3.03	1.42	1.16514
Cluster-9112.38525	0.52	0.73	0.73	1.44	1.3	1.7	1.16506
Cluster-9112.92364	0.09	0.1	0.1	0.33	0.16	0.16	1.16439
Cluster-9112.50175	2.36	2.5	4.02	8.65	3.96	7.29	1.16414
Cluster-9112.70963	0.2	0.55	1.08	1.58	1.97	0.55	1.16378
Cluster-9112.91154	0.36	1.98	2.32	3.4	0.5	6.54	1.16372
Cluster-9112.80058	2.61	1.17	1.86	5.14	3.34	4.15	1.16309
Cluster-9112.32220	0.1	0.27	0.09	0.1	0.48	0.45	1.16294
Cluster-9112.71959	5.26	0.53	1.2	0.72	13.86	1.07	1.1628
Cluster-9112.79857	0.06	0.06	0.09	0.09	0.21	0.17	1.16227
Cluster-9112.32164	2.08	1.09	3.48	4.16	3.51	7.21	1.16195
Cluster-9112.43843	0.2	0.19	1.13	1.45	0.41	1.54	1.16146
Cluster-9112.65086	5.17	1.86	4.02	7.65	5.92	11.14	1.16105
Cluster-9112.93084	0.45	0.16	0.11	0.45	0.79	0.37	1.16099
Cluster-9112.45782	1.13	0.33	0.07	0.71	2.12	0.59	1.16046
Cluster-9112.31501	0.16	0.18	0.13	0.39	0.39	0.27	1.15966
Cluster-9112.55348	0.07	0.1	0.13	0.34	0.27	0.06	1.1592
Cluster-9112.81018	0.18	0.17	0.08	0.62	0.09	0.25	1.1587
Cluster-9112.37069	0.07	0.03	0.03	0.07	0.07	0.15	1.15754
Cluster-9112.66094	0.03	0.01	0.09	0.11	0.07	0.11	1.15754
Cluster-9112.78547	2.77	2.43	2.41	6.82	0.87	9.28	1.15702
Cluster-9112.35614	0.08	0.36	0.52	0.55	0.86	0.73	1.1565
Cluster-9112.44143	1.53	4.53	13.34	22.82	0.51	19.91	1.15631
Cluster-9112.42826	2.44	0.84	0.97	1.76	3.28	4.43	1.1559
Cluster-9112.42807	0.58	2.87	6.69	11.28	1.44	9.87	1.15563
Cluster-9112.47902	0.38	0.12	0.95	1.4	0.76	1.07	1.15548
Cluster-9112.52329	0.1	1.94	1.85	2.51	1.15	5	1.1546
Cluster-9112.82472	0.98	1.62	1.78	2.97	2.83	3.95	1.15447
Cluster-9112.74085	11.19	28.46	34.58	68.55	17.63	79.04	1.15431
Cluster-9112.90977	1.11	2.11	4.8	9.73	0.57	7.55	1.15425
Cluster-9112.82065	2.89	3.08	7.59	5.4	13.8	10.98	1.15424
Cluster-9112.42539	0.26	1.45	0.47	1.83	1.31	1.71	1.15366
Cluster-9112.45581	0.69	0.72	0.6	1.62	1.4	1.45	1.15308
Cluster-9112.48559	0.11	0.42	0.32	1.02	0.23	0.64	1.15285
Cluster-9112.54694	33.59	20.24	16.67	25.11	104.73	26.83	1.15203
Cluster-9112.74947	4.43	4.22	8.18	15.45	4.89	17.06	1.152
Cluster-9112.40167	1.65	0.86	4.34	4.89	5.61	4.72	1.15179
Cluster-9112.33563	0.49	0.1	0.36	0.44	0.71	0.96	1.15124
Cluster-9112.89372	0.09	0.08	0.51	0.27	0.99	0.25	1.15094
Cluster-9112.56884	20.44	12.74	12.95	24.21	37.02	41.18	1.15058
Cluster-9112.34712	0.52	0.16	0.32	1.05	0.35	0.82	1.15056
Cluster-9112.38964	0.19	0.07	0.06	0.19	0.25	0.27	1.14975
Cluster-9112.59187	18.31	36.41	22.96	43.83	22.15	106.28	1.14897
Cluster-9112.84387	1.69	1.91	2.43	6.21	0.69	6.47	1.14877
Cluster-79506.0	1.16	1.09	2.5	3.32	1.56	5.65	1.14851
Cluster-9112.96896	0.48	0.36	0.36	0.57	0.57	1.52	1.14839
Cluster-9112.84585	0.05	0.02	0.54	0.47	0.15	0.73	1.14608
Cluster-9112.48768	0.35	0.43	0.49	1.09	0.86	0.86	1.14574
Cluster-9112.15353	0.24	0.44	0.45	0.48	0.24	1.78	1.14561
Cluster-9112.73461	2.54	4.06	2.83	5.27	9.74	5.84	1.14472
Cluster-9112.75133	0.3	0.04	0.04	0.13	0.55	0.16	1.14439
Cluster-9112.82566	0.55	1.04	0.5	1.74	1.11	1.77	1.14439
Cluster-9112.47176	0.27	0.42	0.26	1.32	0.27	0.51	1.14439
Cluster-9112.60888	42.74	12.09	12.46	20.16	110.17	18.41	1.14433
Cluster-9112.88075	0.22	0.3	0.1	0.54	0.22	0.61	1.14384
Cluster-9112.49858	0.58	2.91	3.91	8.83	0.7	6.82	1.14369
Cluster-9112.45143	0.44	0.35	0.07	1.04	0.52	0.34	1.14359
Cluster-9112.87003	0.21	0.49	0.4	0.42	1.05	0.96	1.14345
Cluster-9112.78063	3.09	2.98	3.4	6.42	3.25	11.25	1.14345
Cluster-9112.8225	0.09	0.22	0.36	0.33	0.23	0.92	1.14336
Cluster-9112.33739	0.06	0.12	0.06	0.06	0.06	0.41	1.14296
Cluster-82289.0	0.12	0.06	0.06	0.06	0.3	0.17	1.14296
Cluster-9112.46996	2.02	2.09	1.56	1.29	8.87	2.36	1.14281
Cluster-9112.74759	0.58	0.36	0.36	0.59	1.55	0.73	1.14254
Cluster-9112.97099	0.36	0.06	0.45	0.3	0.41	1.21	1.14202
Cluster-9112.41224	0.05	0.14	0.1	0.3	0.2	0.14	1.14202
Cluster-9112.89237	0.12	0.11	0.11	0.12	0.3	0.33	1.14136
Cluster-9112.40150	3.92	1.27	3.51	6.07	5.76	7.36	1.14127
Cluster-9112.75375	0.93	0.86	0.69	1.98	0.84	2.65	1.1412
Cluster-9112.75841	2.39	1.16	1.96	3.73	1.26	7.16	1.14083
Cluster-9112.64889	2.09	2.52	4.24	10.32	2.26	6.93	1.14046
Cluster-85293.0	0.29	0.36	0.33	0.88	0.64	0.64	1.14018
Cluster-9112.40385	0.44	0.63	0.21	1.25	1.14	0.43	1.13955
Cluster-9112.96906	0.22	0.58	0.53	1.22	0.96	0.75	1.13947
Cluster-9112.64062	18.77	8.65	10.37	18.65	32.46	32.1	1.13875
Cluster-9112.58989	0.48	0.85	0.46	1.29	0.8	1.85	1.13824
Cluster-9112.44314	0.74	1.41	1.24	2.28	2.3	2.88	1.13789
Cluster-9112.89763	0.1	0.28	0.57	0.05	1.08	0.96	1.1375
Cluster-9112.54101	0.12	0.45	0.23	0.73	0.24	0.79	1.1375
Cluster-9112.5980	0.16	0.22	0.07	0.47	0.08	0.44	1.1375
Cluster-9112.42840	0.17	0.2	0.13	0.13	0.65	0.32	1.1375
Cluster-9112.79127	0.03	0.01	0.01	0.02	0.01	0.08	1.1375
Cluster-9112.60319	0.44	0.14	0.27	0.74	0.44	0.69	1.1375
Cluster-9112.81330	0.99	1.85	1.58	1.5	4.25	3.97	1.13691
Cluster-9112.63743	2.29	0.39	0.66	1.99	4.64	0.71	1.13593
Cluster-9112.14354	6.71	5.23	6.21	11.67	17.67	10.54	1.1357
Cluster-9112.58069	1.7	2.11	2.64	4.71	3.75	5.71	1.13547
Cluster-9112.65096	0.76	0.71	1.58	0.96	3.06	2.68	1.13535
Cluster-9112.71616	0.13	0.24	0.24	0.25	0.38	0.71	1.13535
Cluster-9112.59053	1.45	1.42	4.71	7.56	6.17	2.92	1.13525
Cluster-9112.94672	0.08	0.28	0.15	0.23	0.46	0.43	1.13493
Cluster-9112.70238	19.67	26.44	13.69	31.63	61.61	38.05	1.13454
Cluster-9112.41284	0.07	0.2	0.14	0.15	0.07	0.68	1.1343
Cluster-9112.81799	0.85	1.63	0.71	3.51	2.66	0.83	1.1338
Cluster-9112.70213	0.48	8.01	7.03	17.01	2.05	14.99	1.13353
Cluster-9112.30763	0.24	0.51	0.23	0.97	0.73	0.45	1.13348
Cluster-9112.79960	1.74	0.39	0.71	1.25	3.9	1.08	1.13334
Cluster-9112.89197	0.29	0.13	0.51	0.53	0.62	0.89	1.13327
Cluster-9112.40035	0.16	0.05	0.1	0.42	0.16	0.1	1.13327
Cluster-9112.64416	3.54	4.32	6.03	12.4	3.9	14.16	1.13287
Cluster-9112.48674	0.59	0.5	1.45	1.81	1.03	2.73	1.13285
Cluster-9112.42179	0.74	0.32	1.17	1.77	0.88	2.24	1.13279
Cluster-9112.97369	9.2	7.3	5.64	16.39	14.14	18.01	1.13252
Cluster-9112.41155	0.57	0.18	0.71	0.77	1.53	0.9	1.1321
Cluster-9112.61506	8.19	5.75	12.93	25.99	9.77	23.11	1.13154
Cluster-9112.54944	1.59	0.8	1.12	0.23	6	1.46	1.13151
Cluster-9112.82743	4.74	1.07	1.16	2.3	11.54	1.43	1.13147
Cluster-9112.40382	0.11	0.05	0.05	0.05	0.32	0.09	1.13124
Cluster-9112.44223	0.38	0.36	0.68	2.35	0.39	0.37	1.13102
Cluster-9112.74782	0.32	0.52	0.69	0.72	1.13	1.5	1.13063
Cluster-9112.92945	0.38	0.07	0.29	0.83	0.23	0.56	1.1304
Cluster-83620.0	0.07	0.1	0.2	0.31	0.34	0.16	1.1304
Cluster-9112.60923	0.74	0.18	0.88	1.3	1.74	0.9	1.1302
Cluster-9112.41300	0.11	0.31	0.11	1	0.06	0.1	1.13006
Cluster-9112.68927	53.85	40.07	38.74	77.96	111.17	101.21	1.13001
Cluster-9112.34009	0.35	0.22	0.44	1.42	0.24	0.55	1.12969
Cluster-9112.59761	12.07	13.22	10.32	32.42	17.85	27.64	1.12953
Cluster-9112.91768	0.11	0.26	0.43	0.62	0.61	0.52	1.12928
Cluster-83868.0	0.08	0.04	0.04	0.04	0.2	0.11	1.12928
Cluster-9112.44949	2.86	2.92	3.03	4.69	7.62	6.96	1.12914
Cluster-9112.32677	2.86	1.1	1.59	4.34	3.64	4.13	1.12564
Cluster-9112.88736	0.04	0.11	0.07	0.11	0.23	0.14	1.12553
Cluster-9112.36301	0.43	0.8	0.81	1.9	0.73	1.82	1.12524
Cluster-9112.56796	8.11	31.15	57.83	93.33	19.11	99.32	1.12504
Cluster-9112.100303	0.29	0.12	0.2	0.42	0.25	0.66	1.12455
Cluster-9112.96909	0.23	0.22	0.44	0.39	0.69	0.86	1.12418
Cluster-9112.40557	0.63	2.41	3.16	6.29	1.07	6.14	1.12262
Cluster-9112.75606	0.53	1.2	1.37	2.66	1.9	2.19	1.12262
Cluster-9112.55034	12.3	10.14	7.25	15.15	25.24	24.25	1.12245
Cluster-9112.57074	0.79	0.76	3.32	6.56	2.48	1.56	1.12207
Cluster-9112.35788	0.13	0.12	0.09	0.2	0.26	0.28	1.12199
Cluster-9112.76687	0.95	1.85	1.85	5.29	1.65	3.18	1.12191
Cluster-9112.39884	0.25	0.64	0.36	1.39	0.69	0.64	1.12168
Cluster-9112.74765	0.11	0.54	0.43	0.81	0.46	1.08	1.12163
Cluster-9112.44400	0.17	0.32	0.08	0.34	0.51	0.39	1.12131
Cluster-9112.42777	0.04	0.04	0.15	0.16	0.12	0.22	1.12029
Cluster-9112.31864	0.07	0.13	0.26	0.55	0.2	0.25	1.12029
Cluster-79176.0	0.12	0.04	0.07	0.16	0.12	0.22	1.12029
Cluster-9112.60447	12.63	24.74	29.69	60.58	16.76	68.42	1.12007
Cluster-9112.59188	16.02	29.27	18.92	33.88	18.18	87.48	1.11981
Cluster-9112.41859	0.09	0.24	0.25	0.52	0.09	0.65	1.1193
Cluster-9112.64257	0.37	0.25	0.95	0.93	0.53	1.95	1.11901
Cluster-9112.105161	0.21	0.13	0.13	0.35	0.28	0.39	1.11784
Cluster-9112.35125	19.14	5.74	31.78	61.77	33.13	28.06	1.11779
Cluster-9112.96511	0.14	1.16	1.24	1.84	0.29	3.38	1.11722
Cluster-9112.72761	0.73	2.09	3.07	3.01	8.33	1.43	1.11642
Cluster-9112.54806	1.46	0.42	1.7	2.46	2.59	2.71	1.1161
Cluster-9112.58158	0.13	0.24	0.59	0.76	0.25	1.07	1.11548
Cluster-9112.40902	0.15	0.05	0.1	0.41	0.1	0.14	1.11548
Cluster-9112.74622	0.26	0.67	1.35	3.31	0.4	1.23	1.11548
Cluster-9112.77217	8.43	3.71	2.5	6.37	11.7	13.64	1.11502
Cluster-9112.66444	730.5	293.61	389.58	693.71	1411.97	954.86	1.11432
Cluster-9112.64674	27.81	14.31	15.82	39.3	42.21	43.89	1.11391
Cluster-9112.87072	0.26	0.53	0.49	0.96	0.52	1.29	1.11374
Cluster-9112.35698	4.54	1.95	4.03	7.47	7.78	7.51	1.11337
Cluster-9112.45763	0.61	1.34	1.6	2.88	1.59	3.21	1.11329
Cluster-9112.55847	535.56	412.28	455.48	1046.03	639.53	1350.09	1.11316
Cluster-9112.69411	0.32	0.15	0.45	0.16	0.32	1.51	1.11306
Cluster-9112.48326	0.43	0.22	0.21	0.67	0.7	0.49	1.11289
Cluster-9112.101250	1.98	0.95	0.82	4.12	1.04	2.95	1.11281
Cluster-9112.33206	0.23	0.51	0.49	1.18	0.25	1.23	1.11277
Cluster-9112.61714	2.58	0.75	0.3	1.95	4.23	1.67	1.11272
Cluster-9112.94005	0.74	0.7	0.62	0.76	1.53	2.16	1.11116
Cluster-9112.72025	1.76	0.64	0.17	0.57	3.32	1.66	1.11072
Cluster-9112.62443	3.77	2.91	4.58	9.23	3.55	11.53	1.11034
Cluster-9112.44233	14.51	7.61	12.98	22.88	26.34	26.54	1.10997
Cluster-82619.0	0.1	0.23	0.05	0.25	0.2	0.37	1.10962
Cluster-9112.39966	0.08	0.07	0.04	0.08	0.19	0.14	1.10962
Cluster-9112.73248	5.13	2.65	1.22	6.69	2.4	10.33	1.10955
Cluster-9112.75232	1.23	1.15	1.89	3.93	1.03	4.25	1.10897
Cluster-9112.44619	0.75	1.21	1.36	2.32	1.09	3.75	1.10878
Cluster-9112.53705	0.89	1.68	3.12	3.64	1.37	7.26	1.10863
Cluster-9112.82499	2.14	0.5	4.14	5.7	4.35	4.57	1.10859
Cluster-9112.75875	2.2	1.11	1.12	1.01	7.51	1.03	1.10819
Cluster-9112.50409	0.33	0.51	0.51	1.31	1.09	0.51	1.10806
Cluster-9112.63485	6.38	6.69	8.2	19.34	5.57	20.92	1.10747
Cluster-9112.15788	1.6	2.3	1.34	4.15	0.84	6.3	1.10741
Cluster-9112.45622	0.15	0.11	0.26	0.28	0.21	0.63	1.10692
Cluster-9112.44128	0.14	0.27	0.18	0.72	0.1	0.45	1.10604
Cluster-9112.85513	0.25	0.93	0.47	0.25	2.25	1.05	1.10535
Cluster-9112.90070	0.29	0.47	1.29	2.44	0.43	1.54	1.10515
Cluster-9112.47177	0.87	0.06	0.13	0.81	0.6	0.87	1.10497
Cluster-9112.45216	0.1	0.05	0.05	0.05	0.2	0.18	1.10434
Cluster-9112.67882	6.18	7.97	5.03	13.31	10.49	17.43	1.10409
Cluster-9112.81960	0.15	0.3	0.42	0.36	0.94	0.57	1.10395
Cluster-9112.46590	1.63	1.54	2	4.96	1.16	4.99	1.10362
Cluster-9112.64914	4.08	2.1	1.88	3.92	4.74	8.66	1.10359
Cluster-9112.62906	1.21	0.53	0.76	1.75	1.87	1.75	1.10299
Cluster-9112.34529	0.92	0.7	0.88	2.39	1.62	1.36	1.10299
Cluster-9112.80585	0.79	0.63	0.21	0.11	3.18	0.21	1.10248
Cluster-9112.45144	2.23	3.55	3.76	5.38	9.28	5.82	1.10215
Cluster-9112.59886	1	0.62	1.39	2.68	1.12	2.66	1.10177
Cluster-9112.69285	0.6	0.28	0.42	0.91	0.75	1.13	1.10175
Cluster-9112.42848	0.6	0.65	0.33	0.83	1.35	1.21	1.10136
Cluster-9112.61290	1.76	22.34	28.37	55.45	4.72	52.39	1.10113
Cluster-9112.43612	1.67	1.18	1.67	2.89	3.31	3.49	1.10017
Cluster-9112.63558	0.73	2.73	1.72	3.56	1.59	5.95	1.09954
Cluster-9112.24109	0.13	0.1	0.05	0.16	0.24	0.2	1.09954
Cluster-9112.59510	0.36	0.13	0.28	0.47	0.54	0.64	1.09954
Cluster-9112.75646	0.78	1.74	1.54	3.63	0.91	4.16	1.09954
Cluster-9112.77992	1.28	1.04	0.98	2.31	2.23	2.53	1.09924
Cluster-9112.67448	6.41	22.59	42.28	66	8.51	78.18	1.09904
Cluster-9112.68298	283.11	72.47	121.49	224.47	528.11	269.33	1.099
Cluster-79506.1	1.83	1.07	2.1	3.71	4.4	2.6	1.09896
Cluster-9112.55936	0.76	0.43	2.48	2.67	0.57	4.62	1.09875
Cluster-9112.87920	0.23	0.3	0.53	0.97	0.52	0.78	1.09863
Cluster-79379.0	0.58	0.55	0.5	0.59	1.78	1.12	1.09836
Cluster-9112.73740	0.14	0.43	0.14	0.71	0.28	0.53	1.09818
Cluster-9112.77167	0.39	0.63	0.91	2.08	1	1.05	1.09754
Cluster-9112.45315	0.54	0.76	0.49	2.47	1.1	0.26	1.09738
Cluster-9112.54053	0.79	0.14	0.22	0.87	0.71	0.88	1.09702
Cluster-85277.0	0.46	0.17	0.09	0.09	0.93	0.52	1.09686
Cluster-9112.50767	3.01	1.42	2.01	0.38	6.54	6.85	1.0964
Cluster-8930.1	0.06	0.17	0.06	0.19	0.31	0.12	1.09622
Cluster-9112.83747	0.7	0.82	0.81	2.29	0.88	1.81	1.09582
Cluster-9112.91647	0.07	0.13	0.82	0.86	0.72	0.6	1.09576
Cluster-9112.32875	0.26	2.33	2.95	6.58	1.05	4.21	1.09571
Cluster-9112.39596	0.5	0.33	0.41	1.03	0.92	0.7	1.09565
Cluster-9112.48514	0.16	0.19	0.09	0.11	0.45	0.38	1.09516
Cluster-9112.41659	0.08	0.07	0.07	0.1	0.23	0.14	1.09516
Cluster-9112.50317	0.77	0.72	1.37	3.01	1.74	1.36	1.09516
Cluster-9112.66555	1.88	0.85	0.7	1.28	3.94	2.1	1.09364
Cluster-9112.79605	1.77	1.03	1.38	4.48	1.79	2.65	1.09354
Cluster-9112.58367	1.5	1.63	1.81	2.92	1.25	6.37	1.09329
Cluster-9112.60894	4.95	2.56	2.15	8.06	2.7	9.85	1.09325
Cluster-9112.45041	0.17	0.08	0.05	0.18	0.23	0.23	1.09311
Cluster-9112.94947	0.29	0.11	0.05	0.4	0.4	0.16	1.09311
Cluster-9112.52870	1.15	2.49	1.31	3.69	1.61	5.26	1.09311
Cluster-9112.83072	3.07	3.33	3.74	11.46	3.62	6.54	1.09231
Cluster-9112.79200	6.05	9.42	3.38	11.31	19.45	9.43	1.09227
Cluster-9112.76257	0.14	0.16	0.16	0.29	0.22	0.47	1.09115
Cluster-9112.58505	116.42	124.49	75.53	116.16	354.83	203.01	1.09082
Cluster-9112.90125	0.33	0.52	1.62	2.05	1.14	2.07	1.09055
Cluster-9112.51892	0.36	0.54	0.34	1.23	1.01	0.4	1.0902
Cluster-9112.88459	0.27	0.13	0.07	0.41	0.21	0.38	1.08927
Cluster-9112.53342	2.01	0.57	1.29	3.71	1.48	3.04	1.08856
Cluster-9112.74722	2.02	1.31	1.83	3.26	3.86	3.85	1.08812
Cluster-9112.76232	0.16	0.13	0.03	0.23	0.22	0.23	1.08746
Cluster-9112.62184	0.5	0.68	1.15	2.4	0.46	2.09	1.0871
Cluster-9112.58019	0.66	0.63	0.56	0.68	0.68	2.57	1.087
Cluster-9112.46599	14.41	4.4	5.45	14.94	26.95	9.62	1.08627
Cluster-9112.46598	7.57	2.29	3.49	8.33	14.53	5.48	1.086
Cluster-9112.57951	0.25	0.08	0.16	0.25	0.33	0.46	1.08573
Cluster-9112.62912	1.31	2.15	0.88	3.99	3.66	1.56	1.08551
Cluster-9112.87077	0.14	0.07	0.2	0.14	0.14	0.59	1.08539
Cluster-9112.50303	0.38	0.13	0.23	0.38	0.35	0.84	1.08517
Cluster-9112.45158	2.57	7.11	0.86	3.05	10.47	8.84	1.08505
Cluster-9112.79856	0.1	0.29	0.27	0.26	0.69	0.45	1.08489
Cluster-9112.54217	1.43	0.98	2.57	5.27	1.43	3.86	1.08439
Cluster-9112.70319	2.19	1.33	2.73	4.98	2.86	5.41	1.08406
Cluster-9112.44966	9.45	15.01	28.31	32.54	15.38	63.95	1.08403
Cluster-9112.45396	18.97	0.54	3.11	1.16	43.92	2.87	1.08393
Cluster-9112.76579	2.47	1.39	0.9	5	2.75	2.34	1.08389
Cluster-9112.85382	3.15	3	3.32	7.2	4.7	8.17	1.0836
Cluster-9112.37572	1.09	0.37	0.72	1.19	2.21	1.22	1.08356
Cluster-9112.34804	0.07	0.25	0.1	0.31	0.3	0.28	1.08342
Cluster-9112.92235	0.28	0.4	1.59	2.14	0.28	2.39	1.08334
Cluster-9112.53797	0.67	2.56	2.86	4.16	3.49	5.25	1.08286
Cluster-9112.74933	0.38	0.36	0.53	1.75	0.58	0.36	1.08278
Cluster-9112.43370	0.07	0.2	0.07	0.4	0.15	0.17	1.08246
Cluster-9112.35292	0.42	0.13	0.13	0.35	0.7	0.39	1.08246
Cluster-9112.55539	1.53	1.6	2.17	2.88	3.25	5.09	1.08201
Cluster-9112.44890	0.62	0.29	0.56	0.95	1.27	0.89	1.0811
Cluster-9112.29784	0.08	0.14	0.04	0.23	0.11	0.21	1.08092
Cluster-9112.56759	3.43	3.94	4.69	8.53	6.29	10.69	1.08083
Cluster-9112.81909	0.27	0.41	0.45	0.88	0.27	1.24	1.08069
Cluster-9112.49224	2.65	2.57	3.26	4.14	9.81	3.98	1.08024
Cluster-9112.54681	0.13	0.07	0.15	0.23	0.08	0.43	1.08017
Cluster-9112.59743	0.21	0.41	0.17	0.32	0.69	0.66	1.07992
Cluster-9112.52451	0.35	0.54	1.75	2.46	0.94	2.18	1.07973
Cluster-9112.54363	1.34	1.55	2.41	3.84	2.25	5.11	1.07943
Cluster-9112.88990	5.76	13.42	55.03	57.19	5.2	94.43	1.07942
Cluster-9112.77646	0.31	2.7	1.96	3.44	0.08	6.98	1.07907
Cluster-9112.58284	0.42	0.31	0.16	0.84	0.5	0.54	1.07886
Cluster-9112.70087	0.6	0.33	0.68	1.55	1.01	0.84	1.07847
Cluster-9112.47408	4.41	1.73	2.1	3.45	12.64	1.31	1.07837
Cluster-9112.75041	1.06	1.74	2.41	5.12	1.35	4.53	1.07815
Cluster-9112.30645	0.03	0.06	0.09	0.16	0.19	0.03	1.078
Cluster-9112.69270	0.38	0.36	0.34	1.16	0.39	0.73	1.078
Cluster-9112.54693	3	0.72	0.63	3.11	3.13	2.94	1.07748
Cluster-9112.83569	1.62	15.54	7.04	24.22	5.63	21.21	1.07719
Cluster-9112.42089	0.35	0.13	0.34	0.43	0.64	0.66	1.07708
Cluster-9112.81838	2.29	2.47	3.74	7.5	4.11	6.32	1.07684
Cluster-9112.71991	0.13	0.38	0.13	0.95	0.27	0.13	1.07682
Cluster-83877.0	0.13	0.12	0.12	0.26	0.4	0.12	1.07595
Cluster-9112.73737	1.01	0.38	0.37	0.41	1.02	2.28	1.07584
Cluster-9112.56931	0.37	0.14	0.14	0.67	0.22	0.48	1.07566
Cluster-9112.61446	0.3	0.5	0.69	1.31	0.68	1.15	1.07545
Cluster-9112.79710	12.92	1.1	1.19	1.38	28.78	1.89	1.0753
Cluster-9112.89605	0.24	0.15	0.08	0.24	0.16	0.59	1.07477
Cluster-9112.86772	4.07	1.49	1.97	5.54	2.32	8	1.07467
Cluster-9112.67853	54.99	33.77	64.97	130.69	41.64	151.37	1.07426
Cluster-9112.44131	1.4	0.85	0.99	2.89	1.06	2.87	1.07378
Cluster-9112.44240	0.49	0.21	0.83	2.06	0.91	0.25	1.07353
Cluster-9112.50936	0.07	0.51	1.43	1.84	0.48	1.91	1.07346
Cluster-9112.51539	0.17	0.63	1.69	1.79	0.51	2.94	1.07342
Cluster-9112.38115	0.2	0.38	0.19	0.41	1.02	0.19	1.07306
Cluster-9112.42009	0.43	0.78	1.3	1.41	2.08	1.79	1.07285
Cluster-9112.46857	1.2	0.63	0.3	0.73	0.49	3.26	1.07265
Cluster-9112.81290	0.81	0.13	0.13	0.54	0.95	0.76	1.07231
Cluster-9112.82505	2.35	1.23	1.19	3.09	2.84	4.1	1.07226
Cluster-9112.67807	4.13	3.98	5.23	10.92	4.8	12.33	1.07224
Cluster-9112.42872	0.13	0.25	0.21	0.44	0.18	0.62	1.07155
Cluster-9112.41891	0.73	0.71	0.74	1.53	1.08	1.97	1.07102
Cluster-9112.9840	0.05	0.1	0.05	0.11	0.11	0.2	1.07039
Cluster-9112.90236	0.05	0.05	0.1	0.05	0.22	0.15	1.07039
Cluster-84952.0	0.05	0.1	0.05	0.16	0.21	0.05	1.07039
Cluster-9112.75040	0.86	1.08	1.27	2.4	2.74	1.6	1.07018
Cluster-9112.87919	0.84	0.69	0.59	2.53	0.84	1.08	1.06974
Cluster-9112.71382	6.01	6.5	8.65	3.84	29.92	10.65	1.06954
Cluster-9112.79162	0.13	0.12	0.36	0.26	0.78	0.24	1.06926
Cluster-9112.55369	0.07	0.12	0.12	0.2	0.33	0.12	1.06817
Cluster-9112.82674	1.8	1.46	0.47	2.64	1.64	3.54	1.06799
Cluster-9112.46884	0.3	0.42	0.42	0.6	1.51	0.28	1.06798
Cluster-9112.44689	0.24	0.45	0.56	1.2	1.08	0.34	1.06764
Cluster-9112.63043	0.14	0.67	0.13	0.43	1	0.54	1.06746
Cluster-9112.65421	2.63	5.05	2.19	7.28	7.34	6.06	1.06711
Cluster-9112.40965	0.16	0.14	0.12	0.33	0.31	0.24	1.06711
Cluster-9112.91927	0.07	0.07	0.07	0.15	0.22	0.07	1.06711
Cluster-9112.77408	41.19	39.84	41.39	85.64	85.54	85.26	1.06678
Cluster-9112.58320	3.79	3.87	3.9	8.45	5.07	10.68	1.06587
Cluster-9112.66891	14.47	40.76	24.55	96.63	23.06	47.3	1.06566
Cluster-9112.89626	1.02	4.09	5.34	8.93	4.39	8.55	1.06545
Cluster-9112.88535	7.13	3.35	2.18	7.47	14.04	4.98	1.06517
Cluster-9112.46769	114.6	0.27	4.23	7.13	232.89	9.17	1.06507
Cluster-9112.74921	9.93	16.52	17.25	30.08	14.81	46.52	1.06472
Cluster-9112.78331	1.08	0.7	0.08	0.58	1.91	1.4	1.06447
Cluster-9112.37906	0.02	0.08	0.34	0.15	0.11	0.66	1.06413
Cluster-9112.35351	0.09	0.17	0.18	0.22	0.26	0.44	1.06413
Cluster-9112.98256	0.05	0.23	0.05	0.5	0.1	0.09	1.06413
Cluster-9112.79793	11.2	5.37	7.72	16.64	17.14	16.97	1.06305
Cluster-9112.69543	0.44	0.55	0.92	0.97	2.03	0.99	1.06282
Cluster-9112.63964	0.76	0.48	0.12	1.41	0.51	0.92	1.06228
Cluster-9112.52187	0.65	0.4	0.99	1.09	1.74	1.43	1.06228
Cluster-9112.52743	0.37	0.34	0.77	1.76	0.37	0.96	1.06201
Cluster-9112.36681	0.14	0.38	0.51	0.82	0.82	0.51	1.06169
Cluster-9112.101372	0.75	0.46	0.28	1.21	1.24	0.66	1.0616
Cluster-9112.47317	0.23	0.49	0.43	0.64	0.71	1.05	1.0614
Cluster-9112.91639	1.47	0.27	2.06	4.59	0.44	2.9	1.06132
Cluster-9112.49009	0.43	1.05	1.4	1.92	0.35	3.74	1.0613
Cluster-9112.58199	0.39	0.46	0.65	0.99	0.3	1.84	1.0612
Cluster-9112.57514	1.49	1.2	2.16	5.4	1.29	3.43	1.06115
Cluster-9112.69440	2.48	7.33	3.82	4.75	8.22	15.47	1.06114
Cluster-9112.89955	0.27	0.1	0.21	0.38	0.43	0.4	1.06088
Cluster-9112.64731	0.24	1.57	0.63	1.21	0.48	3.4	1.06078
Cluster-9112.92328	0.43	0.2	0.3	0.53	0.32	1.09	1.06075
Cluster-9112.92569	0.11	0.03	0.21	0.33	0.26	0.14	1.06054
Cluster-9112.80236	0.54	0.39	0.47	0.96	0.59	1.37	1.06054
Cluster-9112.70209	0.23	0.35	0.12	0.26	0.25	0.95	1.06054
Cluster-9112.56425	0.23	0.06	0.06	0.3	0.03	0.4	1.06054
Cluster-9112.59450	1.24	0.7	1.11	2	1.86	2.5	1.06022
Cluster-9112.63769	0.46	1.5	0.51	1.86	1.69	1.6	1.06006
Cluster-9112.48837	0.68	1.14	1.36	2.96	0.46	3.21	1.05998
Cluster-9112.46260	13.11	59.79	62.3	102.63	41.44	137.75	1.05968
Cluster-9112.49919	0.83	0.47	0.48	0.67	2.28	0.76	1.05954
Cluster-9112.68926	0.99	0.23	0.68	1.26	1.76	0.94	1.0595
Cluster-9112.32518	0.45	1.8	0.96	2.96	0.34	3.39	1.05943
Cluster-9112.75675	56.12	49.82	111.5	78.15	258.05	116.96	1.0594
Cluster-9112.82223	0.32	0.3	0.57	0.96	0.32	1.2	1.05938
Cluster-9112.77811	24.09	12	23.04	45.02	34.65	43.55	1.05927
Cluster-9112.62265	3.08	1.61	1.53	3.49	4.89	4.58	1.05908
Cluster-9112.88667	0.09	0.09	0.18	0.23	0.05	0.47	1.05889
Cluster-83497.0	0.09	0.09	0.18	0.47	0.19	0.09	1.05889
Cluster-9112.72339	2.74	3.89	1.2	1.4	6.56	8.35	1.05867
Cluster-9112.62159	0.48	0.44	0.41	1.11	0.58	1.08	1.05846
Cluster-9112.41019	0.03	0.33	0.13	0.56	0.03	0.43	1.05772
Cluster-9112.33140	0.25	0.06	0.18	0.31	0.31	0.4	1.05772
Cluster-9112.63889	20.61	13.63	16.63	34.9	32.48	38.5	1.05754
Cluster-9112.46001	0.11	0.31	0.32	0.78	0.5	0.26	1.05733
Cluster-81038.0	0.29	0.14	0.68	0.15	1.47	0.69	1.05733
Cluster-9112.68796	1.07	1.76	1.5	3.72	1.26	4.03	1.05716
Cluster-9112.47762	1.53	0.36	0.34	0.78	2.76	1.1	1.05708
Cluster-9112.35970	0.3	0.28	0.29	0.41	1.12	0.28	1.0569
Cluster-9112.50835	1.03	2.98	4.24	8.56	7.58	1.02	1.05658
Cluster-9112.91224	0.13	0.06	0.06	0.07	0.2	0.25	1.05658
Cluster-9112.40077	0.83	3.18	2.82	4.29	3.41	6.5	1.05593
Cluster-9112.72024	0.17	0.65	0.32	0.53	0.7	1.14	1.05585
Cluster-9112.60681	125.35	19.64	24.04	30.46	256.39	64.5	1.05563
Cluster-9112.53135	0.26	0.95	1.08	2.71	0.76	1.29	1.05561
Cluster-9112.58198	6.81	4.39	8.78	14.66	10.21	16.66	1.0556
Cluster-9112.50046	0.54	0.32	0.04	0.15	1.11	0.61	1.05504
Cluster-9112.62231	16.97	14.1	24.91	28.46	37.91	49.93	1.05487
Cluster-9112.68201	12.33	21.6	14.07	41.15	15.05	43.51	1.0547
Cluster-9112.36356	0.84	0.45	0.79	1.11	2.22	0.99	1.05445
Cluster-9112.80339	0.29	0.09	0.14	0.39	0.1	0.59	1.05445
Cluster-9112.91361	0.13	0.57	0.73	1.1	0.42	1.45	1.05445
Cluster-9112.53178	0.24	1.96	0.93	2.15	0.85	3.5	1.05428
Cluster-9112.64985	0.39	2.59	1.72	3.57	1.98	4.21	1.05422
Cluster-9112.41862	0.41	0.7	0.98	1.44	0.48	2.42	1.05419
Cluster-9112.40531	0.37	0.07	0.35	0.37	0.3	0.97	1.05377
Cluster-9112.51789	1	2.21	1.87	3.89	1.63	5.02	1.05297
Cluster-9112.45461	1.31	0.87	1.3	1.31	0.87	5.04	1.05291
Cluster-9112.50531	6.4	7.21	10.77	24.49	5.92	20.17	1.05287
Cluster-9112.41449	0.07	0.1	0.1	0.11	0.32	0.13	1.05247
Cluster-83947.0	0.23	0.12	0.06	0.36	0.13	0.36	1.05184
Cluster-9112.54849	0.26	0.25	1.68	4.02	0.27	0.25	1.05176
Cluster-9112.65139	12.11	6.29	5.08	11.41	23.68	13.55	1.05071
Cluster-9112.51859	6.68	8.79	10.13	19.6	3.6	29.83	1.05066
Cluster-9112.12766	0.39	0.37	0.36	0.99	0.4	0.93	1.05063
Cluster-9112.46397	0.36	0.51	0.67	1.28	0.37	1.54	1.05063
Cluster-9112.32494	0.25	0.36	1.07	1.92	0.13	1.43	1.05063
Cluster-9112.78274	0.18	0.03	0.07	0.11	0.11	0.36	1.05063
Cluster-9112.38234	0.29	0.27	0.28	0.98	0.49	0.27	1.05063
Cluster-9112.50771	1.99	1.36	2.12	3.7	4.51	3.11	1.04926
Cluster-9112.24386	0.67	3.11	3.72	6.03	1.84	7.65	1.04917
Cluster-9112.70163	10.5	10.35	11.19	26.36	11.12	28.82	1.04913
Cluster-9112.54467	286.81	18.24	83.09	173.89	341.82	287.34	1.04891
Cluster-9112.85993	0.08	0.14	0.07	0.3	0.23	0.07	1.04891
Cluster-9112.3973	0.15	0.14	0.29	0.62	0.15	0.43	1.04891
Cluster-9112.48329	0.15	0.58	0.29	0.93	0.46	0.72	1.04867
Cluster-9112.46498	1.29	14.86	11.75	28.6	6.34	22.75	1.04806
Cluster-9112.83890	0.47	0.19	0.39	1.01	0.34	0.82	1.04731
Cluster-9112.73578	0.63	0.88	0.29	1.42	1.57	0.73	1.04731
Cluster-9112.86484	0.09	0.04	0.17	0.27	0.05	0.3	1.04731
Cluster-9112.50233	0.27	0.37	0.56	0.94	0.59	0.95	1.04731
Cluster-9112.71306	1.32	0.65	0.6	1.36	1.72	2.23	1.04694
Cluster-9112.42039	0.46	0.04	0.26	0.5	0.09	0.98	1.04669
Cluster-82762.0	0.06	0.5	0.66	1.31	0.21	1	1.04654
Cluster-9112.49536	0.39	0.27	0.56	0.89	0.89	0.74	1.04654
Cluster-9112.51111	0.3	0.28	0.81	0.3	0.3	2.27	1.04597
Cluster-9112.34437	0.68	4.08	4.98	10.59	0.55	8.97	1.04592
Cluster-9112.28908	0.5	1.19	1.12	2.78	1.95	1.07	1.04548
Cluster-9112.85112	0.08	0.19	0.2	0.26	0.23	0.48	1.04532
Cluster-9112.75794	33.81	39.73	128.74	232.27	35.33	149.81	1.04511
Cluster-9112.63132	10.16	0.62	2.73	13.42	10.46	3.99	1.04469
Cluster-9112.93577	0.26	0.8	0.7	1.68	0.43	1.52	1.04439
Cluster-9112.72487	0.47	0.24	0.25	0.66	0.68	0.64	1.04439
Cluster-9112.66392	0.42	0.48	0.88	0.83	1.67	1.17	1.0439
Cluster-9112.48869	3.23	4.16	7.34	13.82	4.64	11.91	1.04389
Cluster-9112.49312	0.28	1.02	0.98	2.54	0.74	1.42	1.04363
Cluster-9112.77908	7.72	3.59	2.25	8.2	7.58	12.17	1.04349
Cluster-9112.54690	9.03	4.37	8.22	19.86	10.79	13.91	1.04338
Cluster-9112.68205	2.52	2.72	3.69	7.56	3.08	7.76	1.04297
Cluster-9112.59198	1.78	1.99	0.89	2.75	3.02	3.83	1.0427
Cluster-9112.56962	0.16	0.22	0.12	0.28	0.08	0.67	1.04264
Cluster-9112.78205	0.33	0.93	0.42	0.89	1.11	1.46	1.04231
Cluster-9112.84389	0.29	0.27	0.28	0.39	0.88	0.46	1.04231
Cluster-9112.90487	1.92	1.3	0.83	1.69	3.89	2.76	1.04213
Cluster-9112.81836	0.12	0.54	0.87	1.39	0.46	1.3	1.04182
Cluster-9112.80940	0.14	0.09	0.11	0.33	0.09	0.28	1.04182
Cluster-9112.43668	0.11	0.3	0.1	0.53	0.32	0.2	1.04182
Cluster-9112.87903	0.11	0.2	0.03	0.43	0.14	0.13	1.04182
Cluster-9112.68543	0.2	0.49	0.51	0.53	1.26	0.68	1.04148
Cluster-9112.46550	0.36	0.17	0.33	0.72	0.54	0.51	1.04134
Cluster-9112.82525	0.46	0.18	0.57	0.66	0.49	1.34	1.04114
Cluster-9112.45246	2.3	1.15	3.12	6.81	2.35	4.36	1.04113
Cluster-9112.40265	0.96	0.24	0.71	1.35	0.52	2.06	1.04096
Cluster-9112.60920	1.71	1.29	0.31	2.09	2.1	2.62	1.04082
Cluster-9112.72064	0.77	1.07	0.49	1.33	0.81	2.65	1.0397
Cluster-9112.47360	0.63	0.28	0.17	0.45	1.32	0.45	1.03953
Cluster-9112.44777	3.48	1.04	1.43	0.84	8.12	3.27	1.03946
Cluster-9112.70635	0.97	2.79	4.82	5.02	3.04	9.57	1.03898
Cluster-9112.75734	0.36	0.9	0.57	1.09	0.97	1.7	1.03889
Cluster-9112.34951	0.53	0.37	1.12	1.34	0.94	1.87	1.03876
Cluster-9112.34079	0.61	0.34	1.26	1.85	1.32	1.37	1.03865
Cluster-9112.42655	2.04	4.35	3.04	6.8	4.2	8.37	1.03849
Cluster-9112.80612	0.42	0.77	0.49	1.36	0.83	1.26	1.03814
Cluster-9112.81227	0.17	0.07	0.32	0.25	0.59	0.31	1.03814
Cluster-80658.1	0.94	0.88	0.63	2.43	1.21	1.39	1.03778
Cluster-9112.41902	2.38	2.28	4.65	7.38	0.83	10.9	1.03747
Cluster-9112.48916	2.64	7.92	6.42	16.7	4.44	13.71	1.03732
Cluster-68497.0	0.76	0.47	0.69	1.28	0.51	2.15	1.03709
Cluster-9112.41282	0.08	0.38	0.31	0.58	0.16	0.84	1.03699
Cluster-9112.101438	0.52	2.46	0.56	1.4	2.9	2.96	1.03622
Cluster-9112.50614	2.02	0.73	0.6	2.07	3.3	1.5	1.03615
Cluster-9112.54917	0.33	0.15	0.31	0.17	0.67	0.78	1.03607
Cluster-9112.33593	0.57	0.74	1.08	2.55	0.42	1.93	1.03577
Cluster-9112.82744	0.34	0.28	0.78	1.15	0.25	1.47	1.03562
Cluster-9112.85731	0.27	0.29	0.04	0.8	0.31	0.12	1.03562
Cluster-9112.62266	1.2	4.68	10.33	19.4	0.81	13.02	1.0356
Cluster-9112.34188	0.24	0.23	0.34	0.49	0.25	0.92	1.03519
Cluster-9112.31574	0.26	0.27	0.28	0.94	0.23	0.49	1.03519
Cluster-9112.54524	1.98	2.77	2.78	5.13	2.95	7.35	1.03502
Cluster-9112.54934	0.64	0.2	0.18	0.97	0.27	0.85	1.03493
Cluster-9112.49669	1.21	0.29	0.55	0.62	1.85	1.73	1.03477
Cluster-9112.67005	0.83	1.45	1.27	4.06	1.46	1.75	1.03414
Cluster-9112.24862	0.7	0.76	1.05	1.68	0.65	2.81	1.03408
Cluster-9112.52101	3.08	0.83	1.14	2.08	2.4	5.86	1.03388
Cluster-9112.76743	15	73.8	50.99	94.43	29.64	162.1	1.03361
Cluster-9112.75957	1.3	2.03	2.89	5.69	1.68	5.36	1.03325
Cluster-9112.46488	3.95	7.48	6.43	16.2	8.69	11.65	1.03274
Cluster-9112.91817	0.84	0.45	0.68	0.73	2.17	1.13	1.03258
Cluster-9112.55668	0.13	0.12	0.19	0.07	0.27	0.56	1.03242
Cluster-9112.76495	28.24	12.66	20.7	26.21	45.41	54.36	1.03219
Cluster-9112.60927	3.92	8.77	1.05	14.72	9.52	3.86	1.03219
Cluster-9112.76362	0.11	0.26	0.53	0.94	0.33	0.57	1.03171
Cluster-9112.89394	0.6	0.53	0.91	1.01	1.27	1.89	1.03148
Cluster-9112.61632	0.04	0.28	0.83	1.08	0.22	1.05	1.03103
Cluster-9112.74451	0.16	0.15	0.15	0.32	0.32	0.3	1.03103
Cluster-9112.77055	0.15	0.2	0.11	0.48	0.19	0.27	1.03103
Cluster-9112.57704	1.72	1.16	1.11	1.94	2.96	3.25	1.03041
Cluster-9112.88057	0.07	0.15	0.02	0.26	0.16	0.07	1.02975
Cluster-9112.104121	0.21	0.78	0.48	0.82	0.93	1.25	1.02915
Cluster-9112.90675	1.07	0.38	0.28	0.48	2.84	0.21	1.0289
Cluster-9112.85164	7.02	3.7	4.03	7.99	11.32	10.78	1.02857
Cluster-9112.67310	24.2	13.47	23.23	26.99	37.96	59.28	1.0285
Cluster-9112.91535	0.15	1.98	1.42	3.36	0.31	3.57	1.02817
Cluster-9112.56893	0.38	0.24	0.4	1.18	0.42	0.48	1.02801
Cluster-9112.72463	0.12	0.81	0.35	0.37	0.62	1.62	1.02791
Cluster-9112.43286	0.18	0.25	0.34	0.81	0.09	0.67	1.02783
Cluster-9112.47635	1.31	0.67	1.37	2.49	1.24	3.1	1.02772
Cluster-9112.77007	0.34	0.67	0.28	1.44	0.48	0.71	1.02769
Cluster-9112.49099	0.2	0.13	0.45	0.95	0.07	0.57	1.02748
Cluster-9112.50181	6.63	6.52	5.68	8.19	22.05	8.14	1.02732
Cluster-9112.73450	42	105.96	218.62	349.77	29.12	368.21	1.02717
Cluster-83198.0	0.22	0.1	0.21	0.34	0.11	0.63	1.02697
Cluster-9112.71223	0.53	0.66	0.67	2.04	0.84	0.91	1.0269
Cluster-9112.32266	0.2	0.3	0.31	0.61	0.44	0.6	1.02647
Cluster-9112.36921	0.05	0.09	0.13	0.19	0.14	0.22	1.02647
Cluster-9112.99841	0.22	0.54	0.35	1.03	0.07	1.16	1.02576
Cluster-9112.14519	2.01	1.12	3.27	4.24	2.49	6.3	1.02569
Cluster-9112.73059	1.49	0.8	0.78	2.15	1.29	2.81	1.02562
Cluster-9112.74379	0.18	0.2	0.18	0.37	0.26	0.51	1.02554
Cluster-9112.510	0.12	0.05	0.11	0.12	0.29	0.16	1.02554
Cluster-9112.34705	2.99	0.07	1.19	1.42	6.76	0.47	1.02524
Cluster-9112.89515	0.24	0.11	0.22	0.48	0.24	0.44	1.02509
Cluster-9112.67533	84.2	5.61	0.3	2.58	180.7	0.1	1.02508
Cluster-85343.0	0.2	0.57	0.1	0.91	0.1	0.76	1.02466
Cluster-9112.91098	0.31	0.5	0.96	2.2	0.84	0.56	1.02425
Cluster-9112.103770	0.07	0.09	0.14	0.17	0.12	0.32	1.02385
Cluster-9112.54288	12.58	20.63	27.85	51.36	18.36	54.43	1.02378
Cluster-9112.49549	2.19	1.74	3.31	7.5	1.46	5.76	1.02372
Cluster-9112.33186	0.72	0.81	0.32	0.7	1.58	1.48	1.02321
Cluster-9112.78686	1.73	2.03	3.09	4.92	1.54	7.46	1.02298
Cluster-9112.60811	0.18	1.5	0.5	1.98	1.44	1.01	1.02298
Cluster-9112.34698	0.34	0.42	0.49	0.96	0.84	0.74	1.0229
Cluster-9112.52584	0.34	0.96	1.22	1.04	2.78	1.3	1.02272
Cluster-9112.52267	0.2	0.73	0.65	0.88	0.78	1.55	1.02265
Cluster-9112.61165	1.43	2.79	4.64	2.98	12.14	2.88	1.02262
Cluster-9112.57439	1.91	2.81	0.99	4.7	2.76	4.14	1.02256
Cluster-9112.86261	0.79	0.84	0.64	0.79	2.03	1.79	1.02207
Cluster-9112.45044	2.8	0.44	1.63	3.34	2.51	4.04	1.02205
Cluster-9112.93996	1.58	0.56	0.46	0.54	2.71	2.03	1.02203
Cluster-9112.73839	0.39	0.22	0.37	0.63	0.63	0.73	1.02191
Cluster-9112.65085	117.11	344.32	340.93	420.16	450.52	758.6	1.02191
Cluster-9112.81740	0.5	0.78	1.71	2.19	2.47	1.41	1.02155
Cluster-9112.84250	0.35	1.99	0.66	3.4	0.54	2.15	1.02148
Cluster-9112.46605	1.42	1.01	1.59	3.99	1.45	2.72	1.02137
Cluster-9112.51336	15.01	12.32	10.94	23.25	25.94	28.49	1.02133
Cluster-9112.75844	0.66	0.61	0.08	0.08	2.02	0.64	1.02122
Cluster-9112.85826	3.65	2.78	3.09	4.73	8.57	6.02	1.02106
Cluster-9112.51127	0.76	1.01	0.64	1.76	1.17	1.96	1.0208
Cluster-9112.53830	3.42	2.8	4.13	7.34	2.37	11.29	1.02076
Cluster-9112.86713	1.57	1.79	0.8	2	1.65	4.79	1.02066
Cluster-9112.68665	10.86	4.38	8.03	10.41	24.25	12.55	1.02062
Cluster-9112.44144	0.44	2.12	4.82	7.4	0.39	7.18	1.02038
Cluster-9112.54425	0.21	0.36	0.14	0.45	0.27	0.72	1.02018
Cluster-9112.91167	0.28	0.26	0.53	1.25	0.28	0.64	1.02008
Cluster-9112.84993	0.17	0.24	0.32	0.25	0.84	0.39	1.01963
Cluster-9112.91901	0.22	0.03	0.12	0.16	0.35	0.24	1.01937
Cluster-9112.13944	0.2	0.48	0.82	0.44	0.1	2.5	1.01911
Cluster-9112.72139	0.87	1.01	1.19	1.75	1.96	2.51	1.01868
Cluster-9112.103145	0.34	0.05	0.38	0.91	0.23	0.42	1.01862
Cluster-9112.83593	0.14	0.08	0.17	0.17	0.46	0.16	1.01838
Cluster-9112.61914	17.62	2.09	15.99	25.61	26.37	20.32	1.01807
Cluster-9112.46618	0.17	0.24	0.41	0.52	0.09	1.05	1.01749
Cluster-9112.30847	0.4	0.13	0.29	0.41	0.34	0.91	1.01749
Cluster-9112.86843	2.13	2.11	1.96	5.37	1.99	5.19	1.01735
Cluster-9112.54644	3.9	0.53	1.44	2.29	6.89	2.7	1.0171
Cluster-9112.32033	0.29	0.16	0.39	0.53	0.41	0.76	1.01707
Cluster-9112.91712	0.11	0.1	0.21	0.22	0.11	0.52	1.01707
Cluster-9112.66480	2.87	22.81	19.38	32.49	2.68	56	1.01671
Cluster-9112.82255	0.15	0.23	0.05	0.25	0.3	0.32	1.01668
Cluster-9112.84924	0.29	0.9	0.97	1.65	0.24	2.48	1.0166
Cluster-9112.73295	1.15	6.18	3.96	9.12	3.11	10.61	1.01652
Cluster-9112.50722	0.84	0.31	0.16	1.35	0.67	0.63	1.01643
Cluster-9112.43328	2.45	0.39	0.23	3.97	1.27	0.97	1.01635
Cluster-9112.72104	0.79	1.1	1.63	1.78	2.38	2.96	1.0163
Cluster-9112.90431	0.23	0.14	0.07	0.08	0.31	0.5	1.0163
Cluster-9112.85325	0.23	0.07	0.14	0.31	0.23	0.35	1.0163
Cluster-9112.49716	0.14	0.04	0.26	0.27	0.45	0.17	1.0163
Cluster-9112.66786	294.2	896.38	974.64	1160.49	1076.37	2142.6	1.01624
Cluster-9112.31135	0.15	0.21	0.1	0.52	0.2	0.21	1.0156
Cluster-9112.85951	0.58	1.2	1.01	2.67	1.17	1.8	1.01543
Cluster-9112.54352	0.33	1.12	0.41	1.65	0.88	1.23	1.01543
Cluster-9112.39403	0.37	0.35	0.24	0.68	0.8	0.46	1.01495
Cluster-9112.42177	0.86	0.48	0.32	0.52	1.38	1.45	1.01298
Cluster-9112.64008	2.61	5.04	6.37	9.61	6.91	11.77	1.01281
Cluster-9112.38021	0.41	0.77	2.9	4.61	1.26	2.36	1.01232
Cluster-9112.86444	0.03	0.23	0.35	0.52	0.09	0.62	1.01178
Cluster-9112.51091	0.54	0.29	0.39	0.95	0.5	1.01	1.01178
Cluster-9112.37075	0.26	0.24	0.12	0.26	0.51	0.48	1.01159
Cluster-9112.84415	2.8	4.09	5.6	10.43	3.8	10.95	1.0115
Cluster-9112.74545	25.07	21.41	29.8	48.76	32.91	72.1	1.0114
Cluster-9112.59200	5.76	0.86	2.32	10.43	3.47	4.12	1.01125
Cluster-9112.46416	0.68	0.59	0.73	1.04	0.68	2.31	1.01078
Cluster-9112.69613	8.14	5.91	6.14	18.38	5.79	16.51	1.01068
Cluster-9112.52926	0.37	0.24	0.07	0.48	0.62	0.27	1.01057
Cluster-9112.93749	0.13	0.37	0.19	0.26	0.46	0.67	1.01042
Cluster-9112.82538	0.26	0.27	0.16	0.19	0.87	0.33	1.01042
Cluster-9112.59068	28.81	21.57	21.8	42.14	48.17	55.07	1.01016
Cluster-9112.35981	0.19	0.54	1.42	2.33	0.19	1.81	1.01003
Cluster-9112.80891	0.46	0.06	0.31	0.46	0.91	0.3	1.00866
Cluster-9112.67790	12.6	13.77	52.52	69.67	19.54	69.52	1.00866
Cluster-9112.74431	0.86	2.47	5.01	9.77	4.48	2.53	1.00862
Cluster-9112.46351	0.58	0.14	0.14	0.59	0.73	0.41	1.00836
Cluster-9112.34991	0.28	2.07	0.25	3.64	0.28	1.31	1.0083
Cluster-9112.80115	18.43	52.11	70.27	119.71	17.63	145.89	1.00822
Cluster-9112.34938	8.69	3.42	5.47	10.84	16.99	7.53	1.00818
Cluster-9112.33243	0.07	0.67	0.21	0.87	0.5	0.54	1.00757
Cluster-9112.89271	0.66	0.68	0.57	1.19	1.85	0.8	1.00753
Cluster-9112.77346	2.3	2.2	1.29	3.17	3.2	5.27	1.00746
Cluster-9112.33819	5.76	3.36	5.44	9	10.74	9.53	1.00741
Cluster-9112.65102	21.13	8.88	9.84	15.34	43.3	21.45	1.00704
Cluster-9112.59288	0.4	0.38	0.26	0.99	0.31	0.79	1.00692
Cluster-9112.80373	3.84	3.14	1.94	6.29	5.47	6.16	1.00646
Cluster-9112.68672	118.84	8.4	9.22	23.97	215.38	34.75	1.00622
Cluster-9112.69178	9.76	11.86	4.51	14.66	16.74	21.08	1.00606
Cluster-9112.63247	0.47	1.89	1.59	1.38	4.22	2.33	1.00547
Cluster-9112.9711	0.13	0.95	0.24	1.54	0.51	0.6	1.00545
Cluster-9112.96820	1.77	2.08	1.59	1.54	6.32	3.06	1.00529
Cluster-9112.32418	0.67	0.4	0.52	0.97	1.03	1.19	1.00453
Cluster-9112.66304	35.34	15.44	20.29	24.23	38.62	79.7	1.00416
Cluster-9112.48658	5.78	4.23	2.27	2.64	17.54	4.45	1.00411
Cluster-9112.72222	12.72	8.1	14.26	28.4	22.13	19.82	1.0039
Cluster-9112.87130	0.58	1.2	4.07	3.96	1.69	6.08	1.00369
Cluster-9112.57950	4.28	4.77	6.63	5.89	7.41	18.14	1.00368
Cluster-9112.30770	0.3	0.91	0.79	1.36	0.68	1.97	1.0036
Cluster-9112.33868	0.2	1.43	0.58	1.89	0.31	2.23	1.00326
Cluster-9112.81827	0.54	1.1	0.6	1.18	1.45	1.86	1.00322
Cluster-9112.82003	4.25	1.49	0.25	1.76	8.17	2.07	1.00241
Cluster-9112.90313	8.53	1.41	11.1	17.7	16.92	7.53	1.0024
Cluster-9112.52891	5.59	10.69	15.76	22.43	13.46	28.29	1.00225
Cluster-9112.44790	11.48	6.96	25.25	9.42	51.9	26.16	1.00165
Cluster-9112.42242	15.08	21.94	26.03	55.73	24.42	46.04	1.00103
Cluster-81205.0	0.48	0.13	0.26	0.68	0.68	0.38	1
Cluster-9112.57306	2.21	1.49	1.18	3.28	4.38	2.1	1
Cluster-9112.31494	0.62	1.06	1.02	2.48	1.11	1.81	1
[truncated: 1,503 more rows]

## Sheet: S. Table 6
Supplementary Table 6 Differentially expressed genes in CZ081 roots under cadmium treatment
gene_id	CZ081_CK_R_1	CZ081_CK_R_2	CZ081_CK_R_3	CZ081_Cd_R_1	CZ081_Cd_R_2	CZ081_Cd_R_3	LOG2FC(Cd/CK)
Cluster-9112.30328	0.05	0.05	0.14	91.09	16.91	9.52	8.93566
Cluster-9112.104818	1.05	0.1	0.05	1.23	151.61	1.81	7.00983
Cluster-9112.7716	0.82	0.59	0.09	0.82	135.71	0.93	6.51791
Cluster-9112.1799	0.78	2.08	0.17	1.95	205.92	17.34	6.21581
Cluster-9112.30235	0.2	0.22	0.19	34.21	8	2.63	6.19983
Cluster-9112.7237	0.18	0.19	0.27	3.92	27.88	2.33	5.73682
Cluster-9112.29284	0.23	0.37	0.22	31.76	5.31	3.74	5.63715
Cluster-9112.27988	0.3	0.32	0.27	35.82	5.62	2.36	5.62098
Cluster-9112.37592	5.31	0.61	1.08	16.16	229.16	11.66	5.19816
Cluster-9112.46260	2.63	2.71	2.13	143.59	35.9	37.58	4.86091
Cluster-9112.42564	2.6	1.18	0.84	3.77	118.49	1.77	4.74665
Cluster-9112.1808	1.58	0.39	0.57	0.34	63.85	1.06	4.68308
Cluster-9112.43707	0.31	0.19	0.38	11.68	3.73	6.82	4.65886
Cluster-9112.80587	0.66	0.16	0.07	16.72	2.47	3.26	4.65677
Cluster-9112.27476	0.02	0.02	0.02	0.18	1.1	0.23	4.65344
Cluster-9112.88853	0.25	0.14	0.25	10.13	2.01	3.3	4.59246
Cluster-9112.104079	0.19	0.13	0.08	4.08	2.28	3.29	4.59246
Cluster-9112.42033	0.03	0.04	0.14	2.2	0.81	1.71	4.49033
Cluster-9112.35392	0.14	0.18	0.12	1.4	5.27	2.66	4.4063
Cluster-9112.56995	11.79	22.35	13.04	394.8	396.28	115.86	4.26476
Cluster-9112.30753	2.94	1.12	4.36	105.69	28.15	20.56	4.19671
Cluster-9112.81791	1.22	0.2	0.64	22.85	7.18	7.13	4.17303
Cluster-9112.104851	1.22	0.81	1.81	0.14	67.87	1.24	4.17264
Cluster-9112.38867	0.8	0.22	0.82	0.45	29.1	2.41	4.11849
Cluster-9112.17555	0.16	0.06	0.43	3.76	7.2	0.33	4.11846
Cluster-9112.48113	4.07	4.54	3.74	129.82	37.86	41.43	4.08168
Cluster-48065.0	0.3	0.03	0.06	4.42	0.89	1.19	4.05889
Cluster-9112.32774	0.08	0.09	0.08	2.85	0.88	0.41	4.04963
Cluster-9112.1724	0.32	0.9	0.04	3.23	11.22	5.63	3.99426
Cluster-9112.85196	3.57	0.99	2.73	6.17	100.5	4.77	3.9342
Cluster-9112.105011	0.77	0.4	0.26	0.93	20	0.4	3.8988
Cluster-9112.96940	0.56	0.6	0.77	12.62	6.7	9.31	3.89085
Cluster-9112.57106	23.79	10.85	11.34	299.3	182.03	188.2	3.86407
Cluster-9112.1151	1.21	0.07	1.05	0.2	0.43	31.84	3.80071
Cluster-9112.35272	0.03	0.03	0.09	0.19	1.61	0.29	3.80047
Cluster-9112.33967	0.34	0.1	0.13	0.82	6.13	0.89	3.78182
Cluster-9112.3658	0.25	0.06	0.05	1.02	2.46	1.41	3.76377
Cluster-9112.35147	0.24	0.33	0.05	2.12	1.94	4.22	3.73929
Cluster-9112.60719	0.03	0.04	0.17	0.69	2.32	0.16	3.72338
Cluster-9112.89626	0.77	1.32	0.28	16.37	7.02	7.86	3.7209
Cluster-9112.49502	0.5	0.68	0.13	11.54	3.35	2.36	3.71896
Cluster-9112.39671	2.68	2.15	1.43	52.97	18.13	11.2	3.71666
Cluster-9112.51217	0.07	0.19	0.07	1.9	1.67	0.76	3.71383
Cluster-9112.3549	0.24	0.25	0.88	8.27	6.19	3.31	3.6972
Cluster-9112.68957	1.07	2.84	1.21	38.19	23.87	1.52	3.63436
Cluster-9112.52391	3.41	0.81	7.66	36.67	76.07	34.67	3.63323
Cluster-9112.92697	0.54	0.15	0.18	0.59	9.72	0.45	3.62852
Cluster-28483.0	0.48	1	0.4	11.2	4.32	7.57	3.61846
Cluster-9112.71005	0.59	1.32	0.22	7.51	15.62	1.59	3.53675
Cluster-11549.0	0.52	0.07	0.2	4.45	2.09	2.61	3.53385
Cluster-9112.44379	0.19	0.21	0.03	0.9	2.99	1.02	3.51331
Cluster-9112.67337	0.06	0.07	0.03	0.44	1.2	0.15	3.48382
Cluster-9112.64826	3.62	5.44	2.82	55.08	45.67	31.41	3.47568
Cluster-9112.51859	2.27	2.56	2.59	51.51	14.39	16.44	3.4721
Cluster-9112.42104	0.42	0.04	0.43	0.7	9.02	0.13	3.46825
Cluster-9112.46326	0.66	0.6	0.62	13.33	5.25	1.95	3.44893
Cluster-4731.0	0.21	0.17	0.11	0.23	5.05	0.07	3.44869
Cluster-9112.53464	0.13	0.15	0.07	1.35	1.12	1.34	3.44436
Cluster-9112.43655	0.8	1	0.52	11.76	6.1	7.24	3.43549
Cluster-9112.15852	0.78	0.08	0.11	3.38	3.29	3.82	3.43489
Cluster-9112.29460	0.1	0.11	0.55	0.83	6.14	1.18	3.42273
Cluster-9112.40796	0.42	0.46	0.24	1.63	8.26	1.97	3.40453
Cluster-9112.1041	0.38	0.52	0.1	0.75	8.97	0.85	3.4019
Cluster-9112.52390	1.22	0.4	1.68	6.87	17.72	10	3.38982
Cluster-3383.0	0.05	0.05	0.15	0.28	1.7	0.63	3.38405
Cluster-9112.1115	1.15	1.39	0.5	1.3	28.85	1.56	3.38279
Cluster-33430.0	0.24	0.09	0.48	4.89	2.37	1.18	3.38125
Cluster-9112.85151	0.68	0.32	0.15	2.28	3.57	5.95	3.35908
Cluster-9112.71002	0.96	2.2	0.23	12.91	17.19	4.53	3.35267
Cluster-9112.63289	0.54	0.85	0.28	3.27	8.33	5.42	3.34931
Cluster-2477.0	0.09	0.1	0.19	1.47	1.23	1.16	3.34453
Cluster-9112.104673	0.13	0.85	0.13	3.23	1.42	6.51	3.32971
Cluster-9112.66869	0.38	0.79	0.07	2.97	2.34	7.07	3.3196
Cluster-9112.62984	1.84	1.06	3.49	38.02	12.55	13.18	3.31854
Cluster-9112.39964	0.09	0.15	0.14	2.19	1.48	0.12	3.31813
Cluster-9112.2524	1.13	0.09	0.16	4.37	3.59	5.65	3.30193
Cluster-5536.3	0.14	0.08	0.14	1.45	0.94	1.16	3.30175
Cluster-2292.1	0.26	0.1	0.31	1.57	2.59	2.42	3.29585
Cluster-9112.2417	3.17	0.08	2.57	21.06	18.23	17.85	3.29541
Cluster-9112.5698	8.78	2.01	9.91	82.86	57.38	62.61	3.29271
Cluster-9112.97706	0.72	0.38	0.32	1.62	1.84	10.38	3.28488
Cluster-9112.16384	0.59	0.18	0.33	2.43	5.77	2.45	3.27528
Cluster-9112.66672	0.28	0.28	0.11	3.2	2.38	0.9	3.27376
Cluster-4114.0	0.11	0.06	0.34	2.16	1.31	1.46	3.27302
Cluster-9112.688	0.08	1.72	0.08	1.59	10.38	5.94	3.25196
Cluster-9112.75183	0.42	0.23	0.28	0.27	8.07	0.5	3.24874
Cluster-9112.8409	0.44	0.23	1.22	13.18	3.49	1.27	3.24672
Cluster-9112.85755	1.54	1.3	0.87	10.48	11.73	12.66	3.2325
Cluster-9112.48579	0.38	0.41	1	7.31	4.41	5.04	3.22699
Cluster-5759.0	0.28	0.12	0.11	1.26	1.2	2.27	3.21327
Cluster-9112.47205	0.43	0.64	0.67	2.58	12.15	1.38	3.2108
Cluster-9112.55937	0.16	0.06	0.06	0.64	1.25	0.69	3.20387
Cluster-9112.42415	2.96	5.45	2.7	18.92	55.98	26.89	3.19567
Cluster-9112.50485	0.17	0.12	0.11	1.4	0.54	1.71	3.18982
Cluster-40605.0	0.13	0.14	0.86	6.2	3.18	0.92	3.18825
Cluster-9112.104003	0.5	1.63	0.16	7.87	11.45	1.51	3.18524
Cluster-4003.0	0.11	0.12	0.08	1.36	0.74	0.7	3.17509
Cluster-9112.1741	0.17	0.14	0.04	1.17	1.34	0.64	3.16993
Cluster-3715.1	0.05	0.05	0.15	0.5	0.99	0.75	3.1635
Cluster-9112.87641	0.16	0.12	0.11	1.55	1.26	0.67	3.15754
Cluster-9112.5604	0.37	0.06	0.32	2.19	2.18	2.32	3.15704
Cluster-7663.0	0.15	0.05	0.1	0.88	1.11	0.68	3.15381
Cluster-2965.0	0.09	0.05	0.14	0.6	0.79	1.08	3.14101
Cluster-9112.86690	7.41	4.42	4.91	58.66	40.53	48.35	3.13973
Cluster-64784.0	0.52	0.08	1.13	6.13	3.93	5.04	3.1257
Cluster-9112.87263	6.88	7.82	4.8	56.7	94.81	17.74	3.11761
Cluster-9112.102660	0.57	0.21	0.38	2.54	2.04	5.48	3.11643
Cluster-9112.83611	0.19	0.3	0.28	3.13	1.78	1.72	3.10608
Cluster-9112.85205	42.71	19.52	37.56	269.21	255.81	334.04	3.10579
Cluster-9112.85206	18.21	6.7	10.94	103.73	89.11	114.86	3.10148
Cluster-9112.46101	0.13	0.09	0.11	1.63	0.44	0.72	3.07973
Cluster-9112.4913	0.38	0.41	0.33	2.15	3.92	3.36	3.07376
Cluster-7207.0	0.05	0.06	0.16	0.24	0.76	1.27	3.07166
Cluster-9112.13942	0.5	0.05	0.28	0.96	1.66	4.34	3.0679
Cluster-9112.90675	0.23	0.18	0.07	0.51	1.38	2.11	3.05889
Cluster-9112.42610	0.05	0.05	0.2	0.33	0.76	1.41	3.05889
Cluster-9112.6486	0.58	0.19	0.29	2.86	2.61	3.35	3.05671
Cluster-9112.36910	0.77	1.29	0.85	3.08	12.18	8.85	3.05054
Cluster-9112.57339	0.39	0.14	0.13	5.13	0.16	0.16	3.04572
Cluster-9112.43500	1.01	3.8	1.74	4.21	33.69	16.09	3.04313
Cluster-9112.59495	0.05	0.16	0.15	1.08	0.91	0.97	3.03953
Cluster-9112.75592	0.2	0.22	0.2	2.49	0.85	1.74	3.03449
Cluster-9112.82138	0.43	0.79	0.73	6.18	7.26	2.53	3.03382
Cluster-9112.5950	0.8	1.36	0.78	6.01	9.72	8.31	3.03155
Cluster-9112.94079	0.67	0.06	0.63	1.44	6.65	2.99	3.02628
Cluster-61145.0	0.72	0.08	1.02	6.03	4.24	4.53	3.02359
Cluster-9112.40749	1.58	1.51	0.55	7.09	8.01	14.46	3.02164
Cluster-9112.2412	0.25	0.03	0.2	1.02	1.14	1.7	3.00749
Cluster-9112.43155	0.07	0.04	0.04	0.17	0.84	0.19	3
Cluster-9112.1110	0.68	0.19	1.27	11.46	3.64	1.86	2.98645
Cluster-9112.58351	0.02	0.11	0.13	0.55	1.2	0.31	2.98606
Cluster-9112.72708	0.57	0.15	0.83	5.28	5.7	1.2	2.97417
Cluster-9112.64624	0.46	0.21	0.53	4.16	1.92	3.34	2.97269
Cluster-9112.85091	0.13	0.44	0.14	2.49	2.48	0.59	2.96919
Cluster-9112.39451	0.73	0.4	0.46	2.75	4.83	4.76	2.95624
Cluster-9112.5360	0.19	0.1	0.09	0.42	1.12	1.39	2.94683
Cluster-9112.96133	0.67	1.17	0.54	5.06	6.01	7.24	2.9436
Cluster-9112.79621	0.31	0.67	0.47	3.27	1.45	6.43	2.94292
Cluster-9112.45827	0.3	0.24	0.37	3.64	1.61	1.71	2.93515
Cluster-38536.0	0.32	0.09	0.08	2.28	1.36	0.1	2.93218
Cluster-9112.47120	0.32	0.1	0.79	1.88	6.94	0.39	2.92819
Cluster-9112.62965	4.91	3.45	4.55	29.29	45.04	23.91	2.92782
Cluster-9112.61084	4.49	4.18	2.72	62.73	10.73	13.17	2.9271
Cluster-9112.39132	0.15	0.16	0.14	0.17	1.79	1.42	2.90903
Cluster-9112.76540	4.09	8.01	3.85	67.31	28.08	24.05	2.90466
Cluster-5680.0	0.53	0.16	0.66	3.26	2.63	4.21	2.90332
Cluster-9112.67514	27.4	20.43	42.21	486.53	126.51	58.28	2.89836
Cluster-9112.49477	3.38	3.63	2.5	30.49	16.24	24	2.89481
Cluster-7692.0	0.23	0.07	0.24	1.37	1.17	1.47	2.89257
Cluster-9112.79978	0.34	0.69	0.29	2.06	6.22	1.48	2.88634
Cluster-55059.0	0.44	0.24	1.84	7.52	3.17	7.94	2.88613
Cluster-3647.0	0.22	0.16	0.87	6.61	1.88	0.72	2.88127
Cluster-5208.0	0.72	0.06	0.99	5.04	3.21	4.78	2.88002
Cluster-2966.0	0.13	0.04	0.2	1.24	0.23	1.24	2.8727
Cluster-3310.0	0.34	0.12	0.22	2.78	0.68	1.52	2.87254
Cluster-5546.0	0.74	0.23	2.21	7.42	5.77	10.07	2.87075
Cluster-9112.85027	0.24	0.09	0.11	0.85	1.36	1	2.867
Cluster-9112.86012	0.51	2.67	2.1	17.69	18.59	2.14	2.86325
Cluster-9112.45464	1.16	0.23	1.73	18.39	3.84	0.43	2.86053
Cluster-9112.1559	2.53	0.53	7.93	51.47	14.47	13.78	2.85875
Cluster-9112.44378	0.79	1.16	0.69	4.72	10.43	3.98	2.85723
Cluster-9112.1798	6.54	1.14	0.51	4.17	47.54	7.58	2.85585
Cluster-9112.40724	1.11	0.21	1.87	15.15	2.74	5.12	2.85063
Cluster-9500.0	0.06	0.03	0.62	1.1	3.7	0.32	2.85025
Cluster-9112.101504	0.21	0.23	0.1	2.24	1.26	0.39	2.84874
Cluster-9112.4132	0.23	0.38	0.58	2.63	5.37	0.43	2.82457
Cluster-9112.17870	0.11	0.06	0.04	0.06	1.38	0.04	2.81714
Cluster-9112.85204	12.54	11.83	12.7	90.02	62.91	107.97	2.81517
Cluster-9112.43275	43.66	74.76	6.23	136.51	346	394.24	2.81428
Cluster-5477.0	0.21	0.03	0.09	0.63	0.59	1.09	2.80735
Cluster-11697.0	0.04	0.1	0.05	0.15	0.21	0.97	2.80735
Cluster-9112.19734	0.49	0.53	0.63	6.09	2.65	2.7	2.79355
Cluster-9112.33262	0.58	0.08	0.26	1.64	1.56	3.16	2.78932
Cluster-3055.0	0.11	0.24	1.39	4.75	3.92	3.33	2.78588
Cluster-9112.1680	0.43	0.07	1.05	3.26	2.84	4.54	2.77916
Cluster-9112.6374	0.61	0.36	0.31	4.97	1.76	2.04	2.77643
Cluster-82837.0	0.05	0.03	0.03	0.14	0.58	0.03	2.76939
Cluster-4720.0	0.08	0.09	0.08	0.47	0.3	0.93	2.76553
Cluster-4312.0	0.45	0.06	0.63	2.73	2.15	2.85	2.76143
Cluster-9112.6408	0.08	0.09	0.21	0.47	1.04	1.06	2.7577
Cluster-6544.0	0.38	0.08	0.38	2.37	1.71	1.6	2.75743
Cluster-9112.776	0.45	0.19	0.36	1.51	2.47	2.78	2.75702
Cluster-9112.100418	0.17	0.18	0.17	1.79	1.41	0.31	2.75489
Cluster-7574.0	0.31	0.16	0.44	4.11	1.11	0.92	2.7543
Cluster-4797.0	0.31	0.06	0.21	1.63	1.23	1.05	2.75304
Cluster-9112.13548	0.26	0.05	0.13	0.54	1.81	0.61	2.75002
Cluster-8266.0	0.19	0.1	0.47	2.22	1.13	1.74	2.74359
Cluster-45193.0	2.11	0.75	3.26	26.87	11.05	3	2.7412
Cluster-9112.2253	0.5	0.04	0.52	2.78	1.15	3.15	2.73969
Cluster-9112.7078	0.26	0.17	0.16	0.99	1.11	1.84	2.73941
Cluster-9112.45751	0.02	0.02	0.05	0.35	0.11	0.14	2.73697
Cluster-6959.0	0.16	0.09	0.16	0.92	0.49	1.32	2.73521
Cluster-9112.6734	0.37	0.16	0.51	2.46	2.36	2.1	2.73419
Cluster-9112.85916	50.71	104.15	27.67	159.94	615.11	438.87	2.73347
Cluster-9112.6647	0.13	0.05	0.36	1.53	0.89	1.17	2.73295
Cluster-9112.72374	25.11	11.75	24.52	244.91	138.31	24.71	2.73248
Cluster-5658.0	0.52	0.19	2.05	8.28	2.48	7.52	2.72753
Cluster-9112.1635	0.47	0.09	0.34	2.19	1.49	2.28	2.72732
Cluster-9112.33806	0.12	0.13	0.12	1.25	0.3	0.9	2.72718
Cluster-9112.864	1.07	0.12	1.37	6.64	4.21	6.1	2.72707
Cluster-9112.2094	0.14	0.04	0.32	0.69	1.13	1.48	2.72247
Cluster-9112.62792	1.5	2.88	1.39	13.3	20.24	4.49	2.72049
Cluster-7414.0	0.27	0.07	0.68	2.36	1.13	3.23	2.71989
Cluster-9112.38941	0.12	0.07	0.06	0.75	0.36	0.53	2.7137
Cluster-9112.2277	0.82	0.85	4.31	16.48	7.72	15.02	2.71337
Cluster-9112.93562	0.66	0.86	0.49	2.94	7.31	2.92	2.71199
Cluster-2400.0	0.07	0.16	0.37	2.66	0.62	0.65	2.71149
Cluster-9112.67454	0.95	2.57	1.16	12.93	13.31	4.35	2.70848
Cluster-9112.34522	1.66	1.07	1.15	3.08	20.08	2.11	2.7033
Cluster-9112.58564	0.33	0.34	0.29	2.66	2.86	0.73	2.70275
Cluster-7488.0	0.56	0.27	0.38	2.6	2.09	3.15	2.69585
Cluster-11044.0	0.04	0.08	0.12	0.76	0.36	0.43	2.69116
Cluster-9112.69835	0.43	0.29	0.14	1.42	2.47	1.65	2.68748
Cluster-9112.42222	3.53	3.23	0.92	4.52	31.9	13.05	2.68738
Cluster-9112.55990	1.29	0.87	1.23	3.73	15.64	2.46	2.68695
Cluster-9112.69535	2	2.75	4.65	14.17	43.41	2.88	2.68525
Cluster-9112.29195	3.99	0.69	0.64	5.05	16.44	12.72	2.68492
Cluster-9112.91629	0.29	0.21	0.09	0.43	1.71	1.65	2.68341
Cluster-9112.68891	0.33	0.53	0.75	5	4.92	0.41	2.68171
Cluster-9112.84989	0.15	0.08	0.26	0.9	0.9	1.34	2.67991
Cluster-68656.0	0.16	0.26	0.16	1.58	1.47	0.66	2.67729
Cluster-9112.78044	0.09	0.03	0.06	0.25	0.36	0.54	2.67557
Cluster-9112.104808	0.54	0.13	0.31	1.56	2.58	2.12	2.67531
Cluster-9112.65239	0.49	0.4	0.52	4.4	2.41	2.18	2.67263
Cluster-4724.0	0.27	0.02	0.35	1.06	1.73	1.29	2.67243
Cluster-6901.0	0.23	0.17	0.31	0.6	1.92	2	2.67043
Cluster-4060.0	0.31	0.17	0.15	1.22	0.56	2.23	2.67018
Cluster-9112.40365	1.81	1.81	0.58	2.03	14.67	10.03	2.67
Cluster-5241.0	0.16	0.09	0.08	0.54	0.96	0.6	2.66985
Cluster-9112.91563	0.19	0.41	0.18	1.72	2.11	1.13	2.66879
Cluster-9112.51457	0.29	0.37	0.1	1.75	1.85	1.23	2.66795
Cluster-9112.12344	0.4	1.86	0.26	4.91	2.09	9.01	2.66748
Cluster-9112.74431	0.61	0.63	0.49	3.41	3.22	4.34	2.66472
Cluster-9112.85028	0.34	0.04	0.08	0.34	1.33	1.24	2.66131
Cluster-9112.2075	0.69	0.25	1.01	2.95	4.13	5.18	2.65241
Cluster-9112.76537	5.88	7.15	6.57	62.48	30.35	30.15	2.6495
Cluster-9112.1553	3.42	0.31	5.48	20.6	19.15	17.97	2.6478
Cluster-7046.0	0.11	0.23	0.11	0.97	0.77	1.08	2.6477
Cluster-9112.1838	0.08	0.12	0.14	1.21	0.65	0.27	2.64725
Cluster-9112.83217	0.16	0.19	0.07	0.57	0.66	1.4	2.6466
Cluster-9112.43177	1.05	1.11	0.61	6.25	5.3	5.79	2.64615
Cluster-1974.1	0.19	0.14	0.06	0.71	0.53	1.19	2.63941
Cluster-86074.0	0.1	0.09	0.14	0.53	0.75	0.77	2.63509
Cluster-9112.89216	0.73	0.39	0.12	3.13	3.65	0.89	2.62889
Cluster-9112.65494	0.07	1.15	0.14	4.82	1.92	1.67	2.6285
Cluster-9112.71633	0.46	0.14	0.33	1.54	1.24	2.97	2.62826
Cluster-9112.87572	0.2	0.11	0.2	2.55	0.29	0.31	2.62678
Cluster-9112.83031	4.72	1.99	3.6	49.24	8.12	6.26	2.62544
Cluster-9112.91487	0.23	0.05	0.33	1.77	0.82	1.17	2.62385
Cluster-77104.0	0.38	0.06	0.66	1.82	1.8	3.14	2.61952
Cluster-9112.59497	0.16	0.36	0.28	2.2	1.81	0.89	2.61471
Cluster-9112.35773	1.2	0.58	0.06	2.11	4.64	4.5	2.61215
Cluster-9112.1023	1.28	0.14	1.5	5.31	4.78	7.76	2.61188
Cluster-9112.5272	0.56	0.04	0.5	2.06	1.42	3.24	2.61096
Cluster-4841.0	0.2	0.05	0.25	0.94	1.05	1.06	2.60881
Cluster-9112.717	1.36	0.17	1.76	9.77	3.34	6.95	2.60816
Cluster-9112.44025	1.79	0.75	0.4	4.7	6.56	6.66	2.60768
Cluster-9112.2438	0.35	0.13	1.38	6.69	3.16	1.48	2.60677
Cluster-9112.96244	6.5	5.44	1.42	10.78	40.13	30.39	2.60534
Cluster-8324.0	0.07	0.08	0.22	0.57	0.69	0.99	2.60433
Cluster-9112.77135	0.13	0.29	0.13	0.45	0.8	2.09	2.60234
Cluster-9112.5746	0.52	0.05	0.58	2.4	1.81	2.76	2.59952
Cluster-9112.69804	0.03	0.04	0.13	0.22	0.66	0.33	2.59694
Cluster-9112.30919	0.06	0.03	0.13	0.41	0.65	0.27	2.59585
Cluster-9112.87569	0.06	0.06	0.06	0.65	0.21	0.22	2.58496
Cluster-80633.0	0.2	0.22	0.27	3.57	0.32	0.25	2.58496
Cluster-69524.0	0.11	0.37	0.22	0.63	1.63	1.93	2.58152
Cluster-9112.79505	1.37	1.03	1.04	4.74	4.95	10.9	2.58146
Cluster-9112.81165	0.69	0.54	0.13	5.47	1.49	1.18	2.58142
Cluster-9112.54238	0.45	0.49	1.27	8.01	2.75	2.41	2.57514
Cluster-9112.1048	0.99	0.1	0.81	7.7	2.38	1.23	2.57353
Cluster-9112.50337	0.25	0.26	0.68	3.87	0.92	2.28	2.57075
Cluster-9112.104749	0.84	1.26	0.91	6.32	2.62	8.93	2.5697
Cluster-9112.38654	0.1	0.02	0.02	0.14	0.48	0.21	2.56768
Cluster-7310.0	0.2	0.04	0.35	1.4	1.19	0.9	2.56444
Cluster-9112.67512	1.8	2.98	3.05	36.57	5.92	3.8	2.56362
Cluster-4240.0	0.57	0.21	0.5	2.22	2.33	3.01	2.56224
Cluster-2276.0	0.75	0.31	0.93	4.54	3.38	3.83	2.56182
Cluster-9112.75208	0.02	0.05	0.03	0.36	0.17	0.06	2.56071
Cluster-9112.15814	0.96	0.78	1.1	1.76	11.82	3.17	2.5602
Cluster-9112.70710	0.09	0.19	0.53	3.37	0.95	0.44	2.55497
Cluster-9112.23262	0.25	1.24	0.37	6.14	1.08	3.71	2.55492
Cluster-9112.58774	0.28	0.28	0.29	2.31	0.86	1.82	2.55351
Cluster-9112.18236	0.14	0.15	0.14	0.87	0.43	1.22	2.55102
Cluster-9112.42689	0.24	0.03	0.22	1.23	0.97	0.66	2.54516
Cluster-7125.0	0.28	0.1	0.19	1.49	1.13	0.7	2.54215
Cluster-9112.21557	0.8	0.46	0.31	1.7	4.26	3.18	2.54143
Cluster-9112.4312	0.16	0.06	0.06	0.43	0.65	0.55	2.54137
Cluster-29963.0	0.05	0.11	0.27	0.94	0.31	1.25	2.53952
Cluster-9112.41765	1.16	0.82	0.64	1.97	6.92	6.33	2.53833
Cluster-9112.6896	0.2	0.07	0.2	0.67	0.56	1.5	2.53817
Cluster-9112.950	0.93	0.18	0.91	4.9	2.87	3.95	2.53655
Cluster-9112.38614	4.69	4.92	2.9	20.33	15.42	36.76	2.5351
Cluster-47424.0	0.17	0.12	0.11	0.31	1.24	0.76	2.52982
Cluster-2705.0	1.7	0.37	2.23	7.75	7.36	9.7	2.52851
Cluster-9112.73659	0.19	0.07	0.26	0.87	0.69	1.44	2.52838
Cluster-9112.6119	1.35	0.42	1.23	6.38	3.19	7.73	2.52774
Cluster-9112.4933	0.33	0.36	0.16	1.11	2.21	1.58	2.52725
Cluster-9112.738	0.39	0.09	0.52	1.97	1.41	2.38	2.52607
Cluster-6493.0	0.07	0.04	0.39	0.74	0.82	1.32	2.52607
Cluster-9112.11389	0.1	0.07	0.08	0.54	0.37	0.53	2.52607
Cluster-9112.11275	0.89	0.19	1.14	4.65	1.13	7	2.52526
Cluster-9112.6380	0.4	0.11	1	3.63	1.7	3.36	2.52481
Cluster-9112.1232	0.57	0.31	0.09	2.68	1.49	1.41	2.52421
Cluster-4001.1	0.24	0.26	0.22	2.69	0.89	0.56	2.52356
Cluster-9112.98320	0.19	0.41	0.54	0.85	2.79	2.91	2.52246
Cluster-5116.0	0.44	0.08	0.67	1.58	2.2	3.04	2.51881
Cluster-4687.0	0.26	0.14	0.76	2.35	1.86	2.43	2.51706
Cluster-9112.83681	0.12	0.03	0.03	0.55	0.4	0.08	2.51658
Cluster-4503.0	0.28	0.13	0.26	1.01	1.33	1.48	2.51134
Cluster-9112.81097	0.56	0.63	0.42	5.53	1.04	2.6	2.50986
Cluster-9112.80221	0.12	0.04	0.07	0.18	0.72	0.41	2.50986
Cluster-2325.0	0.15	0.16	0.29	0.34	0.91	2.16	2.50674
Cluster-14530.1	0.06	0.4	0.06	1.45	0.88	0.62	2.50413
Cluster-9112.39911	0.99	1.09	0.65	3.19	5.33	6.94	2.50157
Cluster-9112.41251	0.31	0.08	0.31	1.13	1.67	1.16	2.50007
Cluster-4821.0	0.18	0.15	0.19	1.18	0.54	1.22	2.49923
Cluster-9112.86419	0.04	0.15	0.12	0.35	0.97	0.43	2.49701
Cluster-3896.0	0.15	0.16	0.14	1.31	0.18	1.05	2.49683
Cluster-9112.101557	7.21	2.95	2.41	34.95	10.77	25.23	2.49682
Cluster-9112.82212	1.03	0.55	1.89	8.66	3.52	7.4	2.49637
Cluster-9112.48786	0.14	0.13	0.05	0.56	0.7	0.54	2.49185
Cluster-9112.87353	0.15	0.16	0.14	1.47	0.53	0.53	2.49114
Cluster-9112.65694	0.08	0.09	0.04	0.73	0.14	0.31	2.49033
Cluster-6800.0	0.29	0.05	0.54	2.32	0.86	1.76	2.48894
Cluster-9112.38387	0.63	0.34	0.61	1.6	2.9	4.36	2.48738
Cluster-9112.42611	0.35	1.12	0.28	2.22	2.11	5.48	2.4869
Cluster-3950.2	0.13	0.57	0.26	2.82	1.28	1.28	2.4865
Cluster-9112.2063	0.17	0.06	0.65	3.44	0.69	0.8	2.48601
Cluster-43677.1	0.27	0.1	0.45	1.1	1.28	2.21	2.4848
Cluster-9112.104776	0.16	0.35	0.31	2.4	1.8	0.39	2.4848
Cluster-9112.11422	0.06	0.19	0.12	1.3	0.41	0.36	2.48403
Cluster-9112.100557	0.12	0.06	0.06	0.33	0.42	0.59	2.48113
Cluster-9112.55322	0.05	0.16	0.1	0.64	0.79	0.3	2.48043
Cluster-9112.13604	0.1	0.05	0.25	1.49	0.18	0.56	2.47897
Cluster-9112.1412	0.27	0.29	0.4	3.21	0.82	1.32	2.47843
Cluster-8465.0	0.09	0.19	0.35	0.39	0.73	2.38	2.47393
Cluster-9112.2074	0.73	0.16	2.83	14.12	2.31	4.23	2.47347
Cluster-13265.0	0.74	0.16	0.57	5.82	1.08	1.25	2.47098
Cluster-9112.5977	0.06	0.06	0.12	0.33	0.56	0.44	2.47032
Cluster-9112.78878	9.91	4.81	6.65	37.95	47.67	32.79	2.47013
Cluster-4156.0	0.44	0.1	0.54	1.57	1.76	2.65	2.46911
Cluster-9112.94158	0.07	0.04	0.04	0.53	0.21	0.09	2.46815
Cluster-9112.2585	6.53	0.7	6.83	28.33	22.52	26.74	2.46427
Cluster-9112.85130	0.15	0.07	0.19	0.1	1.94	0.22	2.46263
Cluster-9112.56635	0.15	0.33	0.15	0.17	1.29	2.01	2.46151
Cluster-9112.42015	7.57	8.68	4.6	24.51	36.59	53.73	2.46138
Cluster-9112.784	0.17	0.09	1.18	3.3	1.71	2.92	2.46125
Cluster-9112.6430	0.95	0.07	1.45	4.42	3.16	6.02	2.46102
Cluster-9112.62957	1.19	1.28	0.99	7.37	6.68	5	2.46095
Cluster-9112.42357	4.84	8.29	2.35	18.81	23.23	43.1	2.45943
Cluster-9112.32629	0.1	0.09	0.03	0.41	0.43	0.37	2.45943
Cluster-7298.0	0.34	0.15	0.82	2.05	1.93	3.22	2.45843
Cluster-7090.0	0.42	0.28	0.59	1.52	2.63	2.94	2.45841
Cluster-9112.86013	1.44	0.63	1.28	9.88	8.07	0.44	2.45669
Cluster-9112.61378	0.23	0.16	0.08	0.84	0.99	0.75	2.45664
Cluster-9112.44461	0.08	0.09	0.24	0.23	1.72	0.3	2.45623
Cluster-9112.56233	0.12	0.13	0.24	0.47	1.91	0.3	2.45138
Cluster-9112.39895	0.24	0.06	0.15	0.66	0.63	1.17	2.45066
Cluster-7490.0	0.28	0.31	1.03	3.37	2.47	3.01	2.44968
Cluster-9112.61022	5.38	3.69	5.84	43.23	13.78	24.44	2.44963
Cluster-6935.0	0.36	0.07	0.62	1.85	1.74	2.14	2.44815
Cluster-9112.2338	1.05	0.21	3.35	16.68	5.4	3.01	2.44427
Cluster-9112.103459	0.06	0.07	0.12	0.13	1	0.23	2.44361
Cluster-9112.39789	2.82	6.72	1.66	21.38	15.6	23.88	2.442
Cluster-9112.1248	0.51	0.03	0.82	2.04	2.31	3.04	2.44197
Cluster-9112.103992	0.51	0.21	0.16	0.54	3.75	0.49	2.44144
Cluster-9112.97141	0.52	0.54	0.42	1.73	4.69	1.61	2.4398
Cluster-3930.0	0.27	0.12	0.82	4.54	1.34	0.68	2.43869
Cluster-9112.28322	0.13	0.09	0.02	0.35	0.39	0.56	2.43741
Cluster-3968.0	0.51	0.09	0.59	2.48	1.12	2.84	2.4361
Cluster-9112.44745	0.14	0.3	0.07	0.46	0.66	1.64	2.4361
Cluster-9112.53376	3.76	1.76	8.06	62.19	11.06	0.22	2.43567
Cluster-9112.53339	1.08	6.23	3.82	35.22	12.45	12.49	2.43435
Cluster-9112.61909	0.09	0.2	0.14	0.56	0.6	1.16	2.43172
Cluster-9112.1478	2.21	0.35	2.52	7.2	10.23	9.92	2.42864
Cluster-9112.65511	0.02	0.1	0.12	0.38	0.76	0.15	2.42626
Cluster-9112.56633	0.63	0.22	0.78	0.47	4.62	3.67	2.42606
Cluster-3905.0	0.32	0.17	0.15	0.72	1.17	1.54	2.42206
Cluster-9112.35033	0.02	0.05	0.07	0.29	0.25	0.21	2.42146
Cluster-9112.40547	1.28	0.92	1.79	1.75	13.44	6.18	2.42113
Cluster-9112.43197	23.38	42.48	12.22	92.76	119.48	205.74	2.42041
Cluster-9112.49953	0.02	0.12	0.06	0.26	0.49	0.32	2.41954
Cluster-9112.5369	1.16	0.07	1.51	4.95	4.15	5.54	2.41767
Cluster-9112.2456	1.47	0.09	0.86	4.38	3.18	5.37	2.41764
Cluster-68046.0	0.46	0.1	1.2	7.27	1.44	0.69	2.41709
Cluster-9112.86357	4.75	10.21	3.99	21.24	32.86	47.06	2.41637
Cluster-9112.14385	0.07	0.22	0.13	0.84	0.89	0.51	2.41504
Cluster-9112.35742	0.27	0.23	2.68	8.95	2.62	5.36	2.41248
Cluster-5747.0	0.73	0.03	0.85	2.83	1.96	3.78	2.41223
Cluster-5800.0	0.79	0.07	0.49	1.97	2.24	2.97	2.41102
Cluster-9112.70119	2	5.58	2.35	30.23	13.02	9.56	2.41095
Cluster-8234.0	0.47	0.08	0.63	1.64	1.58	3.05	2.40968
Cluster-9112.78131	0.06	0.08	0.02	0.1	0.47	0.28	2.40939
Cluster-14141.0	0.64	0.12	2.02	9.95	3.32	1.49	2.40854
Cluster-9112.41655	1.55	0.39	0.94	2.95	6.94	5.4	2.40845
Cluster-9112.8052	0.09	0.13	0.09	0.52	0.67	0.45	2.40336
Cluster-9112.102648	0.65	1.04	0.29	2.93	5.35	2.19	2.40269
Cluster-9112.85779	10.13	16.01	7.03	33.71	54.23	87.43	2.40245
Cluster-9112.2339	2.78	0.68	2.25	13.21	7.09	9.87	2.40155
Cluster-9112.43290	70.82	71.81	76.63	468.26	492.71	197.05	2.40095
Cluster-9112.38871	0.96	0.12	2.49	10.74	2.58	5.51	2.39904
Cluster-9112.68228	1.17	0.31	0.79	5.9	3.66	2.41	2.39866
Cluster-9112.105049	0.42	0.01	0.67	1.32	2.21	2.27	2.39855
Cluster-6246.0	0.39	0.29	0.86	4.43	1.17	2.47	2.38964
Cluster-9112.98557	0.16	0.12	0.16	1.03	0.32	0.95	2.38606
Cluster-6260.0	0.08	0.35	0.48	1.34	1.43	1.98	2.38399
Cluster-9112.68801	0.4	0.29	0.26	2.4	2.19	0.36	2.38143
Cluster-9112.93851	0.28	0.29	0.25	1.23	2.41	0.63	2.38054
Cluster-9112.49739	11.58	9.57	9.99	76.51	31.29	54.3	2.38004
Cluster-3849.0	0.27	0.43	0.91	4.03	1.93	2.42	2.37989
Cluster-3972.0	0.06	0.07	0.36	0.85	0.85	0.84	2.37397
Cluster-9112.43772	0.3	0.09	0.32	1.62	0.3	1.76	2.37381
Cluster-9112.41706	0.23	0.03	0.18	0.61	0.73	0.94	2.37346
Cluster-9112.10265	0.09	0.13	0.06	0.24	0.58	0.63	2.37255
Cluster-9112.65101	0.11	0.06	0.17	0.44	0.33	0.99	2.37197
Cluster-4565.0	0.49	0.05	0.65	2.32	1.29	2.55	2.37197
Cluster-9112.1496	0.73	0.15	1.23	3.61	3.29	4.02	2.37166
Cluster-9112.1219	2.22	0.54	3.77	13.13	7.96	12.66	2.36973
Cluster-9112.7530	2.89	0.62	3.28	14.49	8.04	12.53	2.36834
Cluster-1293.0	0.98	0.63	1.11	7.01	2.39	4.61	2.36478
Cluster-8024.0	1.14	1.02	2.69	6.59	6.04	12.33	2.36356
Cluster-9112.86276	0.47	0.17	0.41	4.36	0.87	0.17	2.36257
Cluster-9112.48516	0.1	0.1	0.29	2.28	0.12	0.12	2.36257
Cluster-9112.47969	0.07	0.08	0.07	0.16	0.52	0.45	2.36075
Cluster-9112.2735	2.85	0.21	3.39	11.29	10.04	11.77	2.35946
Cluster-9112.2198	5.8	0.6	6.52	23.96	18.49	23.84	2.35919
Cluster-9112.50417	1.86	1.6	1.59	5.44	11.41	9.05	2.3586
Cluster-9112.8531	0.48	0.3	0.33	0.85	3.33	1.51	2.35787
Cluster-5522.0	1.42	0.13	1.85	6.08	4.95	6.39	2.35714
Cluster-84086.0	0.12	0.07	0.06	0.07	0.44	0.77	2.35614
Cluster-7794.0	1.18	0.42	2.03	6.6	4.33	7.64	2.35493
Cluster-5894.0	0.46	0.33	0.74	2.24	4.29	1.29	2.35364
Cluster-9112.102611	0.31	0.11	0.21	1.18	1.39	0.65	2.35364
Cluster-6023.0	0.64	0.35	0.48	4.49	1.43	1.59	2.353
Cluster-36269.0	0.12	0.13	0.12	0.69	0.3	0.9	2.35279
Cluster-9112.104854	0.72	0.25	2.58	5.46	6.24	6.39	2.3493
Cluster-9112.78291	0.39	0.63	0.18	3.51	1.68	0.92	2.34814
Cluster-9112.1769	0.83	0.08	1.29	5.27	2.44	3.49	2.34792
Cluster-9112.1681	3.48	2.04	1.08	4.79	21.43	7.33	2.34577
Cluster-6932.0	0.22	0.14	0.36	1.47	1.03	1.16	2.34577
Cluster-9112.91064	0.03	0.07	0.02	0.15	0.22	0.24	2.34577
Cluster-6162.0	0.3	0.08	0.38	1.55	0.84	1.47	2.34453
Cluster-9112.104997	0.65	0.03	0.49	1.51	2.07	2.36	2.34395
Cluster-9112.1972	0.26	0.28	0.13	1.33	0.95	1.12	2.3433
Cluster-9112.7082	0.22	0.08	0.29	1.47	0.61	0.91	2.34136
Cluster-9112.51844	0.34	0.31	0.33	0.82	2.47	1.67	2.33949
Cluster-9112.43171	2.26	2.19	1.11	5.73	8.76	13.63	2.33844
Cluster-5366.0	0.39	0.05	0.8	1.47	2.53	2.27	2.33813
Cluster-9112.98333	2.29	1.53	4.14	24.41	5.74	10.09	2.33779
Cluster-9112.39966	0.99	1.99	0.51	2.5	8.23	6.89	2.33591
Cluster-9112.43657	0.16	0.18	0.17	0.29	1.83	0.45	2.3332
Cluster-5478.0	0.64	0.14	0.39	1.94	1.22	2.73	2.33176
Cluster-9112.46660	0.12	0.13	0.06	0.65	0.62	0.29	2.33121
Cluster-9112.43457	0.98	1	0.71	3.69	4.84	5	2.33048
Cluster-9112.80185	0.25	0.27	0.23	2.56	0.63	0.58	2.3296
Cluster-9112.99216	0.13	0.14	0.13	0.44	0.31	1.26	2.32912
Cluster-7570.0	0.84	0.3	1.11	3.14	4.13	4.03	2.32833
Cluster-3918.0	0.52	0.03	0.8	2.27	2.27	2.24	2.32833
Cluster-9112.1485	0.25	0.27	0.24	0.83	1.78	1.2	2.32572
Cluster-9112.2454	1.58	0.14	1.73	5.84	4.52	6.92	2.32443
Cluster-9112.99893	0.14	0.09	0.09	0.13	0.79	0.68	2.32193
Cluster-3077.1	0.27	0.05	0.28	1.83	0.54	0.63	2.32193
Cluster-9112.2566	1.36	0.12	4.69	21.65	6.32	2.87	2.32146
Cluster-2490.0	0.32	0.12	1.02	3.32	0.94	3	2.314
Cluster-9112.42031	0.33	0.12	0.17	1.37	0.66	1.05	2.31259
Cluster-9112.88274	0.19	0.04	0.08	0.13	0.63	0.78	2.31259
Cluster-9112.48464	0.13	0.1	0.05	1.01	0.32	0.06	2.31159
Cluster-9112.66343	2	2.03	1.41	8.47	13.43	5.02	2.307
Cluster-5826.0	0.31	0.11	0.72	1.82	1.25	2.57	2.30666
Cluster-4352.0	0.64	0.26	0.89	2.83	2.85	3.17	2.30572
Cluster-9112.104730	2.53	0.29	1.3	9.99	3.12	7.24	2.30431
Cluster-9112.2053	0.67	0.1	1.15	3.24	2.08	4.16	2.30378
Cluster-9112.84153	0.06	0.03	0.23	1.13	0.37	0.08	2.30378
Cluster-9112.999	0.34	0.33	0.27	2.17	1.03	1.44	2.30339
Cluster-9112.1486	0.68	0.05	0.87	1.76	3.06	3.07	2.30195
Cluster-6815.0	0.7	0.3	0.82	2.52	2.72	3.73	2.30117
Cluster-6463.0	0.21	0.09	0.64	1.91	0.93	1.79	2.30028
Cluster-52014.0	0.91	0.08	1.14	4.17	2.54	3.78	2.30009
Cluster-9112.44799	0.24	0.21	0.05	0.36	0.63	1.47	2.29866
Cluster-2710.0	0.86	0.61	1.03	3.83	3.92	4.54	2.29748
Cluster-9112.49738	0.67	0.72	0.32	3.94	2.86	1.6	2.29639
Cluster-9112.29916	0.77	1.34	0.16	4	3.26	3.88	2.29499
Cluster-9112.78351	1.11	1.24	0.56	7.22	1.04	6.02	2.2949
Cluster-4941.0	4.16	0.86	4.49	16.64	12.99	17.03	2.29467
Cluster-9112.85626	4.32	4.16	2.08	1.21	26.64	23.93	2.29379
Cluster-9112.1588	0.79	0.15	0.91	2.7	3.13	3.24	2.29358
Cluster-9112.1893	0.92	0.39	0.95	3.28	2.99	4.81	2.29356
Cluster-9112.102225	0.06	0.2	0.25	0.62	0.8	1.08	2.29336
Cluster-2495.0	0.05	0.06	0.49	1.28	0.71	0.95	2.29278
Cluster-75325.0	0.47	0.02	0.57	1.54	3.53	0.12	2.29167
Cluster-7085.0	0.57	0.08	0.48	1.86	1.61	2.06	2.29096
Cluster-5095.0	0.38	0.14	0.12	1.28	0.77	1.08	2.29002
Cluster-9112.66747	4.36	3.42	4.96	29.57	16.66	16.06	2.28964
Cluster-9112.1675	0.29	0.26	0.59	4.21	0.84	0.52	2.28864
Cluster-9112.1996	2.96	0.51	5.7	12.68	13.49	18.63	2.28851
Cluster-50009.0	0.56	0.03	0.71	2.36	1.99	2	2.28824
Cluster-5037.0	0.07	0.04	0.56	1.6	0.56	1.11	2.28706
Cluster-9112.90800	0.05	0.05	0.14	0.53	0.22	0.42	2.2854
Cluster-9112.104804	0.11	0.24	0.28	0.33	1.34	1.4	2.28481
Cluster-9112.43089	14.23	17.55	6.65	43.47	63.9	79.59	2.28242
Cluster-9112.67438	0.29	0.1	0.34	1.88	0.97	0.69	2.27778
Cluster-49616.0	0.58	0.06	0.41	2.22	1.04	1.83	2.27728
Cluster-9112.27968	0.3	0.44	1.79	4.95	3.97	3.33	2.27557
Cluster-9112.7486	33.58	5.25	43.83	147.51	101.75	150.16	2.27265
Cluster-7749.0	0.11	0.08	0.34	1.84	0.3	0.42	2.27208
Cluster-4197.0	0.05	0.15	0.38	1.53	0.56	0.71	2.2713
Cluster-9112.2518	0.22	0.16	0.66	2.23	1.14	1.65	2.2711
Cluster-9112.2161	0.17	0.08	0.5	1.64	0.74	1.24	2.27103
Cluster-9112.7658	0.72	0.22	1.48	3.87	2.27	5.54	2.27096
Cluster-9112.93818	1.33	2.01	0.37	6.62	3.07	8.2	2.26966
Cluster-9112.86313	0.54	0.94	0.41	4.84	2.12	2.15	2.26906
Cluster-9112.73368	0.2	0.15	0.2	0.3	2.01	0.34	2.26849
Cluster-61367.0	0.44	0.19	0.77	2.2	1.84	2.7	2.26732
Cluster-9112.55021	33.72	36.09	30.4	190.11	191.12	99.77	2.26301
Cluster-9112.70239	1.76	0.61	2.1	6.97	10.92	3.56	2.26263
Cluster-9112.29971	1.46	1.06	0.8	4.55	5.11	6.27	2.26249
Cluster-75723.4	0.38	0.03	0.58	1.13	1.62	2	2.26243
Cluster-4044.0	0.38	0.06	0.3	0.88	1.27	1.4	2.26222
Cluster-9112.62284	3.93	7.86	3.35	27.46	22.4	22.77	2.2622
Cluster-9112.31169	0.69	0.21	0.51	3.31	1.72	1.73	2.26133
Cluster-9112.53872	0.15	0.1	0.09	0.57	0.64	0.42	2.26127
Cluster-3791.0	0.16	0.17	0.76	1.24	1.15	2.83	2.25972
Cluster-9112.63288	2.65	3.54	3.4	11.74	18.98	15.19	2.25921
Cluster-4862.0	0.72	0.08	0.7	2.17	1.86	3.15	2.25902
Cluster-6440.0	0.32	0.27	0.58	2	1.54	2.06	2.25892
Cluster-9112.1229	0.96	0.2	1.58	6.53	6.2	0.38	2.25842
Cluster-2746.0	0.08	0.17	0.16	0.71	0.56	0.69	2.25716
Cluster-8003.0	0.88	0.1	2.02	4.84	2.74	6.76	2.25701
Cluster-9112.85934	1.63	0.89	0.75	3.99	4.82	6.79	2.25418
Cluster-9112.1678	0.58	0.04	0.85	1.7	2.2	3.11	2.2536
Cluster-9112.77642	1.24	0.67	1.58	4.19	10.17	2.27	2.25249
Cluster-3537.0	0.35	0.09	0.24	0.22	1.48	1.54	2.25239
Cluster-9112.40821	2.52	5.13	0.44	7.52	10.18	20.8	2.25065
Cluster-9112.41602	0.06	0.12	0.11	0.56	0.2	0.62	2.25054
Cluster-9112.39819	0.09	0.19	0.09	0.63	0.2	0.93	2.24998
Cluster-9112.85420	59.68	113.4	34.54	101.45	474.1	411.86	2.2497
Cluster-77809.0	0.25	0.28	0.12	1.71	0.92	0.46	2.2491
Cluster-5110.0	0.51	0.37	0.98	2.68	2.7	3.46	2.24874
Cluster-8064.0	0.15	0.25	0.08	1.91	0.18	0.19	2.24793
Cluster-2974.0	0.14	0.15	0.14	0.48	1.39	0.17	2.24616
Cluster-5228.0	0.2	0.07	0.54	1.5	1.67	0.67	2.24511
Cluster-9112.83070	5.39	3.02	1.03	6.04	21.28	17.42	2.24471
Cluster-9112.33378	0.09	0.1	0.27	0.41	0.98	0.79	2.24462
Cluster-9112.57941	0.18	0.2	0.19	0.62	1.85	0.23	2.24393
Cluster-3266.0	0.35	0.38	0.66	2.15	2.98	1.45	2.243
Cluster-9112.1278	0.67	0.08	0.6	1.6	2.36	2.43	2.24286
Cluster-9112.88915	2.89	0.5	4.27	15.13	10.11	11	2.24217
Cluster-9112.1022	1.83	0.31	2.21	7.21	5.65	7.72	2.24216
Cluster-5363.0	0.44	0.16	0.85	3.13	1.43	2.3	2.24216
Cluster-9112.6564	0.26	0.57	0.13	0.29	1.87	2.38	2.24159
Cluster-14044.0	0.3	0.08	1.06	5.26	1.17	0.38	2.24159
Cluster-5996.0	0.14	0.15	0.41	1.43	0.51	1.37	2.2414
Cluster-9112.17011	0.16	1	0.2	1.61	2.13	2.69	2.24121
Cluster-65716.0	0.05	0.06	0.21	1.32	0.06	0.13	2.2384
Cluster-9112.85438	3.81	7.88	1.13	12.15	21.24	27.07	2.23758
Cluster-9112.88587	0.12	0.13	0.23	0.26	1.28	0.72	2.23522
Cluster-9112.41267	0.14	0.08	0.07	0.24	0.33	0.79	2.22948
Cluster-9112.48403	0.51	0.44	0.5	1.95	2.45	2.39	2.22736
Cluster-4320.0	0.59	0.1	0.35	1.73	1.49	1.65	2.22734
Cluster-9112.72706	0.79	0.45	0.36	4.23	2.64	0.62	2.22689
Cluster-9112.41561	7.17	7.04	3.81	15.11	33	36.19	2.22593
Cluster-4663.0	1.13	0.03	0.92	3.25	2.05	4.43	2.22586
Cluster-5275.0	0.14	0.15	0.14	0.62	0.81	0.58	2.22479
Cluster-9112.31800	2.46	1.74	2.45	25.89	4	1.19	2.22456
Cluster-6696.0	0.84	0.14	0.77	2.29	2.46	3.42	2.22298
Cluster-69556.0	0.43	0.16	0.43	2.08	1.79	0.89	2.22239
Cluster-9112.91210	0.56	1.17	0.45	8.12	1.46	0.58	2.2205
Cluster-9112.39516	0.36	0.28	0.15	1.67	1.41	0.6	2.21978
Cluster-6167.0	1.18	0.04	1.38	3.95	4.11	4.05	2.21962
Cluster-7585.0	0.1	0.08	0.81	1.7	1.38	1.53	2.21927
Cluster-9112.55651	0.31	0.65	0.55	1.77	2.77	2.49	2.21898
Cluster-4149.0	0.3	1.28	1.08	6.39	2.26	3.73	2.21851
Cluster-5827.0	0.47	0.02	0.29	1.3	0.89	1.44	2.21842
Cluster-9112.55115	0.07	0.08	0.08	0.12	0.39	0.56	2.21791
Cluster-9112.69516	5.7	7.06	3.49	9.01	48.09	18.46	2.21718
Cluster-9112.30898	0.25	0.16	0.41	1.4	1.78	0.63	2.2161
Cluster-9112.1502	1.38	1.49	5.75	13.06	10.79	16.2	2.21604
Cluster-9112.62358	1.78	2.63	1.55	12.19	10.88	4.6	2.21494
Cluster-5169.0	0.98	0.04	1.8	3.73	4.49	4.87	2.2147
Cluster-9112.30231	0.11	0.05	0.09	0.58	0.24	0.34	2.21412
Cluster-9112.5655	1.02	0.21	1.71	3.84	4.06	5.74	2.21396
Cluster-9112.7009	0.66	0.54	1.18	0.56	10.06	0.42	2.21371
Cluster-5369.0	0.83	0.15	1.26	2.58	4.07	3.74	2.21363
Cluster-9112.905	0.73	0.05	1.09	2.64	2.89	3.14	2.21299
Cluster-4285.2	0.14	0.07	0.34	0.69	0.41	1.45	2.21299
Cluster-9112.37393	8.13	1.52	10.28	33.93	23.77	34.64	2.21201
Cluster-9112.36041	11.35	5.64	12.79	89.12	28.97	19.72	2.21026
Cluster-33758.0	0.73	0.47	0.57	6.24	1.6	0.35	2.21011
Cluster-71414.0	0.41	0.22	0.19	2.79	0.51	0.49	2.2085
Cluster-9112.789	1.09	0.05	1.34	3.21	4.24	4.01	2.2082
Cluster-5293.0	0.81	0.05	1.75	3.58	3.96	4.52	2.20811
Cluster-9112.84759	0.31	0.17	0.15	1.22	0.57	1.12	2.2076
Cluster-5474.0	0.59	0.11	0.69	2.2	1.9	2.32	2.20749
Cluster-9112.65891	0.56	0.11	0.75	4.79	1.13	0.63	2.2056
Cluster-9112.47178	0.35	0.27	0.05	1.74	0.59	0.76	2.20537
Cluster-2580.2	0.23	0.05	0.37	0.66	1.24	1.09	2.20163
Cluster-9112.67966	192.94	350.98	178.75	1342.45	1325.75	652.43	2.20005
Cluster-9112.55790	19.94	5.28	15.53	41.57	53.89	91.66	2.19909
Cluster-9112.46870	1.67	0.54	1.41	7.58	5.55	3.49	2.19886
Cluster-4186.0	1.38	0.05	1.92	5.31	3.97	6.1	2.19882
Cluster-9112.75321	0.27	0.12	0.06	0.49	0.26	1.31	2.19465
Cluster-9112.53390	1.63	0.42	1.16	3.65	6.52	4.51	2.19321
Cluster-9112.2624	0.82	0.14	1.73	4.63	3.77	3.9	2.19298
Cluster-3669.0	1.01	0.17	1.5	5.29	2.1	4.86	2.19248
Cluster-4281.0	0.46	0.03	0.51	1.43	1.72	1.42	2.19219
Cluster-9112.977	1.13	0.18	1.53	4.89	3.57	4.51	2.19122
Cluster-9112.67161	1.3	0.15	0.02	0.82	4.39	1.5	2.1905
Cluster-6577.0	1.81	0.15	1.48	5.77	2.53	7.4	2.19028
Cluster-6804.0	0.14	0.08	0.35	0.55	0.66	1.39	2.18948
Cluster-9112.70758	0.18	0.38	0.44	0.1	3.26	1.2	2.18903
Cluster-9112.72175	0.7	0.75	0.55	3.74	4.26	1.11	2.18745
Cluster-9112.31572	0.05	0.18	0.06	0.37	0.33	0.62	2.18641
Cluster-9112.105077	0.18	0.13	0.06	0.21	0.89	0.58	2.18286
Cluster-5224.0	0.68	0.09	1.02	3.64	1.84	2.64	2.18152
Cluster-4316.0	0.34	0.01	0.55	0.96	1.07	2.05	2.18057
Cluster-9112.76983	0.51	0.41	0.98	1.64	5.41	1.56	2.18001
Cluster-9112.6395	1.59	0.5	2.98	8.41	6.27	8.29	2.17969
Cluster-2776.0	0.24	0.13	0.48	1.78	1.33	0.74	2.17932
Cluster-9112.88082	0.08	0.06	0.03	0.23	0.15	0.39	2.17932
Cluster-9112.2159	2.09	0.28	2.03	7.91	5.2	6.81	2.17864
Cluster-9112.2261	0.75	0.26	0.66	2.19	3.21	2.15	2.17663
Cluster-9112.45711	0.13	0.14	0.77	3.26	0.64	0.8	2.17608
Cluster-9112.79742	0.24	0.05	0.25	1.09	0.86	0.49	2.17585
Cluster-9112.14162	0.11	0.61	0.11	1.01	0.95	1.79	2.17571
Cluster-4672.0	0.43	0.12	0.88	1.82	2.03	2.61	2.17552
Cluster-6907.0	1.01	0.37	2.18	5.99	4.26	5.83	2.17532
Cluster-9112.86573	0.41	0.22	1.31	2.89	1.77	4.1	2.17487
Cluster-3423.1	0.12	0.13	0.49	1.68	0.75	0.91	2.17425
Cluster-9112.6644	0.32	0.07	0.06	0.71	0.68	0.64	2.17348
Cluster-2887.0	0.09	0.2	0.36	1.71	0.22	1	2.17239
Cluster-9112.104631	1.96	0.2	5.19	21.48	7.57	4.07	2.17189
Cluster-4231.0	0.81	0.07	0.37	1.86	2.27	1.5	2.17121
Cluster-9112.93443	1.61	0.12	1.17	3.63	3.88	5.55	2.17103
Cluster-6065.0	1.71	0.23	2.86	6.38	8.51	6.72	2.17059
Cluster-9112.43186	0.16	0.04	0.04	0.35	0.23	0.5	2.16993
Cluster-3468.0	0.49	0.13	0.85	1.66	1.64	3.31	2.16883
Cluster-9112.6401	1.13	1.18	1.29	12.34	2.57	1.27	2.16814
Cluster-9112.74974	0.61	0.58	1.03	1.86	3.39	4.72	2.16703
Cluster-9112.2390	1.58	0.04	1.91	4.5	5.45	5.9	2.16674
Cluster-9112.103266	0.68	0.36	0.9	4.57	3.01	1.13	2.16662
Cluster-9112.89646	1.21	0.32	0.54	4.42	0.76	4.11	2.16605
Cluster-9112.33816	0.54	0.49	0.64	4.54	1.59	1.36	2.16512
Cluster-6541.0	0.37	0.1	0.38	1.1	0.94	1.77	2.16426
Cluster-9112.1030	0.77	0.5	1.35	4.54	3.46	3.74	2.16379
Cluster-5337.0	0.29	0.08	0.15	0.17	0.88	1.28	2.16375
Cluster-9112.44137	0.38	0.1	0.69	1.21	2.4	1.63	2.16306
Cluster-9112.6251	0.74	0.08	1.22	3.05	2.11	3.97	2.16205
Cluster-9112.2163	1.02	0.21	2.16	4.92	4.26	5.99	2.16186
Cluster-9112.43931	0.35	0.61	0.71	2.69	3.02	1.76	2.16126
Cluster-2778.0	0.47	0.25	0.22	0.53	2.03	1.64	2.15966
Cluster-9112.86433	0.4	0.43	0.2	1.12	1.9	1.58	2.15899
Cluster-5128.0	1.63	0.06	1.55	4.95	3.68	5.83	2.158
Cluster-9112.5848	0.3	0.07	0.43	1.21	0.93	1.43	2.15785
Cluster-9112.99529	0.49	0.12	0.11	1.04	1.55	0.62	2.1565
Cluster-9112.1686	7.63	0.44	9.68	33.79	30.95	14.3	2.15476
Cluster-6622.0	6.46	0.49	5.94	24.44	16.6	16.27	2.15253
Cluster-6928.0	0.47	0.05	0.53	1.26	1.43	1.97	2.14994
Cluster-9112.85382	0.63	1.05	0.86	4.5	3.71	3.04	2.14702
Cluster-9112.99480	0.25	0.09	0.08	0.94	0.5	0.42	2.14684
Cluster-9112.62964	0.44	0.48	1.21	4.77	4.14	0.52	2.1464
Cluster-9112.58818	0.07	0.08	0.04	0.4	0.17	0.27	2.14439
Cluster-9112.68967	1.21	2.14	1.31	8.13	4.5	7.96	2.14354
Cluster-9112.936	1.11	0.06	1.75	3.68	4.74	4.48	2.14333
Cluster-9112.72922	0.06	0.03	0.03	0.3	0.04	0.19	2.14296
Cluster-43373.0	0.42	0.03	0.4	1.14	1.58	1.03	2.14136
Cluster-9112.38993	0.17	0.17	0.05	1.01	0.42	0.29	2.14086
Cluster-2408.0	0.93	0.08	1.09	3.3	2.68	3.28	2.14062
Cluster-9112.79386	0.39	1.65	0.68	4.83	5.01	2.14	2.13895
Cluster-9112.1051	0.53	0.35	0.21	1.56	2.06	1.18	2.13871
Cluster-9112.2065	2.99	0.69	3.91	10.41	10.54	12.47	2.13854
Cluster-9112.56525	0.06	0.05	0.14	0.43	0.35	0.32	2.1375
Cluster-9112.41258	0.12	0.11	0.02	0.48	0.33	0.29	2.1375
Cluster-4541.0	0.26	0.28	1.04	3.02	1.6	2.33	2.13709
Cluster-9112.68646	0.22	0.06	0.2	0.25	0.98	0.88	2.13614
Cluster-9112.86694	1.82	2.95	4.47	29.57	6.46	4.58	2.13587
Cluster-9112.46944	3.12	4.54	1.46	9.77	16.95	13.35	2.13542
Cluster-9112.2359	0.54	0.17	1.45	5.92	2.47	1.1	2.13538
Cluster-9112.700	2.7	0.72	3.13	12.59	8.59	7.59	2.135
Cluster-9112.36660	0.04	0.23	0.09	0.53	0.56	0.49	2.13386
Cluster-9112.2178	0.28	0.13	1.24	2.32	2.2	2.72	2.13352
Cluster-9112.783	0.19	0.03	0.66	0.74	1.42	1.7	2.13303
Cluster-9112.2452	5.53	3.06	15.93	70.47	25.96	11.1	2.13271
Cluster-11642.0	0.22	0.69	0.81	3.39	2.13	2.02	2.13216
Cluster-9112.52706	0.23	0.33	0.55	1.97	2.07	0.81	2.12743
Cluster-9390.0	0.22	0.24	0.11	0.62	1.46	0.41	2.12711
Cluster-9112.1716	0.51	0.05	0.81	2.68	1.05	2.25	2.12597
Cluster-6813.0	0.39	0.17	0.32	1.46	0.88	1.5	2.12553
Cluster-9112.2237	1.71	0.24	1.93	4.96	5.27	6.7	2.12545
Cluster-9112.104745	0.94	0.04	1.25	2.7	3.26	3.77	2.1254
Cluster-6745.0	0.51	0.15	0.48	1.53	1.78	1.66	2.12421
Cluster-9112.92298	1.79	0.92	1.75	10.83	3.23	5.36	2.12243
Cluster-9112.66717	0.12	0.13	0.15	0.4	1	0.34	2.12102
Cluster-5862.0	0.22	0.08	0.22	1.25	0.27	0.74	2.11974
Cluster-9112.41815	3.84	0.63	2.14	19.91	7.45	1.35	2.11883
Cluster-9112.1659	0.33	0.35	0.29	2.59	1.25	0.37	2.11776
Cluster-8125.0	0.32	0.09	0.24	1.45	0.77	0.6	2.11718
Cluster-9112.36457	0.17	0.04	0.21	0.87	0.44	0.51	2.11548
Cluster-9112.42065	0.05	0.18	0.13	0.49	0.74	0.33	2.11548
Cluster-9112.1656	0.82	0.12	0.87	2.39	2.69	2.76	2.11486
Cluster-63626.0	3.15	1.78	2.48	8.58	10.6	12.91	2.11458
Cluster-9112.2532	0.32	0.17	1.43	4.98	2.84	0.49	2.11374
Cluster-84393.0	0.13	0.05	0.04	0.43	0.25	0.27	2.11042
Cluster-75926.0	0.2	0.11	0.1	0.56	0.36	0.85	2.11005
Cluster-44811.0	4.45	2.43	1.77	12.14	8.74	16.46	2.10995
Cluster-9112.860	8.53	1.65	12.97	35.06	23.26	41.47	2.10788
Cluster-9112.11943	2.97	3.14	1.94	17.47	6.62	10.61	2.10787
Cluster-9112.7229	0.35	0.22	0.05	0.22	0.76	1.69	2.1065
Cluster-9112.1249	0.2	0.04	0.84	1.8	1.11	1.74	2.1062
Cluster-9112.82049	0.48	0.29	0.98	1.2	6.26	0.07	2.10529
Cluster-9112.67921	11.18	7.9	7.95	32.57	40.58	43.04	2.10385
Cluster-9112.6836	2.71	0.29	2.22	17.64	1.69	3.1	2.10331
Cluster-81562.1	0.13	0.21	0.2	0.51	1	0.81	2.10309
Cluster-9112.89924	0.1	0.06	0.11	0.46	0.37	0.33	2.10309
Cluster-9112.81273	1.27	0.53	1.06	3.91	4.89	3.48	2.10222
Cluster-6592.0	0.34	0.25	0.33	2.16	0.27	1.52	2.10215
Cluster-3788.0	0.58	0.05	0.77	2.9	1.68	1.43	2.10194
Cluster-6303.0	0.54	0.02	0.74	1.56	1.3	2.72	2.10175
Cluster-9112.35650	0.44	0.24	0.11	2.04	0.52	0.83	2.10136
Cluster-9112.46777	2.25	1.6	3.39	13.19	10.39	7.48	2.101
Cluster-5012.0	0.24	0.13	0.61	1.82	0.79	1.59	2.09954
Cluster-9112.7596	1.63	0.31	1.72	6.9	3.8	4.98	2.09901
Cluster-7654.0	0.18	0.19	0.27	0.8	1.28	0.66	2.09803
Cluster-59726.0	0.36	0.39	0.89	5.29	0.85	0.88	2.09778
Cluster-9112.2031	0.41	0.04	0.8	1.75	1.31	2.29	2.09761
Cluster-9112.63702	10.3	6.93	11	55.57	27.91	37.25	2.09648
Cluster-6333.0	1.07	0.03	1.73	4.17	3.11	4.81	2.09494
Cluster-9112.29580	0.45	0.65	0.3	1.56	1.41	3.01	2.09472
Cluster-9112.56481	0.57	0.54	0.19	1.24	3.16	1.15	2.09398
Cluster-9112.6489	1.94	0.18	3.81	9.11	5.91	10.29	2.0936
Cluster-9112.102236	0.55	0.09	0.89	1.97	2.29	2.27	2.09355
Cluster-9112.13199	2.86	2.41	1.49	11.93	6.75	10.17	2.09348
Cluster-4327.0	0.3	0.08	0.19	0.68	1.03	0.72	2.09192
Cluster-3162.0	0.3	0.32	0.69	2.56	1.19	1.83	2.0907
Cluster-9112.68037	0.26	0.19	0.09	0.72	0.2	1.38	2.0906
Cluster-9112.89535	0.15	0.11	0.44	2.67	0.06	0.25	2.08989
Cluster-9112.38131	0.17	0.09	0.09	0.67	0.71	0.11	2.08989
Cluster-9112.31319	0.16	0.17	0.03	0.31	0.59	0.63	2.08746
Cluster-9112.72784	1.35	1.15	1.43	7.58	5.65	3.47	2.08725
Cluster-2799.0	0.4	0.26	0.56	1.52	2.47	1.19	2.08607
Cluster-9112.7633	0.82	0.28	2.03	6.26	2.46	4.55	2.08393
Cluster-9112.2556	1.5	0.32	1.98	5.12	5.23	5.76	2.08389
Cluster-9112.2414	1	0.21	2.39	4.67	5.09	5.5	2.08369
Cluster-9112.69239	0.3	0.98	0.37	2.42	1.52	3.05	2.08283
Cluster-4688.0	0.5	0.32	0.69	1.78	1.67	2.94	2.08127
Cluster-9112.73553	0.92	0.75	1.7	6.58	5.07	2.59	2.07913
Cluster-9112.66454	7.84	0.71	14.17	57.11	35.34	3.47	2.07787
Cluster-9112.45393	0.77	3.23	0.47	5.49	12.49	0.89	2.07775
Cluster-9112.35560	0.58	1.21	0.47	5.19	3.15	1.19	2.07615
Cluster-6437.0	0.53	0.15	0.34	1.58	0.88	1.84	2.07577
Cluster-6255.0	1.66	0.09	3.4	6.95	6.45	8.3	2.07505
Cluster-56274.0	0.37	0.2	1.4	5.47	2.02	0.81	2.07492
Cluster-9112.34751	0.65	0.18	0.65	3.19	2.43	0.61	2.07363
Cluster-5342.0	0.3	0.06	0.36	0.86	1.21	0.96	2.07325
Cluster-71634.0	1.34	0.35	0.3	6.36	1.27	0.74	2.07246
Cluster-5287.0	0.36	0.02	0.5	0.94	1.25	1.51	2.07195
Cluster-9112.11887	4.48	3.88	3.87	20.32	7.86	23.19	2.0705
Cluster-9112.85485	0.58	0.04	0.49	1.65	1.01	2	2.06977
Cluster-9112.64880	1.04	0.69	0.71	2.58	6.32	1.34	2.06926
Cluster-9112.73808	0.11	0.18	0.23	0.56	0.99	0.63	2.06774
Cluster-9112.31119	0.07	0.24	0.37	1.33	1.24	0.28	2.06736
Cluster-2735.0	0.35	0.1	0.44	1.58	0.95	1.2	2.0673
Cluster-9112.1366	0.72	0.04	0.29	3.28	0.76	0.36	2.06711
Cluster-9112.86751	3.89	0.84	2.89	11.74	10.58	9.61	2.06705
Cluster-63577.0	2.59	0.2	2.61	7.73	7	7.87	2.06529
Cluster-5222.0	0.54	0.08	0.84	1.1	2.13	2.87	2.06284
Cluster-9112.1009	0.61	0.04	0.74	1.84	2.22	1.74	2.06097
Cluster-9112.992	2.44	0.26	4.26	9.43	9.66	9.95	2.06088
Cluster-9112.64084	0.15	0.02	0.18	0.5	0.8	0.16	2.06054
Cluster-6934.0	0.93	0.09	0.65	1.85	1.95	3.16	2.05924
Cluster-9112.26229	1.68	1.53	2.71	10.65	6.48	7.52	2.05792
Cluster-9112.72469	4.02	11.3	5.17	20.71	16.57	48.02	2.05763
Cluster-4164.0	1.02	0.46	2.03	6.1	3.35	5.16	2.05741
Cluster-9112.41290	3.63	8.24	0.79	10.01	21.41	21.24	2.05643
Cluster-9112.1020	1.07	0.02	1.31	2.78	3.14	4.06	2.05601
Cluster-5045.0	0.41	0.04	0.52	0.97	1.3	1.76	2.05472
Cluster-9112.29113	0.04	0.05	0.04	0.24	0.25	0.05	2.05445
Cluster-9112.85804	0.28	0.55	0.29	0.95	0.97	2.73	2.05373
Cluster-12841.0	0.24	0.51	0.44	3.77	0.89	0.28	2.05355
Cluster-9112.11213	0.16	0.34	0.3	0.87	1.14	1.31	2.05311
Cluster-6337.0	0.16	0.24	0.61	1.22	1.74	1.23	2.05259
Cluster-4400.0	1.4	0.3	2.61	7.46	4.38	6.02	2.05097
Cluster-9112.88446	3.21	1.58	12.97	48.61	10.16	14.81	2.05068
Cluster-7675.0	0.35	0.38	1.65	3.51	3.01	3.34	2.05063
Cluster-9112.85427	0.22	0.1	0.18	0.6	0.75	0.72	2.04963
Cluster-7829.1	0.13	0.04	0.69	0.82	1.38	1.36	2.04947
Cluster-7870.0	0.13	0.19	0.48	1.4	0.82	1.09	2.04876
Cluster-9112.6547	39.53	7.28	55.71	150.25	118.75	155.17	2.04874
Cluster-2322.0	2.44	0.44	2.77	10.37	5.26	7.74	2.04833
Cluster-9112.65105	4.98	14.54	5.85	20.9	67.44	16.55	2.04768
Cluster-9112.66891	1.66	0.7	2.26	11.36	5.18	2.56	2.04761
Cluster-4317.0	0.2	0.22	0.49	1.34	0.71	1.71	2.04679
Cluster-9112.66808	0.81	0.8	1.18	7.59	2.37	1.56	2.0458
Cluster-9112.30705	0.1	0.11	0.1	0.56	0.48	0.24	2.0458
Cluster-5700.0	0.41	0.29	0.79	1.22	1.97	2.96	2.04527
Cluster-9112.6697	5.9	0.49	6.25	12.12	20.66	19.34	2.04384
Cluster-58271.0	0.29	0.31	0.7	1.31	1.06	2.99	2.04372
Cluster-9112.465	0.19	0.14	0.25	1.4	0.37	0.62	2.04289
Cluster-9112.87464	0.18	0.35	0.23	1.29	1.09	0.75	2.04209
Cluster-9112.1649	0.14	0.22	0.41	0.92	0.89	1.36	2.04155
Cluster-9112.40486	0.64	0.68	0.48	1.07	2.88	3.46	2.04148
Cluster-9112.87314	0.39	0.37	0.1	0.49	1.05	2	2.04134
Cluster-9112.13532	0.09	0.6	0.18	0.62	0.67	2.29	2.04087
Cluster-3011.0	0.31	0.11	0.21	1.06	0.5	1.03	2.03953
Cluster-9112.47806	0.2	0.32	0.29	1.39	1.06	0.88	2.03953
Cluster-9112.90396	0.04	0.07	0.07	0.25	0.26	0.23	2.03953
Cluster-9112.56887	0.06	0.06	0.06	0.06	0.54	0.14	2.03953
Cluster-9112.39268	0.29	0.37	0.62	2.17	1.61	1.48	2.03892
Cluster-5753.0	0.18	0.25	0.32	1.16	1.12	0.8	2.03797
Cluster-9112.71953	0.4	1.47	1.17	2.24	4.62	5.62	2.03747
Cluster-9112.104628	1.96	0.07	3.01	5.67	6.84	8.17	2.03674
Cluster-9112.6245	0.99	0.14	1.51	2.77	3.22	4.84	2.03642
Cluster-9112.85792	1.61	0.46	2.37	5.61	6.15	6.45	2.0361
Cluster-9112.54868	0.24	0.64	0.12	0.73	3.22	0.15	2.03562
Cluster-9112.84775	0.38	0.62	0.1	1.4	2.64	0.47	2.03562
Cluster-4957.0	2.35	0.17	2.52	6.14	5.71	8.81	2.03534
Cluster-9112.1348	3.02	0.33	1.69	7.8	5.92	6.94	2.03534
Cluster-9112.66503	0.33	0.27	0.23	1.25	1.9	0.25	2.03435
Cluster-9112.16994	0.22	1.02	0.22	1.15	1.97	2.86	2.03418
Cluster-9112.100811	1.31	0.57	0.35	5.44	2.4	1.29	2.03357
Cluster-7725.0	0.29	0.47	0.42	3.08	0.88	0.87	2.03324
Cluster-45475.0	1.66	0.66	1.92	6.67	4.5	6.18	2.0328
Cluster-9112.77043	53.44	51.62	83.79	509.73	192.65	70.34	2.0327
Cluster-6468.0	0.59	0.04	0.61	2.04	1.22	1.81	2.03165
Cluster-9112.6277	18.09	5.11	23.28	69.74	46.86	73.21	2.02987
Cluster-9112.40060	1.09	0.34	1.57	3.16	3.45	5.64	2.02975
Cluster-9112.2925	9.09	6.53	3	9.93	25.64	40.42	2.02896
Cluster-3343.0	0.33	0.12	0.44	1.16	1.03	1.44	2.02809
Cluster-9112.843	0.36	0.05	0.36	1.1	0.74	1.3	2.02783
Cluster-11006.0	0.31	0.04	0.04	0.31	0.88	0.4	2.02748
Cluster-9112.72031	2.7	1.89	2.72	8.18	10.17	11.45	2.02737
Cluster-9112.46986	0.08	0.17	0.28	0.91	1.05	0.2	2.02697
Cluster-4458.0	0.05	0.21	1.23	2.43	0.23	3.41	2.02638
Cluster-9112.78020	0.04	0.07	0.03	0.12	0.24	0.21	2.02554
Cluster-9112.5945	0.14	0.07	0.07	0.31	0.66	0.17	2.02554
Cluster-9112.40603	10.86	32.43	7.22	78.11	101.57	25.65	2.0233
Cluster-9112.12409	0.19	0.47	0.12	0.4	1.98	0.79	2.02294
Cluster-9112.36695	0.06	0.28	0.13	1.37	0.38	0.16	2.02284
Cluster-6042.0	3.58	1.6	1.26	9.13	10.63	6.41	2.02278
Cluster-9112.36929	0.05	0.24	0.03	0.25	0.72	0.33	2.02237
Cluster-9112.57470	0.04	0.04	0.08	0.26	0.05	0.34	2.02237
Cluster-7257.0	0.67	0.44	0.26	1.81	1.95	1.79	2.01831
Cluster-9112.100812	0.19	0.21	0.19	1	0.83	0.56	2.01822
Cluster-9112.1010	0.39	0.03	0.59	1.4	1.03	1.66	2.01775
Cluster-9112.104940	0.26	0.13	0.63	1.26	0.99	1.88	2.01757
Cluster-9112.93806	1.15	0.38	0.53	3.11	2.33	2.9	2.0174
Cluster-9112.71746	0.28	0.29	0.27	0.93	1.96	0.51	2.01707
Cluster-9112.32473	0.06	0.13	0.02	0.38	0.14	0.33	2.01707
Cluster-6239.0	0.36	0.23	0.32	1.46	1.17	1.05	2.01577
Cluster-9112.7031	0.55	0.18	1.12	2.17	1.97	3.34	2.01551
Cluster-9112.13362	0.75	0.12	0.53	2.53	1.29	1.84	2.01538
Cluster-9112.553	0.02	0.04	0.18	0.33	0.56	0.08	2.01495
Cluster-4214.0	1.7	0.09	1.78	3.53	4.88	6.01	2.01408
Cluster-9112.42558	0.14	0.15	0.48	0.84	0.65	1.62	2.01398
Cluster-9112.101391	0.23	0.21	0.08	0.43	0.82	0.85	2.01381
Cluster-9112.1658	4.26	1.5	6.17	17.08	13.68	17.41	2.01354
Cluster-6445.0	0.47	0.12	0.49	0.94	0.69	2.73	2.0133
Cluster-2572.0	0.55	0.15	0.66	1.84	1.16	2.49	2.0132
Cluster-9112.13100	0.13	0.07	0.14	0.46	0.32	0.59	2.01057
Cluster-9112.43090	0.44	0.22	0.04	0.11	1.89	0.82	2.01027
Cluster-9112.85527	0.14	0.06	0.19	0.45	0.56	0.56	2.00922
Cluster-9112.82386	0.49	1.55	0.82	4.96	4.48	2.07	2.0088
Cluster-9112.103043	0.48	0.15	0.21	1.87	1.16	0.35	2.00856
Cluster-9112.66704	3.7	0.33	9.41	34.19	17.73	2.14	2.00803
Cluster-9112.104316	0.23	0.5	0.21	1.82	1.15	0.81	2.00765
Cluster-9112.36951	5.5	7.91	1.71	13.96	18.36	28.46	2.00714
Cluster-9112.61248	0.79	1.73	0.79	0.69	11.52	1.09	2.00652
Cluster-7836.0	0.38	0.41	0.37	1.72	1.39	1.55	2.00621
Cluster-9112.7321	17.65	4.16	23.18	58.24	52.41	69.69	2.00304
Cluster-9112.1793	0.38	1.59	0.65	1.69	0.96	7.84	2.00138
Cluster-9112.88840	0.2	0.05	0.05	0.55	0.3	0.35	2
Cluster-9112.35499	1.23	0.59	0.85	1.64	3.86	5.18	2
Cluster-2724.0	0.38	0.09	0.66	1.83	1.17	1.52	2
Cluster-9112.3325	0.15	0.32	0.14	1.18	0.18	1.08	2
Cluster-9112.1261	0.33	0.15	0.17	0.68	1.04	0.88	2
Cluster-2610.0	0.24	0.26	0.12	0.55	1.18	0.75	2
Cluster-9112.85034	0.04	0.12	0.04	0.16	0.04	0.6	2
[truncated: 6,395 more rows]

## Sheet: S. Table 7
Supplementary Table 7 Differentially expressed genes in CZ081 leaves under cadmium treatment
[truncated: 5,692 more rows]

[truncated: 4 more sheets: S. Table 8, S.Table 9, S.Table 10, S. Table 11]
